# Supplementary material for: Multi-Omics Integration Analysis Pinpoint Proteins Influencing Brain Structure and Function: Toward Drug Targets and Neuroimaging Biomarkers for Neuropsychiatric Disorders
Source: Int J Mol Sci. 2024 Aug 25;25(17):9223. doi: 10.3390/ijms25179223 (PMC11395524; doi:10.3390/ijms25179223)
Supplement: Supplementary file 1 [file ijms-25-09223-s001.zip › Supplementary table.xlsx]

## Sheet: Table S1
Table S1. GWAS summary-level data of neuropsychiatric disorders
Psychiatric disorders	Abbreviation	PMID	Sample_N	Cases_N	Control_N	Case to Control Ratio	Ancestry	GWAS References	Download website
Attention deficit hyperactivity disorder	ADHD	36702997	225534	38691	186843	0.207078	European
Anorexia nervosa	AN	31308545	72517	16992	55525	0.306024	European	Watson et al., 20192	https://figshare.com/ndownloader/files/28169271/pgcAN2.2019-07.vcf.tsv.gz
Autism spectrum disorder	ASD	30804558	46350	18381	27969	0.657192	European	Grove et al., 20193	https://figshare.com/ndownloader/files/28169292/iPSYCH-PGC_ASD_Nov2017.gz
Bipolar disorder	BIP	34002096	413466	41917	371549	0.112817	European	Mullins N et al.,20215	https://figshare.com/ndownloader/files/28169307/daner_PGC_BIP32b_mds7a_0416a.gz
Major depressive disorder	MDD	37464041	1060533	295577	764956	0.386397	European
Anxiety disorder	ANX	37945807	475216	74973	400243	0.187319	European
Post-traumatic stress disorder	PTSD	31594949	174659	23212	151447	0.153268	European	Nievergelt CM, et al., 20197	https://figshare.com/ndownloader/files/28169727
Schizophrenia	SCZ	35396580	130644	53386	77258	0.691009	European	Trubetskoy, V. et al., 20228	https://figshare.com/ndownloader/files/34517828
Tourette syndrome	TS	30818990	14307	4819	9488	0.507905	European	Dongmei Yu , et al.,2019	https://figshare.com/ndownloader/files/28169940
Obsessive-compulsive disorder	OCD	28761083	9725	2688	7037	0.381981	European	International Obsessive Compulsive Disorder Foundation Genetics Collaborative (IOCDF-GC) and OCD Collaborative Genetics Association Studies (OCGAS),2017	https://figshare.com/ndownloader/files/28169544
epilepsy	EPI	30531953	44889	15212	29677	0.512586	European	International League Against Epilepsy Consortium on Complex Epilepsies,2018	https://gwas.mrcieu.ac.uk/files/ieu-b-8/ieu-b-8.vcf.gz
Neurodegenerative diseases
Alzheimer’s disease	AD	35379992	487511	85934	401577	0.213991	European	Céline Bellenguez et al.,20223	http://ftp.ebi.ac.uk/pub/databases/gwas/summary_statistics/GCST90027001-GCST90028000/GCST90027158
Parkinson’s disease	PD	31701892	482730	33674	449056	0.0749884	European	Nalls MA et al .,201910	http://ftp.ebi.ac.uk/pub/databases/gwas/summary_statistics/GCST009001-GCST010000/GCST009325/GCST009325.tsv
Amyotrophic lateral sclerosis	ALS	34873335	138086	27205	110881	0.245353	European	Wouter van Rheenen et al. ,2021	http://ftp.ebi.ac.uk/pub/databases/gwas/summary_statistics/GCST90027001-GCST90028000/GCST90027164/GCST90027164_buildGRCh37.tsv.gz
Multiple sclerosis	MS	31604244	115803	47429	68374	0.69367	European	International Multiple Sclerosis Genetics Consortium, 2019	https://gwas.mrcieu.ac.uk/files/ieu-b-18/ieu-b-18.vcf.gz
Lewy body dementia	LBD	33589841	6618	2591	4027	0.643407	European	Ruth Chia, et al. ,2021	http://ftp.ebi.ac.uk/pub/databases/gwas/summary_statistics/GCST90001001-GCST90002000/GCST90001390/GCST90001390_buildGRCh38.tsv.gz
Insomnia	INS	35835914	386988	109548	277440	0.394853	European	Watanabe K et al .,20229	https://ctg.cncr.nl/documents/p1651/insomnia_ukb2b_EUR_sumstats_20190311_with_chrX_mac_100.txt.gz

## Sheet: Table S2
Table S2. Full phenotype names of 101 ROI volumes
ROI	ROI_names
r1	left.caudal.anterior.cingulate
r2	left.caudal.middle.frontal
r3	left.cuneus
r4	left.entorhinal
r5	left.fusiform
r6	left.inferior.parietal
r7	left.inferior.temporal
r8	left.isthmus.cingulate
r9	left.lateral.occipital
r10	left.lateral.orbitofrontal
r11	left.lingual
r12	left.medial.orbitofrontal
r13	left.middle.temporal
r14	left.parahippocampal
r15	left.paracentral
r16	left.pars.opercularis
r17	left.pars.orbitalis
r18	left.pars.triangularis
r19	left.pericalcarine
r20	left.postcentral
r21	left.posterior.cingulate
r22	left.precentral
r23	left.precuneus
r24	left.rostral.anterior.cingulate
r25	left.rostral.middle.frontal
r26	left.superior.frontal
r27	left.superior.parietal
r28	left.superior.temporal
r29	left.supramarginal
r30	left.transverse.temporal
r31	left.insula
r32	right.caudal.anterior.cingulate
r33	right.caudal.middle.frontal
r34	right.cuneus
r35	right.entorhinal
r36	right.fusiform
r37	right.inferior.parietal
r38	right.inferior.temporal
r39	right.isthmus.cingulate
r40	right.lateral.occipital
r41	right.lateral.orbitofrontal
r42	right.lingual
r43	right.medial.orbitofrontal
r44	right.middle.temporal
r45	right.parahippocampal
r46	right.paracentral
r47	right.pars.opercularis
r48	right.pars.orbitalis
r49	right.pars.triangularis
r50	right.pericalcarine
r51	right.postcentral
r52	right.posterior.cingulate
r53	right.precentral
r54	right.precuneus
r55	right.rostral.anterior.cingulate
r56	right.rostral.middle.frontal
r57	right.superior.frontal
r58	right.superior.parietal
r59	right.superior.temporal
r60	right.supramarginal
r61	right.transverse.temporal
r62	right.insula
r63	cerebellar.vermal.lobules.I.V
r64	cerebellar.vermal.lobules.VI.VII
r65	cerebellar.vermal.lobules.VIII.X
r66	left.basal.forebrain
r67	right.basal.forebrain
r68	Brain.stem
r69	CSF
r70	X3rd.ventricle
r71	X4th.ventricle
r72	optic.chiasm
r73	left.lateral.ventricle
r74	left.inferior.lateral.ventricle
r75	left.cerebellum.exterior
r76	left.cerebellum.white.matter
r77	left.thalamus.proper
r78	left.caudate
r79	left.putamen
r80	left.pallidum
r81	left.hippocampus
r82	left.amygdala
r83	left.accumbens.area
r84	left.ventral.DC
r85	left.vessel
r86	right.lateral.ventricle
r87	right.inferior.lateral.ventricle
r88	right.cerebellum.exterior
r89	right.cerebellum.white.matter
r90	right.thalamus.proper
r91	right.caudate
r92	right.putamen
r93	right.pallidum
r94	right.hippocampus
r95	right.amygdala
r96	right.accumbens.area
r97	right.ventral.DC
r98	right.vessel
r99	gray.matter
r100	white.matter
r101	total.brain.volume

## Sheet: Table S3
Table S3. Full phenotype names of 110 DTI parameters
DTI	DTI_ID		ID	Full Name		Parameter	Full name	Description
dti1	ACR.FA		ACR	Anterior corona radiata		FA	fractional anisotropy	a summary measure of WM integrity
dti4	ALIC.FA		ALIC	Anterior limb of internal capsule		MD	mean diffusivity	magnitude of absolute directionality
dti7	Average.FA		Average	Average across all tracts		AxD	axial diffusivity	eigenvalue of the principal diusion direction
dti8	BCC.FA		BCC	Body of corpus callosum		RD	radial diffusivity	average of the eigenvalues of the two secondary directions
dti10	CGC.FA		CGC	Cingulum (cingulate gyrus)		MO	mode of anisotropy	third moment of the tensor
dti13	CGH.FA		CGH	Cingulum (hippocampus)
dti19	CST.FA		CST	Corticospinal tract
dti22	EC.FA		EC	External capsule
dti25	FX.FA		FX	Fornix (column and body of fornix)
dti28	FXST.FA		FXST	Fornix (cres) / Stria terminalis (can not be resolved with current resolution)
dti29	GCC.FA		GCC	Genu of corpus callosum
dti33	IFO.FA		IFO	Inferior fronto-occipital fasciculus
dti36	PCR.FA		PCR	Posterior corona radiata
dti39	PLIC.FA		PLIC	Posterior limb of internal capsule
dti42	PTR.FA		PTR	Posterior thalamic radiation (include optic radiation)
dti45	RLIC.FA		RLIC	Retrolenticular part of internal capsule
dti48	SCC.FA		SCC	Splenium of corpus callosum
dti49	SCR.FA		SCR	Superior corona radiata
dti52	SFO.FA		SFO	Superior fronto-occipital fasciculus (could be a part of anterior internal capsule)
dti55	SLF.FA		SLF	Superior longitudinal fasciculus
dti58	SS.FA		SS	Sagittal stratum (include inferior longitidinal fasciculus and inferior fronto-occipital fasciculus)
dti61	UNC.FA		UNC	Uncinate fasciculus
dti64	ACR.AxD
dti67	ALIC.AxD
dti70	Average.AxD
dti71	BCC.AxD
dti73	CGC.AxD
dti76	CGH.AxD
dti82	CST.AxD
dti85	EC.AxD
dti88	FX.AxD
dti91	FXST.AxD
dti92	GCC.AxD
dti96	IFO.AxD
dti99	PCR.AxD
dti102	PLIC.AxD
dti105	PTR.AxD
dti108	RLIC.AxD
dti111	SCC.AxD
dti112	SCR.AxD
dti115	SFO.AxD
dti118	SLF.AxD
dti121	SS.AxD
dti124	UNC.AxD
dti253	ACR.MD
dti256	ALIC.MD
dti259	Average.MD
dti260	BCC.MD
dti262	CGC.MD
dti265	CGH.MD
dti271	CST.MD
dti274	EC.MD
dti277	FX.MD
dti280	FXST.MD
dti281	GCC.MD
dti285	IFO.MD
dti288	PCR.MD
dti291	PLIC.MD
dti294	PTR.MD
dti297	RLIC.MD
dti300	SCC.MD
dti301	SCR.MD
dti304	SFO.MD
dti307	SLF.MD
dti310	SS.MD
dti313	UNC.MD
dti316	ACR.MO
dti319	ALIC.MO
dti322	Average.MO
dti323	BCC.MO
dti325	CGC.MO
dti328	CGH.MO
dti334	CST.MO
dti337	EC.MO
dti340	FX.MO
dti343	FXST.MO
dti344	GCC.MO
dti348	IFO.MO
dti351	PCR.MO
dti354	PLIC.MO
dti357	PTR.MO
dti360	RLIC.MO
dti363	SCC.MO
dti364	SCR.MO
dti367	SFO.MO
dti370	SLF.MO
dti373	SS.MO
dti376	UNC.MO
dti379	ACR.RD
dti382	ALIC.RD
dti385	Average.RD
dti386	BCC.RD
dti388	CGC.RD
dti391	CGH.RD
dti397	CST.RD
dti400	EC.RD
dti403	FX.RD
dti406	FXST.RD
dti407	GCC.RD
dti411	IFO.RD
dti414	PCR.RD
dti417	PLIC.RD
dti420	PTR.RD
dti423	RLIC.RD
dti426	SCC.RD
dti427	SCR.RD
dti430	SFO.RD
dti433	SLF.RD
dti436	SS.RD
dti439	UNC.RD

## Sheet: Table S4
Table S4. The result of Druggable targets exploration
Gene	Drug	Regulatory approval	Indication	Interaction score
EGFR	CETUXIMAB	Approved	antineoplastic agent	0.787651
EGFR	BMS-599626	Not Approved		0.318811
EGFR	AZD-3759	Not Approved		0.318811
EGFR	ABIVERTINIB MALEATE	Not Approved		0.159406
EGFR	GEFITINIB	Approved	antineoplastic agent	0.365849
EGFR	GELDANAMYCIN	Not Approved		0.0455444
EGFR	RINDOPEPIMUT	Not Approved	antineoplastic agent	1.59406
EGFR	AFATINIB	Approved	antineoplastic agent	2.15197
EGFR	BMS-599626	Not Approved		0.318811
EGFR	VANDETANIB	Approved	antineoplastic agent	0.13579
EGFR	STAUROSPORINE	Not Approved		0.0113861
EGFR	DACOMITINIB ANHYDROUS	Approved	antineoplastic agent	1.03614
EGFR	LAPATINIB	Approved	antineoplastic agent	0.380121
EGFR	NIMOTUZUMAB	Not Approved	antineoplastic agent	0.797028
EGFR	ALFLUTINIB	Not Approved		0.318811
EGFR	AMIVANTAMAB-VMJW	Approved		0.318811
EGFR	PELITINIB	Not Approved		0.425081
EGFR	AFATINIB DIMALEATE	Approved		0.10627
EGFR	ICOTINIB HYDROCHLORIDE	Not Approved		0.318811
EGFR	TOZASERTIB	Not Approved	antineoplastic agent	0.00455444
EGFR	PANITUMUMAB	Approved	antineoplastic agent	0.218134
EGFR	AEE-788	Not Approved		0.0531352
EGFR	PD-168393	Not Approved		0.637622
EGFR	DULIGOTUZUMAB	Not Approved		0.318811
EGFR	ICOTINIB	Not Approved		0.637622
EGFR	ROCILETINIB	Not Approved		0.531352
EGFR	CETUXIMAB SAROTALOCAN SODIUM	Not Approved		0.318811
EGFR	CARBOPLATIN	Approved		0.0119554
EGFR	ANTI-PD-L1 MONOCLONAL ANTIBODY	Not Approved		0.10627
EGFR	DIMETHYLCURCUMIN	Not Approved		0.127524
EGFR	CANERTINIB	Not Approved		0.318811
EGFR	SOTRASTAURIN	Not Approved		0.00579657
EGFR	CUDC-101	Not Approved	antineoplastic agent	0.0910889
EGFR	ANTI-EGFR MONOCLONAL ANTIBODY GT-MAB 5.2-GEX	Not Approved		0.318811
EGFR	OLMUTINIB	Not Approved		0.637622
EGFR	OSIMERTINIB	Approved		0.231863
EGFR	EPITINIB	Not Approved		0.318811
EGFR	MODOTUXIMAB	Not Approved		0.318811
EGFR	MITOGEN-ACTIVATED PROTEIN KINASE KINASE INHIBITOR	Not Approved		0.0531352
EGFR	NECITUMUMAB	Approved	antineoplastic agent	1.59406
EGFR	BRIGATINIB	Approved		0.136633
EGFR	AG1478	Not Approved		0.10627
EGFR	TESEVATINIB	Not Approved	antineoplastic agent	0.182178
EGFR	MOBOCERTINIB	Approved		0.956433
EGFR	ABIVERTINIB	Not Approved		0.10627
EGFR	VARLITINIB	Not Approved	antineoplastic agent	0.478217
EGFR	S-222611	Not Approved		0.318811
EGFR	EMB-01	Not Approved		0.159406
EGFR	ROGARATINIB	Not Approved		0.0637622
EGFR	BEVACIZUMAB-AWWB	Approved	antineoplastic agent	0.00885586
EGFR	NAQUOTINIB	Not Approved		0.956433
EGFR	ANTI-EGFRVIII ANTIBODY DRUG CONJUGATE AMG 595	Not Approved		0.318811
EGFR	AV-412	Not Approved	antineoplastic agent	0.318811
EGFR	SIROLIMUS	Approved	for treatment of wet age-related macular degeneration,immunosuppressant	0.0335591
EGFR	PD 174265	Not Approved		0.637622
EGFR	CRIZOTINIB	Approved	antineoplastic agent	0.0144914
EGFR	PACRITINIB	Approved	antineoplastic agent	0.0797028
EGFR	BMS-690514	Not Approved		0.212541
EGFR	ALLITINIB	Not Approved		0.318811
EGFR	FALNIDAMOL	Not Approved		0.212541
EGFR	SORAFENIB	Approved	antineoplastic agent	0.00996285
EGFR	IPILIMUMAB	Approved	antineoplastic agent	0.0265676
EGFR	PKI166	Not Approved		0.956433
EGFR	CETUXIMAB SAROTALOCAN	Not Approved		0.318811
EGFR	MLN-8054	Not Approved	antineoplastic agent	0.0118078
EGFR	ANTI-EGFR/HER2/HER3 MONOCLONAL ANTIBODY MIXTURE SYM013	Not Approved		0.10627
EGFR	IMGATUZUMAB	Not Approved		0.637622
EGFR	PUQUITINIB	Not Approved		0.0289828
EGFR	NERATINIB MALEATE	Approved		0.212541
EGFR	ZATUXIMAB	Not Approved		0.318811
EGFR	PF-06459988	Not Approved		0.318811
EGFR	DEPATUXIZUMAB MAFODOTIN	Not Approved		0.956433
EGFR	JNJ-26483327	Not Approved		0.0708469
EGFR	FLUOROURACIL	Approved		0.0060153
EGFR	PD-0166285	Not Approved		0.00613098
EGFR	GC1118	Not Approved		0.318811
EGFR	ZALUTUMUMAB	Not Approved		0.956433
EGFR	NAZARTINIB	Not Approved		0.637622
EGFR	SAPITINIB	Not Approved		0.159406
EGFR	ANTI-EGFR MONOCLONAL ANTIBODY SYN004	Not Approved		0.318811
EGFR	POZIOTINIB	Not Approved		0.239108
EGFR	KBP5209	Not Approved		0.0797028
EGFR	CHEMBL:CHEMBL29197	Not Approved		0.0797028
EGFR	PYROTINIB	Not Approved		0.159406
EGFR	BDTX189	Not Approved		0.159406
EGFR	PERTUZUMAB	Approved	antineoplastic agent	0.0455444
EGFR	INDIUM-111	Not Approved		0.318811
EGFR	TAK-715	Not Approved		0.0132838
EGFR	NERATINIB	Approved	antineoplastic agent	0.531352
EGFR	ANTI-MET MONOCLONAL ANTIBODY MIXTURE SYM015	Not Approved		0.159406
EGFR	FUTUXIMAB	Not Approved		0.318811
EGFR	PLUMBAGIN	Not Approved		0.0490479
EGFR	RG-1530	Not Approved		0.00370711
EGFR	DORAMAPIMOD	Not Approved		0.0159406
EGFR	GW843682X	Not Approved		0.00817464
EGFR	CYC-116	Not Approved		0.00328671
EGFR	NIVOLUMAB	Approved	antineoplastic agent	0.0289828
EGFR	MM-151	Not Approved		0.318811
EGFR	CENISERTIB	Not Approved	antineoplastic agent	0.00274837
EGFR	TAMATINIB	Not Approved		0.00393594
EGFR	AZD-4769	Not Approved		0.318811
EGFR	ATEZOLIZUMAB	Approved		0.0425081
EGFR	CIPATINIB	Not Approved		0.159406
EGFR	GRACILIN J	Not Approved		0.637622
EGFR	BARASERTIB-HQPA	Not Approved		0.0144914
EGFR	LOMUSTINE	Approved		0.0797028
EGFR	DULIGOTUZUMAB	Not Approved		0.159406
EGFR	ANTI-ERBB3 MONOCLONAL ANTIBODY AV-203	Not Approved		0.10627
EGFR	LAZERTINIB	Not Approved		0.318811
EGFR	TARLOXOTINIB	Not Approved		0.0797028
EGFR	PATRITUMAB	Not Approved		0.10627
EGFR	CEP-11981	Not Approved		0.0579657
EGFR	PF-05230907	Not Approved		0.318811
EGFR	CHEMBL:CHEMBL1078000	Not Approved		0.637622
EGFR	TOMUZOTUXIMAB	Not Approved		0.318811
EGFR	PIMURUTAMAB	Not Approved		0.318811
EGFR	CANERTINIB DIHYDROCHLORIDE	Not Approved		0.127524
EGFR	ANTI-EGFRVIII IMMUNOTOXIN MR1-1	Not Approved		0.318811
EGFR	REGORAFENIB	Approved	antineoplastic agent	0.0102842
EGFR	CHEMBL:CHEMBL1358137	Not Approved		0.212541
EGFR	OSIMERTINIB MESYLATE	Approved		0.318811
EGFR	ANTI-MET/EGFR MONOCLONAL ANTIBODY LY3164530	Not Approved		0.159406
EGFR	PEGINTERFERON ALFA-2B	Approved		0.0199257
EGFR	EPIDERMAL GROWTH FACTOR	Not Approved		0.159406
EGFR	SIMOTINIB	Not Approved		0.318811
EGFR	FUTUXIMAB/MODOTUXIMAB MIXTURE	Not Approved	antineoplastic agent	0.318811
EGFR	AGERAFENIB	Not Approved		0.10627
EGFR	YUANHUADINE	Not Approved		0.127524
EGFR	PEMBROLIZUMAB	Approved		0.0227722
EGFR	TALAZOPARIB	Approved		0.0151815
EGFR	NITROGLYCERIN	Approved	for treatment of Raynaud's disease	0.0245239
EGFR	MAB-425	Not Approved		0.318811
EGFR	GO-6976	Not Approved		0.00741421
EGFR	AEE788	Not Approved		0.10627
EGFR	MDX-447	Not Approved		0.159406
EGFR	MOMELOTINIB	Not Approved		0.0398514
EGFR	EPIDERMAL GROWTH FACTOR RECEPTOR TYROSINE KINASE INHIBITOR	Not Approved		0.0354235
EGFR	IBRUTINIB	Approved	antineoplastic agent	0.0375072
EGFR	LIDOCAINE	Approved	for treatment of pelvic pain of bladder origin and interstitital cystitis,for treatment of premature ejaculation,anestethic,anesthetic	0.0199257
EGFR	ILORASERTIB	Not Approved		0.0030363
EGFR	CHEMBL:CHEMBL219557	Not Approved		0.10627
EGFR	MP-412	Not Approved		0.10627
EGFR	RUSERONTINIB	Not Approved		0.10627
EGFR	TRASTUZUMAB-DKST	Approved	antineoplastic agent	0.0127524
EGFR	ALISERTIB	Not Approved	antineoplastic agent	0.00724571
EGFR	RG-7160	Not Approved		0.318811
EGFR	DENATURED ETHANOL	Approved		0.0076822
EGFR	TEGAFUR	Approved	antineoplastic agent	0.0797028
EGFR	ZIPALERTINIB	Not Approved		0.318811
EGFR	ERLOTINIB HYDROCHLORIDE	Approved		0.212541
EGFR	MOBOCERTINIB SUCCINATE	Approved		0.318811
EGFR	SB202190	Not Approved		0.0182178
EGFR	IMATINIB	Approved	antineoplastic agent	0.00910889
EGFR	GRACILIN A	Not Approved		0.637622
EGFR	CURCUMIN	Approved		0.00966094
EGFR	CEMIPLIMAB-RWLC	Approved		0.0531352
EGFR	TEPOTINIB	Approved		0.10627
EGFR	ZALUTUMUMAB	Not Approved	antineoplastic agent	0.318811
EGFR	CHEMBL:CHEMBL1077773	Not Approved		0.637622
EGFR	ALOE-EMODIN	Not Approved		0.159406
EGFR	ANTI-PD1 MONOCLONAL ANTIBODY	Not Approved		0.318811
EGFR	PAN-HER KINASE INHIBITOR AC480	Not Approved	antineoplastic agent	0.0797028
EGFR	RAMUCIRUMAB	Approved	antineoplastic agent	0.127524
EGFR	ANTI-EGFR MONOCLONAL ANTIBODY EMD 55900	Not Approved		0.318811
EGFR	NVP-TAE684	Not Approved		0.0031256
EGFR	FUTUXIMAB	Not Approved		0.318811
EGFR	LEUCOVORIN CALCIUM	Approved	adjuvant to chemotherapy	0.0102842
EGFR	VATALANIB	Not Approved	antineoplastic agent	0.0227722
EGFR	PEGINTERFERON ALFA-2A	Approved	for treatment of hepatitis B and C	0.0375072
EGFR	AUMOLERTINIB	Not Approved		0.318811
EGFR	MATUZUMAB	Not Approved		0.956433
EGFR	ERLOTINIB	Approved	antineoplastic agent	0.707761
EGFR	RIBAVIRIN	Approved		0.017233
EGFR	IMGATUZUMAB	Not Approved		0.159406
EGFR	MAVELERTINIB	Not Approved		0.318811
EGFR	LAPRITUXIMAB EMTANSINE	Not Approved		0.637622
EGFR	PACLITAXEL	Approved	for treatment of peripheral arterial disease (PAD),DMARD,antiinflammatory agent,antineoplastic agent	0.00928576
EGFR	CISPLATIN	Approved		0.00213967
EGFR	MULTIKINASE INHIBITOR AEE788	Not Approved		0.212541
EGFR	DEPATUXIZUMAB	Not Approved		0.956433
EGFR	METHYLCURCUMIN	Not Approved		0.159406
EGFR	THELIATINIB	Not Approved		0.318811
EGFR	TAK-285	Not Approved		0.159406
EGFR	SERIBANTUMAB	Not Approved		0.159406
EGFR	PEMETREXED DISODIUM	Approved	Antineoplastic Agents,antineoplastic agent	0.0167795
GPT	ANHYDROUS TACROLIMUS	Approved	immunosuppressant	1.5728
GPT	PROTEASE INHIBITOR	Not Approved		2.06948
GPT	GLUCAGON (RDNA)	Approved	Antihypoglycemic Agents	4.36889
FASN	PACLITAXEL	Approved	for treatment of peripheral arterial disease (PAD),DMARD,antiinflammatory agent,antineoplastic agent	0.0440478
FASN	ANTINEOPLASTIC AGENT	Not Approved		0.324066
FASN	SELENIUM	Approved		0.266878
FASN	CHEMBL:CHEMBL577862	Not Approved		2.26846
FASN	LIOTHYRONINE	Approved	Hormone Replacement Agents	0.141779
FASN	PENTABROMOPHENOL	Not Approved		0.174497
FASN	CLOZAPINE	Approved	Antipsychotic Agents	0.0731762
FASN	CHEMBL:CHEMBL604664	Not Approved		0.567116
FASN	DOXORUBICIN HYDROCHLORIDE	Approved	antineoplastic agent	0.0315064
FASN	GT 389-255	Not Approved	antiobesity agent	0.756155
FASN	PYROGALLOL RED	Not Approved		0.0907385
FASN	CHEMBL:CHEMBL523200	Not Approved		0.133439
FASN	CHEMBL:CHEMBL1255647	Not Approved		0.756155
FASN	CHEMBL:CHEMBL578883	Not Approved		2.26846
FASN	HEXACHLOROPHENE	Approved		0.0567116
FASN	LORGLUMIDE SODIUM	Not Approved		2.26846
FASN	RISPERIDONE	Approved	Antipsychotic Agents,antipsychotic agent	0.0889594
FASN	PRETOMANID	Approved		2.26846
FASN	FENTICLOR	Not Approved		0.119393
FASN	EPIGALLOCATECHIN GALLATE	Approved		0.0731762
FASN	CERULENIN	Not Approved		2.26846
FASN	DENIFANSTAT	Not Approved		4.53693
FASN	ORLISTAT	Approved	antiobesity agent	0.252052
FASN	CHEMBL:CHEMBL586937	Not Approved		0.324066
FASN	DNQX	Not Approved		0.453693
FASN	CHEMBL:CHEMBL585030	Not Approved		0.567116
ERBB3	SAPITINIB	Not Approved		0.614376
ERBB3	ANTI-HER3 MONOCLONAL ANTIBODY GSK2849330	Not Approved		0.614376
ERBB3	MM-121	Not Approved		4.915
ERBB3	CETUXIMAB	Approved	antineoplastic agent	0.0361397
ERBB3	TARLOXOTINIB	Not Approved		0.307188
ERBB3	DOCETAXEL ANHYDROUS	Approved	antineoplastic agent	0.0289118
ERBB3	CIMAGLERMIN ALFA	Not Approved	for treatment of heart failure	0.409584
ERBB3	PATRITUMAB	Not Approved		1.63833
ERBB3	TRASTUZUMAB-DKST	Approved	antineoplastic agent	0.2949
ERBB3	METHYLCURCUMIN	Not Approved		0.614376
ERBB3	GEFITINIB	Approved	antineoplastic agent	0.0604304
ERBB3	DULIGOTUZUMAB	Not Approved		1.63833
ERBB3	AV-203	Not Approved		2.4575
ERBB3	KBP5209	Not Approved		0.307188
ERBB3	LUMRETUZUMAB	Not Approved		1.22875
ERBB3	TRAMETINIB DIMETHYL SULFOXIDE	Approved	antineoplastic agent	0.0279262
ERBB3	ELISIDEPSIN	Not Approved		1.22875
ERBB3	VANDETANIB	Approved	antineoplastic agent	0.0227547
ERBB3	AFATINIB	Approved	antineoplastic agent	0.204792
ERBB3	SERIBANTUMAB	Not Approved		0.614376
ERBB3	LAPATINIB	Approved	antineoplastic agent	0.236298
ERBB3	DIMETHYLCURCUMIN	Not Approved		0.4915
ERBB3	SERIBANTUMAB	Not Approved		1.22875
ERBB3	POZIOTINIB	Not Approved		0.614376
ERBB3	ANTI-ERBB3 MONOCLONAL ANTIBODY REGN1400	Not Approved		1.22875
ERBB3	MM-151	Not Approved		0.614376
ERBB3	PATRITUMAB DERUXTECAN	Not Approved		1.22875
ERBB3	ANTI-EGFR/HER2/HER3 MONOCLONAL ANTIBODY MIXTURE SYM013	Not Approved		0.409584
ERBB3	ZENOCUTUZUMAB	Not Approved		0.614376
ERBB3	LUMRETUZUMAB	Not Approved		1.22875
ERBB3	PAN-HER KINASE INHIBITOR AC480	Not Approved	antineoplastic agent	0.307188
ERBB3	ELGEMTUMAB	Not Approved		2.4575
ERBB3	DULIGOTUZUMAB	Not Approved		0.614376
ERBB3	ISTIRATUMAB	Not Approved		0.819167
ERBB3	ERLOTINIB	Approved	antineoplastic agent	0.024575
ERBB3	CARBOPLATIN	Approved		0.0307188
ERBB3	AMG-888	Not Approved		1.22875
ERBB3	HER2 INHIBITOR CP-724,714	Not Approved		1.22875
ERBB3	MARGETUXIMAB-CMKB	Approved	antineoplastic agent	0.24575
ERBB3	SELUMETINIB	Approved		0.0383985
ERBB3	DACOMITINIB ANHYDROUS	Approved	antineoplastic agent	0.307188
ERBB3	CURCUMIN	Approved		0.0372349
ERBB3	MOMELOTINIB	Not Approved		0.153594
ERBB3	ANTI-ERBB3 MONOCLONAL ANTIBODY CDX-3379	Not Approved		2.4575
ERBB3	CDX-3379	Not Approved		2.4575
ERBB3	PERTUZUMAB	Approved	antineoplastic agent	0.702143
ERBB3	MM-111	Not Approved	antineoplastic agent	1.84313
ERBB3	ANTI-ERBB3 MONOCLONAL ANTIBODY AV-203	Not Approved		0.409584
HLA-B	STAVUDINE	Approved		0.110865
HLA-B	TICLOPIDINE	Approved	Platelet Aggregation Inhibitors	0.310421
HLA-B	VELIMOGENE ALIPLASMID	Not Approved		1.55211
HLA-B	MINOCYCLINE	Approved		0.194013
HLA-B	RIBAVIRIN	Approved		0.125846
HLA-B	CLAVULANIC ACID	Approved	antidepressant	0.388027
HLA-B	ETANERCEPT-SZZS	Approved	DMARD,antiinflammatory agent	0.129342
HLA-B	CLOZAPINE	Approved	Antipsychotic Agents	0.050068
HLA-B	AMOXICILLIN ANHYDROUS	Approved		0.194013
HLA-B	MEASLES VACCINE	Not Approved		1.16408
HLA-B	FLOXACILLIN	Approved		2.13415
HLA-B	CARBIMAZOLE	Approved	Antithyroid Agents	0.620843
HLA-B	SULFAMETHOXAZOLE / TRIMETHOPRIM	Not Approved		0.776053
HLA-B	DAPSONE	Approved		0.931264
HLA-B	RECOMBINANT INTERFERON	Not Approved		0.204225
HLA-B	PROPYLTHIOURACIL	Approved	Antithyroid Agents	0.182601
HLA-B	ABACAVIR	Approved		5.5186
HLA-B	PENICILLIN G POTASSIUM	Approved		0.517369
HLA-B	OXCARBAZEPINE	Approved	anticonvulsant	0.0862281
HLA-B	PHENYTOIN SODIUM	Approved	Anticonvulsants	0.0360955
HLA-B	PENICILLIN V	Approved		0.776053
HLA-B	CARBAMAZEPINE	Approved	for treatment of bipolar disorder	0.0970067
HLA-B	PEGINTERFERON ALFA-2B	Approved		0.0970067
HLA-B	THALIDOMIDE	Approved	antineoplastic agent	0.0838977
HLA-B	METHAZOLAMIDE	Approved	Diuretics; Antiglaucoma agents,Antihypertensive Agents	1.33038
HLA-B	METHIMAZOLE	Approved	Antithyroid Agents	0.182601
HLA-B	INTERFERON BETA-1A	Approved	antineoplastic agent,for treatment of multiple sclerosis	0.206948
HLA-B	LAMIVUDINE	Approved		0.0646711
HLA-B	SULFASALAZINE	Approved	DMARD,antiinflammatory agent	0.134966
HLA-B	ACETAZOLAMIDE	Approved	Anticonvulsants; Diuretics; antiglaucomic agent	0.282201
HLA-B	BCG VACCINE	Not Approved		0.238786
HLA-B	PEGINTERFERON ALFA-2A	Approved	for treatment of hepatitis B and C	0.182601
HLA-B	FOSPHENYTOIN	Approved	anticonvulsant	0.258684
HLA-B	CLINDAMYCIN	Approved		0.620843
HLA-B	PAZOPANIB	Approved	antineoplastic agent	0.0646711
HLA-B	INTERFERON ALFA-2A	Approved	Antineoplastic Agents; Immunomodulatory Agents	0.258684
HLA-B	TRICHLOROETHYLENE	Not Approved		1.55211
HLA-B	INFLIXIMAB-DYYB	Approved	DMARD,antiinflammatory agent	0.119393

## Sheet: Table S5
Table S5. The result of Druggable targets exploration
Gene	Category	Sources
ABCB9	ABC TRANSPORTER	GO,HopkinsGroom
ABCB9	DRUGGABLE GENOME	HopkinsGroom,RussLampel
ABCB9	TRANSPORTER	Pharos
ABCF3	DRUGGABLE GENOME	RussLampel
ABCF3	TRANSPORTER	Pharos
ACADVL	ENZYME	HumanProteinAtlas
ACAT2	ENZYME	Pharos
ATP13A2	DRUGGABLE GENOME	HopkinsGroom
ATP13A2	TRANSPORTER	HopkinsGroom,HumanProteinAtlas
CTNND1	CELL SURFACE	GO
CTSB	DRUGGABLE GENOME	HingoraniCasas,HopkinsGroom,RussLampel
CTSB	ENZYME	Pharos
CTSB	EXTERNAL SIDE OF PLASMA MEMBRANE	GO
CTSB	PROTEASE	GO,HopkinsGroom,dGene
CTSH	DRUGGABLE GENOME	HingoraniCasas,HopkinsGroom,RussLampel
CTSH	PROTEASE	GO,HopkinsGroom,dGene
DARS2	ENZYME	HumanProteinAtlas,Pharos
DDAH2	ENZYME	Pharos
EGFR	CELL SURFACE	GO
EGFR	CLINICALLY ACTIONABLE	CIViC,CarisMolecularIntelligence,FoundationOneGenes,MskImpact,Oncomine,Tempus
EGFR	DRUG RESISTANCE	CIViC,COSMIC
EGFR	DRUGGABLE GENOME	HingoraniCasas,HopkinsGroom,RussLampel
EGFR	KINASE	HopkinsGroom,Pharos,dGene
EGFR	TYROSINE KINASE	GO,dGene
EPS8	KINASE	Pharos
ERBB3	CLINICALLY ACTIONABLE	CarisMolecularIntelligence,FoundationOneGenes,MskImpact,Oncomine,Tempus
ERBB3	DRUG RESISTANCE	CIViC
ERBB3	DRUGGABLE GENOME	HingoraniCasas,HopkinsGroom,RussLampel
ERBB3	ENZYME	HumanProteinAtlas
ERBB3	KINASE	HopkinsGroom,Pharos,dGene
ERBB3	TYROSINE KINASE	GO,dGene
ERLIN1	DRUGGABLE GENOME	RussLampel
ERLIN1	TRANSPORTER	HumanProteinAtlas
ESAM	DRUGGABLE GENOME	HingoraniCasas
FABP1	DRUGGABLE GENOME	HingoraniCasas
FASN	DRUGGABLE GENOME	HingoraniCasas,HopkinsGroom,RussLampel
FASN	ENZYME	Pharos
FASN	SHORT CHAIN DEHYDROGENASE REDUCTASE	HopkinsGroom
GPNMB	DRUGGABLE GENOME	HingoraniCasas
GPNMB	ENZYME	Pharos
GPT	ENZYME	Pharos
HLA-B	CELL SURFACE	GO
HLA-B	CLINICALLY ACTIONABLE	Tempus
HLA-B	DRUGGABLE GENOME	HingoraniCasas
HLA-B	EXTERNAL SIDE OF PLASMA MEMBRANE	GO
HTRA1	DRUGGABLE GENOME	HingoraniCasas,RussLampel
HTRA1	ENZYME	HumanProteinAtlas,Pharos
HTRA1	PROTEASE	dGene
IGFBP2	DRUGGABLE GENOME	HingoraniCasas
IGFBP3	DRUGGABLE GENOME	HingoraniCasas
INPP4A	CLINICALLY ACTIONABLE	MskImpact
INPP4A	ENZYME	Pharos
KHK	DRUGGABLE GENOME	HingoraniCasas,RussLampel
KHK	ENZYME	HumanProteinAtlas,Pharos
KHK	KINASE	Pharos
LRP4	CELL SURFACE	GO
LRP4	KINASE	Pharos
NEK4	DRUGGABLE GENOME	HingoraniCasas,HopkinsGroom,RussLampel
NEK4	KINASE	HopkinsGroom,IDG,Pharos,dGene
NEK4	SERINE THREONINE KINASE	GO,dGene
NTM	DRUGGABLE GENOME	HingoraniCasas
OMG	DRUGGABLE GENOME	HingoraniCasas
PARP10	DRUGGABLE GENOME	HopkinsGroom
PCMT1	ENZYME	Pharos
PFKM	ENZYME	HumanProteinAtlas,Pharos
PFKM	KINASE	Pharos
PIK3IP1	DRUGGABLE GENOME	HingoraniCasas
PIK3IP1	KINASE	Pharos
PIP4K2A	ENZYME	Pharos
PIP4K2A	KINASE	Pharos
PLCD3	DRUGGABLE GENOME	HopkinsGroom,RussLampel
PLCD3	ENZYME	Pharos
PLCD3	KINASE	Pharos
PLCD3	PHOSPHOLIPASE	HopkinsGroom
PLCG1	DRUGGABLE GENOME	HopkinsGroom,RussLampel
PLCG1	KINASE	Pharos
PLCG1	PHOSPHOLIPASE	HopkinsGroom
PLCL1	DRUGGABLE GENOME	HopkinsGroom,RussLampel
PLCL1	PHOSPHOLIPASE	HopkinsGroom
PPCDC	ENZYME	Pharos
PTPMT1	DRUGGABLE GENOME	HopkinsGroom,RussLampel
PTPMT1	PROTEIN PHOSPHATASE	HopkinsGroom
RSPO3	CLINICALLY ACTIONABLE	CarisMolecularIntelligence,Oncomine
RSPO3	DRUGGABLE GENOME	HingoraniCasas
SERPINA1	DRUGGABLE GENOME	HingoraniCasas,HopkinsGroom,RussLampel
SERPINA1	PROTEASE INHIBITOR	HopkinsGroom,dGene
SLC20A2	TRANSPORTER	HumanProteinAtlas,Pharos
SLC25A12	DRUGGABLE GENOME	RussLampel
SLC25A12	TRANSPORTER	HumanProteinAtlas
SRR	ENZYME	Pharos
TIE1	DRUGGABLE GENOME	HingoraniCasas,HopkinsGroom,RussLampel
TIE1	KINASE	HopkinsGroom,Pharos,dGene
TIE1	TYROSINE KINASE	dGene
TMEM106B	TRANSPORTER	HumanProteinAtlas

## Sheet: Table S6
Table S6. The result of The Phenotype Enrichment analysis
ID	Phenotype	IDP-associated proteins group		Non-associated proteins group		P-value	Protein-coding gene
		1	0	1	0
MP:0005386	behavior/neurological phenotype	86	182	5106	13951	0.0321805	AAK1,AARS2,ABCB9,ABHD12,ACADVL,ACAP2,ACAT2,ACOT11,ADPGK,AGER,ALDH2,AMPD3,ANXA4,AP3D1,ARL3,ATG2B,ATG4B,ATP13A2,ATP1B2,BAIAP3,BOLA1,CD300A,CD68,CISD2,CNNM2,COL2A1,CORO1C,CPT1C,CTSF,CYSTM1,DNAJC11,DOC2A,ENPP5,EPHB1,EPS8,ERBB3,F2,FABP3,FAF1,FASN,FER,GNB1,IGFBP3,INPP4A,ITPA,LRP4,LRRC8A,MADD,MMP2,MYO6,NOTCH3,NSF,NTM,NTRK3,OGN,PAWR,PCMT1,PDLIM5,PFKM,PLCL1,PLXNA2,PSEN1,PSMG1,RAB5B,RASA1,RIC8A,SARDH,SCAMP…
MP:0003631	nervous system phenotype	76	192	3987	15070	0.00253518	AAK1,ABCB9,ABHD12,ADD1,AIF1,ALDH2,ANGPTL4,AP3D1,ARL3,ATG4B,ATP13A1,ATP13A2,ATP1B2,BAIAP3,BCAN,CNNM2,COL2A1,CORO1C,CPT1C,CTNNAL1,CTNND1,CTSF,DKK1,DNAJC11,DOC2A,EGFR,EPHA2,EPHB1,EPS8,ERBB3,F2,FAF1,FASN,GNB1,GPX1,HHIP,HLA-B,IGFBP3,INPP4A,INPP5E,ISYNA1,LRP4,MADD,MAN2C1,MMP2,MYO6,NDST1,NEO1,NOTCH3,NRP1,NSF,NTRK3,PARP10,PCMT1,PDLIM5,PLCL1,PLXNA2,POFUT1,PSEN1,PSMG1,RIC8A,SARDH,SCAMP5,SERPINF2,SLC20A2,SL…
Note: The phenotype annotations were obtained from “Mouse/Human Orthology with Phenotype Annotations” from Mouse Genome Informatics(MGI) platform. In the IDP-associated proteins group and Non-associated proteins group, 0 and 1 represent the number of genes associated with certain phenotype, respectively. Abbreviations: IDPs, image-derived phenotypes; MGI: Mouse Genome Informatics

## Sheet: Table S7
Table S7. PWAS of DTI integrating plasma proteins from the ROS/MAP project with 110 DTI GWAS
Uniprot_id	Gene	DTI	CHR	P0	P1	HSQ	BEST.GWAS.ID	BEST.GWAS.Z	PQTL.ID	PQTL.R2	PQTL.Z	PQTL.GWAS.Z	NSNP	NWGT	MODEL	MODELCV.R2	MODELCV.PV	PWAS.Z	PWAS.P	P.FDR
SeqId_4834_61	EPHA2	dti1	1	16450832	16482564	0.14755	rs11260930	4.76	rs6690317	0.0644	-22.11	4.39	49	49	enet	0.094	1.8e-157	-4.0053	6.19e-05	0.0137728
SeqId_6367_66	FMOD	dti1	1	203309756	203320886	0.07298	rs12093676	-3.45	rs10920616	0.0407	-17.54	-3.327	36	36	enet	0.056	1e-92	4.05721	4.97e-05	0.0132699
SeqId_12571_14	ARL3	dti1	10	104433488	104474154	0.16645	rs884825	4.76	rs8354	0.088622	-25.42	-4.361	46	46	enet	0.16	6.5e-274	5.05	4.42e-07	0.00059007
SeqId_7841_84	ESAM	dti1	11	124622479	124632186	0.0889	rs6590090	-3.64	rs12541	0.053816	-19.89	-3.385	33	33	enet	0.068	4.7e-112	3.692	0.000223	0.0248088
SeqId_11493_169	DYNLL2	dti1	17	56160780	56172903	0.07713	rs2877858	3.566	rs9902118	0.0644	21.65	3.526	36	36	enet	0.084	1.7e-139	3.848	0.000119	0.0198581
SeqId_19262_219	ACADVL	dti1	17	7120444	7128585	0.0055	rs507506	-3.738	rs446994	0.0023	-5.73	-3.702	11	1	top1	0.0023	2.7e-05	3.702	0.000214	0.0248088
SeqId_5634_39	POFUT1	dti1	20	30795683	30826461	0.25401	rs17268666	3.98	rs76143353	0.124336	-29.97	3.931	18	18	enet	0.13	1.4e-213	-4.189	2.8e-05	0.009345
SeqId_15579_26	ENPP6	dti1	4	185009859	185142383	0.00734	rs4862340	3.577	rs28673999	0.002671	5.43	-3.341	8	8	enet	0.003	2.1e-06	-3.7375	0.000186	0.0248088
SeqId_18220_141	SRA1	dti1	5	139916925	139937262	0.13304	rs10041762	-4.968	rs801460	0.105566	27.83	-3.521	78	78	enet	0.13	1.7e-218	-3.8494	0.000118	0.0198581
SeqId_2730_58	MICA	dti1	6	31367561	31383092	0.41169	rs2844529	-4.579	rs2523496	0.33362	-49.08	-3.708	158	158	enet	0.5	0	3.71773	0.000201	0.0248088
SeqId_3186_2	C2	dti1	6	31865562	31913449	0.22122	rs1150753	5.325	rs115204832	0.03112	-16.56	-0.263	137	137	enet	0.12	2.1e-204	4.37515	1.21e-05	0.0053845
SeqId_5102_55	MICB	dti1	6	31462658	31478901	0.43328	rs2523611	-5.086	rs3094011	0.16346	-34.42	4.748	159	159	enet	0.36	0	-4.52291	6.1e-06	0.00407175
SeqId_11368_32	AK2	dti10	1	33473541	33546597	0.02471	rs28367365	2.14	rs188456604	0.000811	-4.94	1.429	30	30	enet	0.0063	9.1e-12	-4.04548	5.22e-05	0.0115764
SeqId_6367_66	FMOD	dti10	1	203309756	203320886	0.07298	rs4950877	3.72	rs10920616	0.0407	-17.54	-3.177	36	36	enet	0.056	1e-92	3.85354	0.000116	0.0193575
SeqId_6471_53	CFHR4	dti10	1	196857144	196887843	0.60863	rs2821111	7.88	rs10494745	0.165	-34.57	-2.666	124	124	enet	0.53	0	3.77779	0.000158	0.021093
SeqId_11530_37	HMBS	dti10	11	118955576	118964259	0.05483	rs145214028	-4.477	rs72995454	0.008039	8.73	-1.696	37	37	enet	0.02	1e-33	-4.2444	2.19e-05	0.0115764
SeqId_7841_84	ESAM	dti10	11	124622479	124632186	0.0889	rs11219769	-4.221	rs12541	0.053816	-19.89	-3.996	33	33	enet	0.068	4.7e-112	4.1088	3.98e-05	0.0115764
SeqId_8900_28	NEO1	dti10	15	73344051	73597546	0.07191	rs17762146	-4.609	rs13379875	0.05916	-20.7	-4.293	34	34	enet	0.08	4.2e-133	4.0101	6.07e-05	0.0115764
SeqId_11493_169	DYNLL2	dti10	17	56160780	56172903	0.07713	rs59204964	3.816	rs9902118	0.0644	21.65	3.505	36	36	enet	0.084	1.7e-139	3.8011	0.000144	0.021093
SeqId_7955_195	ITIH1	dti10	3	52811611	52826084	0.2007	rs2284350	3.52	rs1042779	0.224	-40.33	3.346	35	35	enet	0.23	0	-3.54383	0.000394	0.0438325
SeqId_4407_10	MST1	dti10	3	49721380	49726934	0.43104	rs35404120	5.21	rs3197999	0.444	-56.68	-4.924	73	73	enet	0.52	0	5.04822	4.46e-07	0.00059541
SeqId_18220_141	SRA1	dti10	5	139916925	139937262	0.13304	rs6872579	-4.571	rs801460	0.105566	27.83	-3.458	78	78	enet	0.13	1.7e-218	-3.5026	0.000461	0.0473412
SeqId_3186_2	C2	dti10	6	31865562	31913449	0.22122	rs9268199	4.07	rs115204832	0.03112	-16.56	-0.86	137	137	enet	0.12	2.1e-204	3.717	0.000202	0.0245155
SeqId_15582_25	FCN1	dti10	9	137795078	137809758	0.18904	rs4521835	3.38	rs7037264	0.11636	28.99	3.283	56	56	enet	0.19	0	4.0411	5.32e-05	0.0115764
SeqId_18871_24	AIF1L	dti10	9	133971863	133998539	0.11723	rs2478784	4.3	rs11244284	0.11974	-29.44	-3.102	44	44	enet	0.17	2.8e-286	4.0513	5.09e-05	0.0115764
SeqId_17836_17	S100A16	dti102	1	153579362	153585621	0.06095	rs35760493	3.546	rs9729773	0.0484	19.33	3.377	45	45	enet	0.057	1.6e-94	3.7039	0.000212	0.0330783
SeqId_3296_92	CNTN2	dti102	1	205012065	205047417	0.34906	rs4950978	-5.29	rs3753847	0.188	-36.86	-3.987	115	115	enet	0.37	0	4.7021	2.57e-06	0.00171547
SeqId_8255_34	MRVI1	dti102	11	10594638	10715535	0.04729	rs139068590	4.597	rs1075768	0.021385	-12.57	4.264	65	65	enet	0.035	1.9e-58	-3.9408	8.12e-05	0.0271005
SeqId_15596_7	HEXIM1	dti102	17	43225842	43229466	0.02004	rs61588218	-3.878	rs12051846	0.0156	11.01	-2.17	29	29	enet	0.017	3.2e-29	-3.6914	0.000223	0.0330783
SeqId_18922_27	CD68	dti102	17	7482809	7485429	0.06969	rs6608	5.142	rs9901673	0.094	26.18	5.059	22	22	enet	0.099	6e-166	4.9624	6.96e-07	0.00092916
SeqId_3041_55	MRC2	dti102	17	60705031	60770958	0.27258	rs11657101	-3.312	rs146385050	0.0527	-19.64	2.975	97	97	enet	0.12	1e-207	-3.7131	0.000205	0.0330783
SeqId_17331_138	KREMEN1	dti102	22	29469023	29564321	0.23183	rs1033667	3.1	rs2205771	0.045949	18.26	1.888	149	149	enet	0.086	1.3e-142	4.04704	5.19e-05	0.0230955
SeqId_12738_43	NISCH	dti102	3	52489134	52527084	0.00337	rs4687544	-3.886	rs4687616	0.000784	3.95	-3.733	31	1	top1	0.00078	0.0099	-3.733	0.000189	0.0330783
SeqId_9253_52	ABO	dti102	9	136108665	136151440	0.18175	rs10901250	4.01	rs8176632	0.29217	45.9	3.743	34	34	enet	0.33	0	3.7615	0.000169	0.0330783
SeqId_15596_7	HEXIM1	dti105	17	43225842	43229466	0.02004	rs9900173	-4.758	rs12051846	0.0156	11.01	-4.315	29	29	enet	0.017	3.2e-29	-5.4441	5.21e-08	6.95535e-05
SeqId_4929_55	SHBG	dti105	17	7517264	7536700	0.05799	rs2269459	3.229	rs11651783	0.0303	-15.03	-2.489	100	100	enet	0.065	7.1e-108	3.8792	0.000105	0.046725
SeqId_5102_55	MICB	dti105	6	31462658	31478901	0.43328	rs3099843	-5.04	rs3094011	0.16346	-34.42	-5.029	159	159	enet	0.36	0	5.13646	2.8e-07	0.0001869
SeqId_11308_8	CREB3L4	dti108	1	153940010	153946837	0.02709	rs11264736	4.189	rs4845586	0.0409	17.3	4.108	16	16	enet	0.042	3.7e-70	4.1317	3.6e-05	0.01602
SeqId_8255_34	MRVI1	dti108	11	10594638	10715535	0.04729	rs890115	4.351	rs1075768	0.021385	-12.57	4.311	65	65	enet	0.035	1.9e-58	-4.4878	7.2e-06	0.009612
SeqId_11656_110	EVL	dti108	14	100437786	100610573	0.02878	rs941898	-4.16	rs34612764	0.008856	9.26	2.019	68	68	enet	0.021	4.8e-36	4.1863	2.84e-05	0.01602
SeqId_3186_2	C2	dti108	6	31865562	31913449	0.22122	rs1265888	-5.02	rs115204832	0.03112	-16.56	0.555	137	137	enet	0.12	2.1e-204	-4.02481	5.7e-05	0.0190237
SeqId_9212_22	CTSF	dti111	11	66330935	66336350	0.03495	rs2282640	-4.571	rs1044522	0.031638	15.24	-4.564	55	55	enet	0.032	5.2e-53	-4.66047	3.15e-06	0.00420525
SeqId_18871_24	AIF1L	dti111	9	133971863	133998539	0.11723	rs2478784	4.554	rs11244284	0.11974	-29.44	-2.764	44	44	enet	0.17	2.8e-286	4.03709	5.41e-05	0.0361117
SeqId_15596_7	HEXIM1	dti112	17	43225842	43229466	0.02004	rs72832877	4.022	rs12051846	0.0156	11.01	-3.205	29	29	enet	0.017	3.2e-29	-4.1142	3.89e-05	0.011214
SeqId_4249_64	NME2	dti112	17	49242796	49249105	0.247	rs115848216	4.157	rs115848216	0.148	-32.74	4.157	61	61	enet	0.23	0	-4.15993	3.18e-05	0.011214
SeqId_7761_125	CHKB	dti112	22	51017388	51039884	0.04118	rs5770924	3.11	rs5770922	0.022751	-12.97	3.077	34	34	enet	0.03	1.9e-49	-3.9026	9.51e-05	0.0181369
SeqId_8956_96	SCARF2	dti112	22	20778874	20792113	0.07979	rs362031	-4.52	rs5763025	0.040551	17.25	4.296	36	36	enet	0.062	8.3e-102	4.206	2.6e-05	0.011214
SeqId_2849_49	AIF1	dti112	6	31582994	31584798	0.04494	rs3130623	-4.35	rs3130623	0.00865	9.37	-4.354	50	50	enet	0.027	8e-46	-4.327	1.51e-05	0.011214
SeqId_3186_2	C2	dti112	6	31865562	31913449	0.22122	rs1265888	-6.43	rs115204832	0.03112	-16.56	0.3174	137	137	enet	0.12	2.1e-204	-4.0167	5.9e-05	0.0131275
SeqId_5102_55	MICB	dti112	6	31462658	31478901	0.43328	rs3132470	-5.21	rs3094011	0.16346	-34.42	-5.211	159	159	enet	0.36	0	4.0961	4.2e-05	0.011214
SeqId_8275_31	PEAR1	dti118	1	156863490	156886221	0.14601	rs72698684	-3.392	rs12041331	0.0459	-18.25	2.087	56	56	enet	0.093	6.4e-155	-3.95021	7.81e-05	0.0173773
SeqId_15596_7	HEXIM1	dti118	17	43225842	43229466	0.02004	rs72832877	4.19	rs12051846	0.0156	11.01	-3.339	29	29	enet	0.017	3.2e-29	-4.5934	4.36e-06	0.0019402
SeqId_18174_79	PDCD6IP	dti118	3	33840063	33911199	0.10502	rs6765231	3.76	rs1141054	0.176	-35.68	3.596	109	109	enet	0.19	0	-3.7768	0.000159	0.0303236
SeqId_2849_49	AIF1	dti118	6	31582994	31584798	0.04494	rs3130623	-6.29	rs3130623	0.00865	9.37	-6.295	50	50	enet	0.027	8e-46	-4.3358	1.45e-05	0.0048327
SeqId_3186_2	C2	dti118	6	31865562	31913449	0.22122	rs433061	-6.99	rs115204832	0.03112	-16.56	1.898	137	137	enet	0.12	2.1e-204	-5.6408	1.69e-08	1.56195e-05
SeqId_5102_55	MICB	dti118	6	31462658	31478901	0.43328	rs3099843	-6.48	rs3094011	0.16346	-34.42	-6.479	159	159	enet	0.36	0	5.5847	2.34e-08	1.56195e-05
SeqId_7757_5	HLA-DQA2	dti118	6	32709168	32714975	0.17668	rs9273072	-5.36	rs9272014	0.14885	-32.9	-4.612	83	83	enet	0.24	0	4.2867	1.81e-05	0.0048327
SeqId_2844_53	TIE1	dti121	1	43766653	43788779	0.02963	rs2275180	3.93	rs1556580	0.0287	15.13	3.528	27	27	enet	0.031	5.1e-52	4.06318	4.84e-05	0.0161535
SeqId_15596_7	HEXIM1	dti121	17	43225842	43229466	0.02004	rs11657325	-4.078	rs12051846	0.0156	11.01	-3.753	29	29	enet	0.017	3.2e-29	-4.25404	2.1e-05	0.009345
SeqId_8403_18	FASN	dti121	17	80036214	80056170	0.0082	rs62078746	3.971	rs62078746	0.0135	-10.88	3.971	25	25	enet	0.014	2.5e-24	-3.70742	0.000209	0.0398593
SeqId_15579_26	ENPP6	dti121	4	185009859	185142383	0.00734	rs4862340	-4.58	rs28673999	0.002671	5.43	3.855	8	8	enet	0.003	2.1e-06	3.8091	0.000139	0.037113
SeqId_15472_16	LRP11	dti121	6	150139893	150185495	0.24207	rs9478848	3.82	rs3805753	0.38271	52.63	3.722	146	146	enet	0.42	0	3.7202	0.000199	0.0398593
SeqId_3186_2	C2	dti121	6	31865562	31913449	0.22122	rs433061	-6.61	rs115204832	0.03112	-16.56	1.028	137	137	enet	0.12	2.1e-204	-5.041	4.63e-07	0.000309052
SeqId_5102_55	MICB	dti121	6	31462658	31478901	0.43328	rs3131642	-6.42	rs3094011	0.16346	-34.42	-6.421	159	159	enet	0.36	0	5.5275	3.25e-08	4.33875e-05
SeqId_2614_28	EFNA4	dti13	1	155036213	155042029	0.01414	rs11589479	7.268	rs3806256	0.00365	6.1	-4.074	12	1	top1	0.0037	1.7e-07	-4.074	4.62e-05	0.020559
SeqId_2938_55	APOE	dti13	19	45409048	45412650	0.00984	rs157581	-4.715	rs5117	0.002029	5.85	-4.061	17	17	enet	0.003	2.2e-06	-4.30149	1.7e-05	0.0113475
SeqId_4811_33	ITIH4	dti13	3	52846978	52864704	0.03165	rs77347777	4.392	rs3617	0.0107	9.69	-2.979	37	37	enet	0.017	6.3e-29	-4.7727	1.82e-06	0.0024297
SeqId_14079_14	IL18R1	dti19	2	102927989	103015237	0.16442	rs1420106	4.314	rs2001461	0.27917	-44.98	4.223	90	90	enet	0.32	0	-4.30762	1.65e-05	0.0220275
SeqId_2844_53	TIE1	dti22	1	43766653	43788779	0.02963	rs4660253	-4.486	rs1556580	0.0287	15.13	-4.129	27	27	enet	0.031	5.1e-52	-4.1553	3.25e-05	0.0104931
SeqId_6471_53	CFHR4	dti22	1	196857144	196887843	0.60863	rs2821111	7.392	rs10494745	0.165	-34.57	-1.745	124	124	enet	0.53	0	4.1654	3.11e-05	0.0104931
SeqId_3363_31	CSK	dti22	15	75074421	75095538	0.0857	rs1378942	5.21	rs34933034	0.06048	21.89	-4.391	24	24	enet	0.076	3.5e-126	-5.0595	4.2e-07	0.0005607
SeqId_8465_52	CTSH	dti22	15	79213400	79241916	0.39211	rs2289702	-3.967	rs2289702	0.30453	-46.9	-3.967	77	77	enet	0.38	0	4.1117	3.93e-05	0.0104931
SeqId_5634_39	POFUT1	dti22	20	30795683	30826461	0.25401	rs17268666	3.94	rs76143353	0.124336	-29.97	3.883	18	18	enet	0.13	1.4e-213	-3.92275	8.75e-05	0.0166875
SeqId_17680_12	EPHB1	dti22	3	134514102	134979309	0.0805	rs10935143	-4.32	rs10935143	0.0739	23.74	-4.32	67	67	enet	0.12	2.7e-201	-3.6263	0.000288	0.04272
SeqId_4407_10	MST1	dti22	3	49721380	49726934	0.43104	rs9832454	-6.924	rs3197999	0.444	-56.68	-4.658	73	73	enet	0.52	0	4.3213	1.55e-05	0.0103462
SeqId_2615_60	EFNA5	dti22	5	106712595	107006638	0.09505	rs75594323	4.168	rs7734574	0.036833	-16.83	1.395	127	127	enet	0.082	3.7e-137	-3.9718	7.13e-05	0.0158642
SeqId_6556_5	ENPP5	dti22	6	46126922	46138717	0.33537	rs77991465	3.68	rs1047153	0.29297	-46	1.878	74	74	enet	0.46	0	-3.80716	0.000141	0.0235294
SeqId_16015_19	GPT	dti22	8	145728356	145732557	0.01142	rs7003836	4.63	rs4244610	0.007822	-8.28	-4.388	22	22	enet	0.0084	3.4e-15	3.5576	0.000374	0.049929
SeqId_2844_53	TIE1	dti25	1	43766653	43788779	0.02963	rs3768046	5.36	rs1556580	0.0287	15.13	5.244	27	27	enet	0.031	5.1e-52	5.10774	3.26e-07	0.00043521
SeqId_11308_8	CREB3L4	dti253	1	153940010	153946837	0.02709	rs11264736	4.7	rs4845586	0.0409	17.3	4.647	16	16	enet	0.042	3.7e-70	4.43559	9.18e-06	0.00204255
SeqId_11368_32	AK2	dti253	1	33473541	33546597	0.02471	rs78968812	-2.47	rs188456604	0.000811	-4.94	0.011	30	30	enet	0.0063	9.1e-12	3.41528	0.000637	0.0472442
SeqId_15503_20	LEFTY2	dti253	1	226124298	226129083	0.24944	rs360075	3.6	rs360077	0.259	-43.22	3.551	68	68	enet	0.34	0	-3.56814	0.00036	0.0398446
SeqId_4834_61	EPHA2	dti253	1	16450832	16482564	0.14755	rs36086195	-4.96	rs6690317	0.0644	-22.11	-4.761	49	49	enet	0.094	1.8e-157	4.10173	4.1e-05	0.00684187
SeqId_12571_14	ARL3	dti253	10	104433488	104474154	0.16645	rs10883765	3.939	rs8354	0.088622	-25.42	3.716	46	46	enet	0.16	6.5e-274	-4.51	6.36e-06	0.00169812
SeqId_15594_47	HTRA1	dti253	10	124218067	124274423	0.05346	rs79043147	3.665	rs7074542	0.014598	-10.57	2.11	58	58	enet	0.038	2.9e-63	-3.79	0.00015	0.020025
SeqId_2617_56	ERBB3	dti253	12	56470583	56497289	0.04228	rs61939014	4.322	rs2292238	0.018141	-11.85	3.807	60	1	top1	0.018	9e-31	-3.807	0.000141	0.020025
SeqId_8465_52	CTSH	dti253	15	79213400	79241916	0.39211	rs34593439	3.73	rs2289702	0.30453	-46.9	3.674	77	77	enet	0.38	0	-3.54778	0.000388	0.0398446
SeqId_11493_169	DYNLL2	dti253	17	56160780	56172903	0.07713	rs2877858	-4.544	rs9902118	0.0644	21.65	-4.401	36	36	enet	0.084	1.7e-139	-4.11833	3.82e-05	0.00684187
SeqId_15596_7	HEXIM1	dti253	17	43225842	43229466	0.02004	rs8064386	-5.928	rs12051846	0.0156	11.01	-4.701	29	29	enet	0.017	3.2e-29	-6.66467	2.65e-11	3.53775e-08
SeqId_5634_39	POFUT1	dti253	20	30795683	30826461	0.25401	rs76143353	-3.54	rs76143353	0.124336	-29.97	-3.535	18	18	enet	0.13	1.4e-213	3.429	0.000606	0.0472442
SeqId_15579_26	ENPP6	dti253	4	185009859	185142383	0.00734	rs4862340	-5.257	rs28673999	0.002671	5.43	5.113	8	8	enet	0.003	2.1e-06	5.11806	3.09e-07	0.000137505
SeqId_15472_16	LRP11	dti253	6	150139893	150185495	0.24207	rs9322219	3.7	rs3805753	0.38271	52.63	3.59	146	146	enet	0.42	0	3.47798	0.000505	0.0421359
SeqId_2849_49	AIF1	dti253	6	31582994	31584798	0.04494	rs3130623	-4.52	rs3130623	0.00865	9.37	-4.518	50	50	enet	0.027	8e-46	-3.60519	0.000312	0.0378655
SeqId_3186_2	C2	dti253	6	31865562	31913449	0.22122	rs433061	-5.72	rs115204832	0.03112	-16.56	1.19	137	137	enet	0.12	2.1e-204	-5.24638	1.55e-07	0.000103463
SeqId_5102_55	MICB	dti253	6	31462658	31478901	0.43328	rs3132470	-5.03	rs3094011	0.16346	-34.42	-5.014	159	159	enet	0.36	0	4.77464	1.8e-06	0.00060075
SeqId_10816_150	PILRA	dti253	7	99965153	99997719	0.4249	rs7384878	-3.58	rs1859788	0.515673	-61.01	-3.454	11	11	enet	0.51	0	3.50375	0.000459	0.040851
SeqId_6402_8	PILRA	dti253	7	99965153	99997719	0.37083	rs7384878	-3.58	rs1859788	0.465302	-57.95	-3.454	15	15	enet	0.46	0	3.51077	0.000447	0.040851
SeqId_15594_47	HTRA1	dti256	10	124218067	124274423	0.05346	rs79043147	4.9	rs7074542	0.014598	-10.57	2.716	58	58	enet	0.038	2.9e-63	-4.4026	1.07e-05	0.0142845
SeqId_11308_8	CREB3L4	dti259	1	153940010	153946837	0.02709	rs11264736	4.284	rs4845586	0.0409	17.3	4.238	16	16	enet	0.042	3.7e-70	4.30216	1.69e-05	0.00376025
SeqId_4834_61	EPHA2	dti259	1	16450832	16482564	0.14755	rs36086195	-4.756	rs6690317	0.0644	-22.11	-4.426	49	49	enet	0.094	1.8e-157	3.9206	8.83e-05	0.0130978
SeqId_12571_14	ARL3	dti259	10	104433488	104474154	0.16645	rs12764388	-3.746	rs8354	0.088622	-25.42	3.275	46	46	enet	0.16	6.5e-274	-4.232	2.32e-05	0.00442457
SeqId_2617_56	ERBB3	dti259	12	56470583	56497289	0.04228	rs61939014	4.16	rs2292238	0.018141	-11.85	3.602	60	1	top1	0.018	9e-31	-3.602	0.000316	0.0383509
SeqId_15596_7	HEXIM1	dti259	17	43225842	43229466	0.02004	rs61588218	-4.127	rs12051846	0.0156	11.01	-3.667	29	29	enet	0.017	3.2e-29	-4.935	8.01e-07	0.000534668
SeqId_2938_55	APOE	dti259	19	45409048	45412650	0.00984	rs157581	4.227	rs5117	0.002029	5.85	3.933	17	17	enet	0.003	2.2e-06	3.82139	0.000133	0.0177555
SeqId_16288_17	EPHA4	dti259	2	222282747	222438922	0.07237	rs2680845	3.357	rs12995875	0.02857	-15.54	2.563	104	104	enet	0.078	5.5e-129	-3.97426	7.06e-05	0.0117814
SeqId_18241_18	CPOX	dti259	3	98298290	98312492	0.06686	rs2178322	2.64	rs1675513	0.0185	-11.67	1.593	44	44	enet	0.038	2.7e-62	-3.51059	0.000447	0.0497288
SeqId_15579_26	ENPP6	dti259	4	185009859	185142383	0.00734	rs4862340	-6.995	rs28673999	0.002671	5.43	6.556	8	8	enet	0.003	2.1e-06	5.9366	2.91e-09	3.88485e-06
SeqId_18220_141	SRA1	dti259	5	139916925	139937262	0.13304	rs10041762	5.45	rs801460	0.105566	27.83	5.068	78	78	enet	0.13	1.7e-218	4.8463	1.26e-06	0.0005607
SeqId_3186_2	C2	dti259	6	31865562	31913449	0.22122	rs1150752	-5.48	rs115204832	0.03112	-16.56	1.3498	137	137	enet	0.12	2.1e-204	-4.69717	2.64e-06	0.0008811
SeqId_5102_55	MICB	dti259	6	31462658	31478901	0.43328	rs3132470	-4.98	rs3094011	0.16346	-34.42	-4.967	159	159	enet	0.36	0	4.60558	4.11e-06	0.00109737
SeqId_11308_8	CREB3L4	dti260	1	153940010	153946837	0.02709	rs11264736	3.765	rs4845586	0.0409	17.3	3.672	16	16	enet	0.042	3.7e-70	3.77757	0.000158	0.042186
SeqId_6897_38	B3GAT3	dti260	11	62382768	62389626	0.06405	rs7122950	-4.424	rs7122950	0.068374	-22.62	-4.424	47	47	enet	0.074	1.7e-123	4.09543	4.21e-05	0.0172215
SeqId_9212_22	CTSF	dti260	11	66330935	66336350	0.03495	rs2282640	-4.419	rs1044522	0.031638	15.24	-4.039	55	55	enet	0.032	5.2e-53	-4.04805	5.16e-05	0.0172215
SeqId_15596_7	HEXIM1	dti260	17	43225842	43229466	0.02004	rs1044977	-3.64	rs12051846	0.0156	11.01	-3.596	29	29	enet	0.017	3.2e-29	-4.45643	8.33e-06	0.00941175
SeqId_15579_26	ENPP6	dti260	4	185009859	185142383	0.00734	rs28673999	4.672	rs28673999	0.002671	5.43	4.672	8	8	enet	0.003	2.1e-06	4.34266	1.41e-05	0.00941175
SeqId_11308_8	CREB3L4	dti262	1	153940010	153946837	0.02709	rs11264736	3.819	rs4845586	0.0409	17.3	3.758	16	16	enet	0.042	3.7e-70	3.73439	0.000188	0.025098
SeqId_2844_53	TIE1	dti262	1	43766653	43788779	0.02963	rs2275180	4.258	rs1556580	0.0287	15.13	4.099	27	27	enet	0.031	5.1e-52	3.97376	7.07e-05	0.0157308
SeqId_4834_61	EPHA2	dti262	1	16450832	16482564	0.14755	rs36086195	-4.637	rs6690317	0.0644	-22.11	-4.502	49	49	enet	0.094	1.8e-157	3.69496	0.00022	0.0267
SeqId_17694_32	PSME2	dti262	14	24612571	24616779	0.06574	rs4575	-3.43	rs2236352	0.035439	16.46	-3.151	28	28	enet	0.044	2.7e-72	-3.74634	0.000179	0.025098
SeqId_8465_52	CTSH	dti262	15	79213400	79241916	0.39211	rs12148472	3.65	rs2289702	0.30453	-46.9	3.414	77	77	enet	0.38	0	-3.7729	0.000161	0.025098
SeqId_15596_7	HEXIM1	dti262	17	43225842	43229466	0.02004	rs8064386	-3.77	rs12051846	0.0156	11.01	-3.597	29	29	enet	0.017	3.2e-29	-4.30697	1.66e-05	0.0044322
SeqId_7218_87	ATP1B2	dti262	17	7549945	7561088	0.11194	rs35119871	3.43	rs1642762	0.0896	-25.64	3.384	47	47	enet	0.14	5.5e-245	-4.39285	1.12e-05	0.003738
SeqId_17460_51	MX1	dti262	21	42791947	42841998	0.08458	rs469390	4.58	rs464783	0.08091	-24.27	-3.393	38	38	enet	0.1	2e-175	4.6926	2.7e-06	0.00353107
SeqId_15579_26	ENPP6	dti262	4	185009859	185142383	0.00734	rs4862340	-5.981	rs28673999	0.002671	5.43	5.842	8	8	enet	0.003	2.1e-06	4.55288	5.29e-06	0.00353107
SeqId_3186_2	C2	dti262	6	31865562	31913449	0.22122	rs1150752	-5.08	rs115204832	0.03112	-16.56	2.13146	137	137	enet	0.12	2.1e-204	-4.3997	1.08e-05	0.003738
SeqId_5102_55	MICB	dti262	6	31462658	31478901	0.43328	rs3131642	-4.13	rs3094011	0.16346	-34.42	-4.135	159	159	enet	0.36	0	3.7722	0.000162	0.025098
SeqId_2844_53	TIE1	dti265	1	43766653	43788779	0.02963	rs2275180	5.053	rs1556580	0.0287	15.13	4.923	27	27	enet	0.031	5.1e-52	5.4253	5.79e-08	7.72965e-05
SeqId_15579_26	ENPP6	dti265	4	185009859	185142383	0.00734	rs4862340	-5.542	rs28673999	0.002671	5.43	4.842	8	8	enet	0.003	2.1e-06	4.47809	7.53e-06	0.00502628
SeqId_3535_84	DKK1	dti271	10	54074041	54077802	0.1963	rs4935335	-4.023	rs11003047	0.055424	20.94	3.854	77	77	enet	0.14	8.8e-243	4.0625	4.86e-05	0.021627
SeqId_8403_18	FASN	dti271	17	80036214	80056170	0.0082	rs11653003	4.18	rs62078746	0.0135	-10.88	4.067	25	25	enet	0.014	2.5e-24	-3.93939	8.17e-05	0.0272674
SeqId_13094_75	RSPO3	dti271	6	127439816	127520626	0.08081	rs7766106	-5.838	rs2154167	0.0982	26.98	-5.805	45	45	enet	0.11	2.8e-180	-5.765	8.17e-09	5.45348e-06
SeqId_8427_118	RSPO3	dti271	6	127439816	127520626	0.08413	rs2154167	-5.805	rs1892172	0.12358	29.94	-5.802	49	49	enet	0.13	1.6e-229	-5.769	7.98e-09	5.45348e-06
SeqId_15594_47	HTRA1	dti274	10	124218067	124274423	0.05346	rs79043147	4.51	rs7074542	0.014598	-10.57	2.585	58	58	enet	0.038	2.9e-63	-3.9027	9.51e-05	0.0423195
SeqId_15596_7	HEXIM1	dti274	17	43225842	43229466	0.02004	rs61588218	-3.197	rs12051846	0.0156	11.01	-2.657	29	29	enet	0.017	3.2e-29	-4.0793	4.52e-05	0.030171
SeqId_16288_17	EPHA4	dti274	2	222282747	222438922	0.07237	rs2710504	3.671	rs12995875	0.02857	-15.54	2.299	104	104	enet	0.078	5.5e-129	-4.29766	1.73e-05	0.0230955
SeqId_2844_53	TIE1	dti277	1	43766653	43788779	0.02963	rs3120122	-5.5	rs1556580	0.0287	15.13	-5.417	27	27	enet	0.031	5.1e-52	-5.23615	1.64e-07	0.00010947
SeqId_6086_15	CHRDL2	dti277	11	74407474	74442471	0.09653	rs61389091	-4.8	rs61389091	0.044891	-18.03	-4.797	64	64	enet	0.057	8.3e-95	4.0721	4.66e-05	0.0124422
SeqId_8255_34	MRVI1	dti277	11	10594638	10715535	0.04729	rs4909945	5.08	rs1075768	0.021385	-12.57	3.729	65	65	enet	0.035	1.9e-58	-4.3972	1.1e-05	0.004895
SeqId_18922_27	CD68	dti277	17	7482809	7485429	0.06969	rs9901673	4.608	rs9901673	0.094	26.18	4.608	22	22	enet	0.099	6e-166	4.1053	4.04e-05	0.0124422
SeqId_10442_1	TMEM190	dti277	19	55888194	55889614	0.28244	rs35791293	8.08	rs4806666	0.342338	-49.7	7.882	46	46	enet	0.35	0	-8.06926	7.07e-16	9.43845e-13
SeqId_3593_72	CASP3	dti277	4	185548850	185570663	0.08534	rs6845294	-4.229	rs72689255	0.11319	-28.79	3.034	49	49	enet	0.15	1.3e-262	-3.7731	0.000161	0.0358225
SeqId_3580_25	SERPINA1	dti28	14	94843084	94857030	0.3887	rs28929474	4.106	rs28929474	0.119226	-29.41	4.106	93	93	enet	0.27	0	-5.0151	5.3e-07	0.00070755
SeqId_18922_27	CD68	dti28	17	7482809	7485429	0.06969	rs62059826	-4.739	rs9901673	0.094	26.18	-4.599	22	22	enet	0.099	6e-166	-4.4447	8.8e-06	0.005874
SeqId_5102_55	MICB	dti280	6	31462658	31478901	0.43328	rs389883	5.29	rs3094011	0.16346	-34.42	-4.536	159	159	enet	0.36	0	4.4804	7.45e-06	0.00994575
SeqId_11308_8	CREB3L4	dti281	1	153940010	153946837	0.02709	rs11264736	4.206	rs4845586	0.0409	17.3	4.09	16	16	enet	0.042	3.7e-70	4.34062	1.42e-05	0.00270814
SeqId_11368_32	AK2	dti281	1	33473541	33546597	0.02471	rs2975805	-2.79	rs188456604	0.000811	-4.94	-0.584	30	30	enet	0.0063	9.1e-12	4.43588	9.17e-06	0.00204032
SeqId_17682_1	CD46	dti281	1	207925399	207968858	0.10368	rs2796278	4.127	rs2488252	0.172	-35.29	3.734	48	48	enet	0.21	0	-3.39706	0.000681	0.0363654
SeqId_12571_14	ARL3	dti281	10	104433488	104474154	0.16645	rs10883767	3.22	rs8354	0.088622	-25.42	2.964	46	46	enet	0.16	6.5e-274	-3.86777	0.00011	0.0103659
SeqId_15594_47	HTRA1	dti281	10	124218067	124274423	0.05346	rs55928386	3.16	rs7074542	0.014598	-10.57	2.712	58	58	enet	0.038	2.9e-63	-3.8418	0.000122	0.0103659
SeqId_6897_38	B3GAT3	dti281	11	62382768	62389626	0.06405	rs11553576	-3.999	rs7122950	0.068374	-22.62	-3.972	47	47	enet	0.074	1.7e-123	3.764	0.000167	0.0123858
SeqId_9212_22	CTSF	dti281	11	66330935	66336350	0.03495	rs2282640	-3.439	rs1044522	0.031638	15.24	-3.273	55	55	enet	0.032	5.2e-53	-3.823	0.000132	0.0103659
SeqId_11493_169	DYNLL2	dti281	17	56160780	56172903	0.07713	rs2877858	-3.659	rs9902118	0.0644	21.65	-3.537	36	36	enet	0.084	1.7e-139	-3.6078	0.000309	0.0196436
SeqId_15596_7	HEXIM1	dti281	17	43225842	43229466	0.02004	rs72832877	4.746	rs12051846	0.0156	11.01	-4.341	29	29	enet	0.017	3.2e-29	-5.5848	2.34e-08	3.1239e-05
SeqId_4929_55	SHBG	dti281	17	7517264	7536700	0.05799	rs6503052	-3.819	rs11651783	0.0303	-15.03	-2.847	100	100	enet	0.065	7.1e-108	3.887	0.000101	0.0103659
SeqId_19365_11	BCAT2	dti281	19	49298319	49314286	0.1074	rs2638282	4.133	rs62125920	0.108027	-27.97	3.381	69	69	enet	0.12	4.5e-194	-3.3606	0.000778	0.0399473
SeqId_11516_7	FABP1	dti281	2	88422501	88427581	0.04625	rs2241883	3.736	rs2241883	0.0356	-16.14	3.736	5	1	top1	0.036	5.2e-59	-3.736	0.000187	0.0131392
SeqId_15579_26	ENPP6	dti281	4	185009859	185142383	0.00734	rs28673999	3.756	rs28673999	0.002671	5.43	3.756	8	8	enet	0.003	2.1e-06	4.1748	2.98e-05	0.0039783
SeqId_16324_38	TLR1	dti281	4	38792298	38858438	0.03415	rs5743618	-4.978	rs5743618	0.033485	15.64	-4.978	22	22	enet	0.044	6.2e-72	-4.19646	2.71e-05	0.0039783
SeqId_16914_104	CD14	dti281	5	140011313	140013286	0.08742	rs917302	-6.549	rs5744441	0.035721	-16.1	2.889	58	58	enet	0.053	5.7e-87	-4.60111	4.2e-06	0.00140175
SeqId_8969_49	CD14	dti281	5	140011313	140013286	0.07745	rs917302	-6.549	rs5744441	0.034609	-16.04	2.889	59	59	enet	0.047	2e-77	-4.82127	1.43e-06	0.000954525
SeqId_18220_141	SRA1	dti281	5	139916925	139937262	0.13304	rs6872579	8.481	rs801460	0.105566	27.83	3.796	78	78	enet	0.13	1.7e-218	4.03331	5.5e-05	0.006675
SeqId_13094_75	RSPO3	dti281	6	127439816	127520626	0.08081	rs9285458	-3.97	rs2154167	0.0982	26.98	-3.582	45	45	enet	0.11	2.8e-180	-3.7066	0.00021	0.0140175
SeqId_15472_16	LRP11	dti281	6	150139893	150185495	0.24207	rs9322219	4.56	rs3805753	0.38271	52.63	4.482	146	146	enet	0.42	0	4.4566	8.33e-06	0.00204032
SeqId_5102_55	MICB	dti281	6	31462658	31478901	0.43328	rs1051788	-4.78	rs3094011	0.16346	-34.42	-4.587	159	159	enet	0.36	0	4.6172	3.89e-06	0.00140175
SeqId_6713_4	LRP11	dti281	6	150139893	150185495	0.21424	rs9322219	4.56	rs1889471	0.49903	60.28	3.156	88	88	enet	0.56	0	3.8673	0.00011	0.0103659
SeqId_8427_118	RSPO3	dti281	6	127439816	127520626	0.08413	rs9285458	-3.97	rs1892172	0.12358	29.94	-3.533	49	49	enet	0.13	1.6e-229	-3.5648	0.000364	0.0220882
SeqId_10816_150	PILRA	dti281	7	99965153	99997719	0.4249	rs2906657	3.67	rs1859788	0.515673	-61.01	-3.396	11	11	enet	0.51	0	3.4511	0.000558	0.0310388
SeqId_6402_8	PILRA	dti281	7	99965153	99997719	0.37083	rs2906657	3.67	rs1859788	0.465302	-57.95	-3.396	15	15	enet	0.46	0	3.4527	0.000555	0.0310388
SeqId_16307_22	UNC5D	dti281	8	35092993	35654068	0.06753	rs2950903	-3.972	rs3108622	0.037601	-17.3	-3.897	59	59	enet	0.061	5.6e-101	4.26785	1.97e-05	0.00328744
SeqId_16882_27	PHPT1	dti281	9	139743176	139745479	0.10386	rs4880148	-3.485	rs872463	0.12056	-29.58	-3.318	73	73	enet	0.13	4.5e-221	3.8368	0.000125	0.0103659
SeqId_4834_61	EPHA2	dti288	1	16450832	16482564	0.14755	rs6690317	-4.47	rs6690317	0.0644	-22.11	-4.467	49	49	enet	0.094	1.8e-157	4.1522	3.29e-05	0.0109804
SeqId_15596_7	HEXIM1	dti288	17	43225842	43229466	0.02004	rs72832877	4.281	rs12051846	0.0156	11.01	-3.683	29	29	enet	0.017	3.2e-29	-5.0301	4.9e-07	0.000327075
SeqId_8956_96	SCARF2	dti288	22	20778874	20792113	0.07979	rs2108746	4.35	rs5763025	0.040551	17.25	4.239	36	36	enet	0.062	8.3e-102	4.3717	1.23e-05	0.0054735
SeqId_15579_26	ENPP6	dti288	4	185009859	185142383	0.00734	rs4862340	-4.582	rs28673999	0.002671	5.43	4.382	8	8	enet	0.003	2.1e-06	3.9089	9.27e-05	0.0247509
SeqId_2849_49	AIF1	dti288	6	31582994	31584798	0.04494	rs3130623	-5.3	rs3130623	0.00865	9.37	-5.305	50	50	enet	0.027	8e-46	-3.8505	0.000118	0.026255
SeqId_3186_2	C2	dti288	6	31865562	31913449	0.22122	rs433061	-5.73	rs115204832	0.03112	-16.56	1.846	137	137	enet	0.12	2.1e-204	-5.6573	1.54e-08	2.0559e-05
SeqId_5102_55	MICB	dti288	6	31462658	31478901	0.43328	rs3132470	-5.02	rs3094011	0.16346	-34.42	-5.007	159	159	enet	0.36	0	3.7784	0.000158	0.0301329
SeqId_7757_5	HLA-DQA2	dti288	6	32709168	32714975	0.17668	rs9273072	-4.19	rs9272014	0.14885	-32.9	-3.349	83	83	enet	0.24	0	3.6341	0.000279	0.0465581
SeqId_11368_32	AK2	dti29	1	33473541	33546597	0.02471	rs78968812	3.162	rs188456604	0.000811	-4.94	1.503	30	30	enet	0.0063	9.1e-12	-4.9944	5.9e-07	0.00030082
SeqId_4834_61	EPHA2	dti29	1	16450832	16482564	0.14755	rs7527137	4.22	rs6690317	0.0644	-22.11	3.443	49	49	enet	0.094	1.8e-157	-3.4937	0.000476	0.0334417
SeqId_6367_66	FMOD	dti29	1	203309756	203320886	0.07298	rs4950877	3.855	rs10920616	0.0407	-17.54	-2.63	36	36	enet	0.056	1e-92	3.5753	0.00035	0.0259583
SeqId_12571_14	ARL3	dti29	10	104433488	104474154	0.16645	rs12764388	3.78	rs8354	0.088622	-25.42	-2.776	46	46	enet	0.16	6.5e-274	4.3192	1.57e-05	0.00273675
SeqId_15594_47	HTRA1	dti29	10	124218067	124274423	0.05346	rs10082476	-3.77	rs7074542	0.014598	-10.57	-3.68	58	58	enet	0.038	2.9e-63	3.9191	8.89e-05	0.00847725
SeqId_7841_84	ESAM	dti29	11	124622479	124632186	0.0889	rs55661361	-3.419	rs12541	0.053816	-19.89	-2.809	33	33	enet	0.068	4.7e-112	3.36124	0.000776	0.0493314
SeqId_11493_169	DYNLL2	dti29	17	56160780	56172903	0.07713	rs59204964	3.784	rs9902118	0.0644	21.65	3.444	36	36	enet	0.084	1.7e-139	4.1463	3.38e-05	0.0045123
SeqId_15596_7	HEXIM1	dti29	17	43225842	43229466	0.02004	rs72832877	-3.382	rs12051846	0.0156	11.01	2.387	29	29	enet	0.017	3.2e-29	3.967	7.28e-05	0.008099
SeqId_19262_219	ACADVL	dti29	17	7120444	7128585	0.0055	rs9646410	-3.75	rs446994	0.0023	-5.73	-3.607	11	1	top1	0.0023	2.7e-05	3.607	0.00031	0.0243441
SeqId_4929_55	SHBG	dti29	17	7517264	7536700	0.05799	rs6503052	3.742	rs11651783	0.0303	-15.03	2.315	100	100	enet	0.065	7.1e-108	-3.9271	8.6e-05	0.00847725
SeqId_4990_87	GP1BA	dti29	17	4835572	4838318	0.02626	rs4790722	4.043	rs1060431	0.0191	11.92	3.924	22	22	enet	0.022	3.4e-37	3.7725	0.000162	0.0137672
SeqId_15560_52	TCN2	dti29	22	31002990	31023258	0.22121	rs5749141	4.635	rs4820885	0.406699	-54.19	4.151	42	42	enet	0.41	0	-4.1712	3.03e-05	0.0044945
SeqId_16324_38	TLR1	dti29	4	38792298	38858438	0.03415	rs5743618	4.314	rs5743618	0.033485	15.64	4.314	22	22	enet	0.044	6.2e-72	3.7666	0.000165	0.0137672
SeqId_16914_104	CD14	dti29	5	140011313	140013286	0.08742	rs35983033	6.31	rs5744441	0.035721	-16.1	-2.408	58	58	enet	0.053	5.7e-87	4.36586	1.27e-05	0.00273675
SeqId_8969_49	CD14	dti29	5	140011313	140013286	0.07745	rs17119056	6.22	rs5744441	0.034609	-16.04	-2.408	59	59	enet	0.047	2e-77	4.433	9.29e-06	0.00248043
SeqId_18220_141	SRA1	dti29	5	139916925	139937262	0.13304	rs10041762	-7.56	rs801460	0.105566	27.83	-4.647	78	78	enet	0.13	1.7e-218	-4.97759	6.44e-07	0.00030082
SeqId_15472_16	LRP11	dti29	6	150139893	150185495	0.24207	rs9322219	-4.09	rs3805753	0.38271	52.63	-3.994	146	146	enet	0.42	0	-3.987	6.69e-05	0.008099
SeqId_2849_49	AIF1	dti29	6	31582994	31584798	0.04494	rs3130623	4.88	rs3130623	0.00865	9.37	4.878	50	50	enet	0.027	8e-46	4.3086	1.64e-05	0.00273675
SeqId_5102_55	MICB	dti29	6	31462658	31478901	0.43328	rs1051788	5.32	rs3094011	0.16346	-34.42	5.064	159	159	enet	0.36	0	-4.9682	6.76e-07	0.00030082
SeqId_6713_4	LRP11	dti29	6	150139893	150185495	0.21424	rs9322219	-4.09	rs1889471	0.49903	60.28	-3.074	88	88	enet	0.56	0	-3.4802	0.000501	0.0334417
SeqId_16307_22	UNC5D	dti29	8	35092993	35654068	0.06753	rs2950904	4.201	rs3108622	0.037601	-17.3	4.17	59	59	enet	0.061	5.6e-101	-4.6681	3.04e-06	0.0010146
SeqId_15596_7	HEXIM1	dti291	17	43225842	43229466	0.02004	rs61588218	-4.23	rs12051846	0.0156	11.01	-2.277	29	29	enet	0.017	3.2e-29	-3.8624	0.000112	0.04984
SeqId_15579_26	ENPP6	dti291	4	185009859	185142383	0.00734	rs28673999	4.7	rs28673999	0.002671	5.43	4.704	8	8	enet	0.003	2.1e-06	3.9679	7.25e-05	0.04984
SeqId_18206_18	ADH6	dti291	4	100123795	100140694	0.07629	rs10021082	-4.32	rs62325239	0.097044	-26.54	2.182	74	74	enet	0.14	5.6e-233	-3.8651	0.000111	0.04984
SeqId_2844_53	TIE1	dti294	1	43766653	43788779	0.02963	rs2275180	3.774	rs1556580	0.0287	15.13	3.565	27	27	enet	0.031	5.1e-52	3.53034	0.000415	0.0426173
SeqId_8275_31	PEAR1	dti294	1	156863490	156886221	0.14601	rs35187704	2.562	rs12041331	0.0459	-18.25	2.49	56	56	enet	0.093	6.4e-155	-3.86204	0.000112	0.0166133
SeqId_12571_14	ARL3	dti294	10	104433488	104474154	0.16645	rs11191368	3.036	rs8354	0.088622	-25.42	2.953	46	46	enet	0.16	6.5e-274	-3.59712	0.000322	0.0358225
SeqId_15596_7	HEXIM1	dti294	17	43225842	43229466	0.02004	rs9900173	-4.286	rs12051846	0.0156	11.01	-3.394	29	29	enet	0.017	3.2e-29	-4.4085	1.04e-05	0.004628
SeqId_4929_55	SHBG	dti294	17	7517264	7536700	0.05799	rs4968204	3.378	rs11651783	0.0303	-15.03	-3	100	100	enet	0.065	7.1e-108	4.1748	2.98e-05	0.0079566
SeqId_2938_55	APOE	dti294	19	45409048	45412650	0.00984	rs5117	4.149	rs5117	0.002029	5.85	4.149	17	17	enet	0.003	2.2e-06	4.10686	4.01e-05	0.00892225
SeqId_2982_82	LGALS4	dti294	19	39292311	39303585	0.0655	rs2303040	-4.278	rs9304578	0.037901	-16.58	-3.768	44	44	enet	0.064	1.6e-105	3.95467	7.66e-05	0.0127826
SeqId_15579_26	ENPP6	dti294	4	185009859	185142383	0.00734	rs4862340	-4.878	rs28673999	0.002671	5.43	4.258	8	8	enet	0.003	2.1e-06	4.0611	4.88e-05	0.00930686
SeqId_18220_141	SRA1	dti294	5	139916925	139937262	0.13304	rs35983033	-5.345	rs801460	0.105566	27.83	3.612	78	78	enet	0.13	1.7e-218	3.62282	0.000291	0.0358225
SeqId_2849_49	AIF1	dti294	6	31582994	31584798	0.04494	rs3130623	-6.52	rs3130623	0.00865	9.37	-6.52	50	50	enet	0.027	8e-46	-4.276	1.9e-05	0.00634125
SeqId_3186_2	C2	dti294	6	31865562	31913449	0.22122	rs433061	-7.37	rs115204832	0.03112	-16.56	0.656	137	137	enet	0.12	2.1e-204	-5.349	8.86e-08	5.91405e-05
SeqId_5102_55	MICB	dti294	6	31462658	31478901	0.43328	rs3132470	-6.95	rs3094011	0.16346	-34.42	-6.918	159	159	enet	0.36	0	5.392	6.97e-08	5.91405e-05
SeqId_7757_5	HLA-DQA2	dti294	6	32709168	32714975	0.17668	rs9273072	-4.24	rs9272014	0.14885	-32.9	-3.405	83	83	enet	0.24	0	3.617	0.000298	0.0358225
SeqId_10816_150	PILRA	dti294	7	99965153	99997719	0.4249	rs1476679	-3.77	rs1859788	0.515673	-61.01	-3.357	11	11	enet	0.51	0	3.4573	0.000546	0.048594
SeqId_6402_8	PILRA	dti294	7	99965153	99997719	0.37083	rs1476679	-3.77	rs1859788	0.465302	-57.95	-3.357	15	15	enet	0.46	0	3.465	0.00053	0.048594
SeqId_2844_53	TIE1	dti297	1	43766653	43788779	0.02963	rs6690243	3.986	rs1556580	0.0287	15.13	3.906	27	27	enet	0.031	5.1e-52	3.953	7.72e-05	0.0206124
SeqId_17694_32	PSME2	dti297	14	24612571	24616779	0.06574	rs2277481	-3.89	rs2236352	0.035439	16.46	-2.932	28	28	enet	0.044	2.7e-72	-3.8008	0.000144	0.03204
SeqId_7218_87	ATP1B2	dti297	17	7549945	7561088	0.11194	rs12452603	3.25	rs1642762	0.0896	-25.64	2.975	47	47	enet	0.14	5.5e-245	-4.0997	4.14e-05	0.0138172
SeqId_7761_125	CHKB	dti297	22	51017388	51039884	0.04118	rs131756	-3.21	rs5770922	0.022751	-12.97	2.705	34	34	enet	0.03	1.9e-49	-3.5885	0.000333	0.049395
SeqId_15579_26	ENPP6	dti297	4	185009859	185142383	0.00734	rs4862340	-4.44	rs28673999	0.002671	5.43	4.15	8	8	enet	0.003	2.1e-06	4.18237	2.88e-05	0.012816
SeqId_18220_141	SRA1	dti297	5	139916925	139937262	0.13304	rs6872579	4.939	rs801460	0.105566	27.83	4.057	78	78	enet	0.13	1.7e-218	3.7484	0.000178	0.0339471
SeqId_3186_2	C2	dti297	6	31865562	31913449	0.22122	rs433061	-6.57	rs115204832	0.03112	-16.56	0.788	137	137	enet	0.12	2.1e-204	-4.9025	9.46e-07	0.00126291
SeqId_3290_50	CD109	dti297	6	74405508	74538040	0.34542	rs6903575	-3.26	rs6925924	0.26694	43.96	-3.253	179	179	enet	0.34	0	-3.6614	0.000251	0.0418856
SeqId_5102_55	MICB	dti297	6	31462658	31478901	0.43328	rs3132470	-5.92	rs3094011	0.16346	-34.42	-5.896	159	159	enet	0.36	0	4.6067	4.09e-06	0.00273008
SeqId_2844_53	TIE1	dti300	1	43766653	43788779	0.02963	rs2275180	4.077	rs1556580	0.0287	15.13	3.882	27	27	enet	0.031	5.1e-52	3.90546	9.4e-05	0.0313725
SeqId_4834_61	EPHA2	dti300	1	16450832	16482564	0.14755	rs6690317	-4.632	rs6690317	0.0644	-22.11	-4.632	49	49	enet	0.094	1.8e-157	3.70885	0.000208	0.0430538
SeqId_12571_14	ARL3	dti300	10	104433488	104474154	0.16645	rs11191268	3.69	rs8354	0.088622	-25.42	3.054	46	46	enet	0.16	6.5e-274	-3.622	0.000293	0.0434617
SeqId_6897_38	B3GAT3	dti300	11	62382768	62389626	0.06405	rs113222038	-4.12	rs7122950	0.068374	-22.62	-4.051	47	47	enet	0.074	1.7e-123	3.6546	0.000258	0.0430538
SeqId_9212_22	CTSF	dti300	11	66330935	66336350	0.03495	rs4930384	-3.73	rs1044522	0.031638	15.24	-3.721	55	55	enet	0.032	5.2e-53	-3.9164	8.99e-05	0.0313725
SeqId_7218_87	ATP1B2	dti300	17	7549945	7561088	0.11194	rs1642762	4.291	rs1642762	0.0896	-25.64	4.291	47	47	enet	0.14	5.5e-245	-4.1138	3.89e-05	0.0259657
SeqId_15579_26	ENPP6	dti300	4	185009859	185142383	0.00734	rs28673999	4.97	rs28673999	0.002671	5.43	4.973	8	8	enet	0.003	2.1e-06	4.5352	5.75e-06	0.00767625
SeqId_18220_141	SRA1	dti300	5	139916925	139937262	0.13304	rs10041762	5.871	rs801460	0.105566	27.83	3.953	78	78	enet	0.13	1.7e-218	3.839	0.000124	0.033108
SeqId_3186_2	C2	dti300	6	31865562	31913449	0.22122	rs1265888	-4.12	rs115204832	0.03112	-16.56	0.307	137	137	enet	0.12	2.1e-204	-3.67126	0.000241	0.0430538
SeqId_4834_61	EPHA2	dti301	1	16450832	16482564	0.14755	rs36086195	-4.335	rs6690317	0.0644	-22.11	-4.148	49	49	enet	0.094	1.8e-157	3.8714	0.000108	0.014418
SeqId_8275_31	PEAR1	dti301	1	156863490	156886221	0.14601	rs4661012	2.426	rs12041331	0.0459	-18.25	1.507	56	56	enet	0.093	6.4e-155	-3.4966	0.000471	0.0449132
SeqId_12571_14	ARL3	dti301	10	104433488	104474154	0.16645	rs10883765	3.888	rs8354	0.088622	-25.42	3.669	46	46	enet	0.16	6.5e-274	-4.1311	3.61e-05	0.00602419
SeqId_15594_47	HTRA1	dti301	10	124218067	124274423	0.05346	rs79043147	3.882	rs7074542	0.014598	-10.57	2.841	58	58	enet	0.038	2.9e-63	-4.1689	3.06e-05	0.00583586
SeqId_2617_56	ERBB3	dti301	12	56470583	56497289	0.04228	rs10783779	3.546	rs2292238	0.018141	-11.85	3.537	60	1	top1	0.018	9e-31	-3.537	0.000405	0.0415904
SeqId_11493_169	DYNLL2	dti301	17	56160780	56172903	0.07713	rs2877858	-3.886	rs9902118	0.0644	21.65	-3.788	36	36	enet	0.084	1.7e-139	-3.6761	0.000237	0.0272562
SeqId_15596_7	HEXIM1	dti301	17	43225842	43229466	0.02004	rs8064386	-4.475	rs12051846	0.0156	11.01	-3.759	29	29	enet	0.017	3.2e-29	-5.1277	2.93e-07	0.000195578
SeqId_7218_87	ATP1B2	dti301	17	7549945	7561088	0.11194	rs1641513	2.763	rs1642762	0.0896	-25.64	2.509	47	47	enet	0.14	5.5e-245	-3.4698	0.000521	0.046369
SeqId_15579_26	ENPP6	dti301	4	185009859	185142383	0.00734	rs28673999	4.711	rs28673999	0.002671	5.43	4.711	8	8	enet	0.003	2.1e-06	4.09685	4.19e-05	0.00621517
SeqId_2849_49	AIF1	dti301	6	31582994	31584798	0.04494	rs3130623	-5.01	rs3130623	0.00865	9.37	-5.014	50	50	enet	0.027	8e-46	-4.498	6.86e-06	0.00228953
SeqId_3186_2	C2	dti301	6	31865562	31913449	0.22122	rs433061	-6.34	rs115204832	0.03112	-16.56	1.193	137	137	enet	0.12	2.1e-204	-5.1288	2.92e-07	0.000195578
SeqId_5102_55	MICB	dti301	6	31462658	31478901	0.43328	rs3132470	-5.49	rs3094011	0.16346	-34.42	-5.444	159	159	enet	0.36	0	4.7161	2.4e-06	0.001068
SeqId_7757_5	HLA-DQA2	dti301	6	32709168	32714975	0.17668	rs9273072	-4.57	rs9272014	0.14885	-32.9	-3.731	83	83	enet	0.24	0	3.6679	0.000245	0.0272562
SeqId_10816_150	PILRA	dti301	7	99965153	99997719	0.4249	rs7384878	-4.37	rs1859788	0.515673	-61.01	-4.162	11	11	enet	0.51	0	4.2036	2.63e-05	0.00583586
SeqId_6402_8	PILRA	dti301	7	99965153	99997719	0.37083	rs7384878	-4.37	rs1859788	0.465302	-57.95	-4.162	15	15	enet	0.46	0	4.2078	2.58e-05	0.00583586
SeqId_15594_47	HTRA1	dti304	10	124218067	124274423	0.05346	rs79043147	5.048	rs7074542	0.014598	-10.57	2.747	58	58	enet	0.038	2.9e-63	-5.1826	2.19e-07	0.000292365
SeqId_15596_7	HEXIM1	dti304	17	43225842	43229466	0.02004	rs8064386	-3.71	rs12051846	0.0156	11.01	-3.088	29	29	enet	0.017	3.2e-29	-4.4416	8.93e-06	0.00596077
SeqId_3186_2	C2	dti304	6	31865562	31913449	0.22122	rs116196017	4.05	rs115204832	0.03112	-16.56	1.041	137	137	enet	0.12	2.1e-204	-4.29396	1.76e-05	0.007832
SeqId_11308_8	CREB3L4	dti307	1	153940010	153946837	0.02709	rs11264736	3.861	rs4845586	0.0409	17.3	3.809	16	16	enet	0.042	3.7e-70	3.7758	0.000159	0.023585
SeqId_2844_53	TIE1	dti307	1	43766653	43788779	0.02963	rs4660253	4.76	rs1556580	0.0287	15.13	4.286	27	27	enet	0.031	5.1e-52	4.2769	1.89e-05	0.00420525
SeqId_4834_61	EPHA2	dti307	1	16450832	16482564	0.14755	rs36086195	-4.549	rs6690317	0.0644	-22.11	-4.363	49	49	enet	0.094	1.8e-157	3.743	0.000182	0.024297
SeqId_8275_31	PEAR1	dti307	1	156863490	156886221	0.14601	rs77795865	3.089	rs12041331	0.0459	-18.25	1.586	56	56	enet	0.093	6.4e-155	-3.6382	0.000275	0.033375
SeqId_12571_14	ARL3	dti307	10	104433488	104474154	0.16645	rs10883765	4.524	rs8354	0.088622	-25.42	4.395	46	46	enet	0.16	6.5e-274	-5.5873	2.31e-08	3.08385e-05
SeqId_7841_84	ESAM	dti307	11	124622479	124632186	0.0889	rs11219769	4.036	rs12541	0.053816	-19.89	3.988	33	33	enet	0.068	4.7e-112	-4.0162	5.91e-05	0.0112712
SeqId_15596_7	HEXIM1	dti307	17	43225842	43229466	0.02004	rs8064386	-4.599	rs12051846	0.0156	11.01	-3.936	29	29	enet	0.017	3.2e-29	-5.40507	6.48e-08	4.3254e-05
SeqId_16288_17	EPHA4	dti307	2	222282747	222438922	0.07237	rs2680845	3.399	rs12995875	0.02857	-15.54	2.455	104	104	enet	0.078	5.5e-129	-3.54084	0.000399	0.0443887
SeqId_3435_53	FN1	dti307	2	216225163	216300796	0.04318	rs1250258	-4.249	rs1250258	0.03081	15.11	-4.249	24	24	enet	0.034	3.3e-57	-3.82099	0.000133	0.0221944
SeqId_15579_26	ENPP6	dti307	4	185009859	185142383	0.00734	rs28673999	5.008	rs28673999	0.002671	5.43	5.008	8	8	enet	0.003	2.1e-06	4.5758	4.74e-06	0.00126558
SeqId_3186_2	C2	dti307	6	31865562	31913449	0.22122	rs433061	-6.03	rs115204832	0.03112	-16.56	1.574	137	137	enet	0.12	2.1e-204	-5.2512	1.51e-07	6.7195e-05
SeqId_5102_55	MICB	dti307	6	31462658	31478901	0.43328	rs3132470	-5.03	rs3094011	0.16346	-34.42	-5.017	159	159	enet	0.36	0	4.7435	2.1e-06	0.000700875
SeqId_2844_53	TIE1	dti310	1	43766653	43788779	0.02963	rs2275180	4.24	rs1556580	0.0287	15.13	4.062	27	27	enet	0.031	5.1e-52	4.06324	4.84e-05	0.0129228
SeqId_12571_14	ARL3	dti310	10	104433488	104474154	0.16645	rs10883766	3.183	rs8354	0.088622	-25.42	3.041	46	46	enet	0.16	6.5e-274	-3.693	0.000222	0.049395
SeqId_15596_7	HEXIM1	dti310	17	43225842	43229466	0.02004	rs11657325	-4.28	rs12051846	0.0156	11.01	-4.022	29	29	enet	0.017	3.2e-29	-5.1225	3.02e-07	0.00013439
SeqId_15579_26	ENPP6	dti310	4	185009859	185142383	0.00734	rs4862340	-5.626	rs28673999	0.002671	5.43	4.761	8	8	enet	0.003	2.1e-06	5.01	5.44e-07	0.00018156
SeqId_3186_2	C2	dti310	6	31865562	31913449	0.22122	rs433061	-7.01	rs115204832	0.03112	-16.56	0.61	137	137	enet	0.12	2.1e-204	-6.0019	1.95e-09	2.60325e-06
SeqId_5102_55	MICB	dti310	6	31462658	31478901	0.43328	rs3131642	-6.59	rs3094011	0.16346	-34.42	-6.595	159	159	enet	0.36	0	5.12723	2.94e-07	0.00013439
SeqId_8275_31	PEAR1	dti313	1	156863490	156886221	0.14601	rs12137505	3.12	rs12041331	0.0459	-18.25	2.534	56	56	enet	0.093	6.4e-155	-4.37003	1.24e-05	0.008277
SeqId_3186_2	C2	dti313	6	31865562	31913449	0.22122	rs1150752	-4.96	rs115204832	0.03112	-16.56	1.283	137	137	enet	0.12	2.1e-204	-4.06189	4.87e-05	0.0216715
SeqId_7757_5	HLA-DQA2	dti313	6	32709168	32714975	0.17668	rs9273072	-4.85	rs9272014	0.14885	-32.9	-4.408	83	83	enet	0.24	0	4.66024	3.16e-06	0.0042186
SeqId_2855_49	MAPK3	dti316	16	30125426	30134827	0.08398	rs11865086	-4.429	rs9932466	0.17198	35.6	-3.462	37	37	enet	0.21	0	-4.2597	2.05e-05	0.0273675
SeqId_2844_53	TIE1	dti319	1	43766653	43788779	0.02963	rs3768046	-6.539	rs1556580	0.0287	15.13	-6.477	27	27	enet	0.031	5.1e-52	-6.1595	7.3e-10	9.7455e-07
SeqId_4563_61	PLCG1	dti319	20	39765600	39825441	0.01564	rs753381	4.22	rs753381	0.01116	9.23	4.216	22	1	top1	0.011	1.4e-19	4.216	2.49e-05	0.0166208
SeqId_8900_28	NEO1	dti322	15	73344051	73597546	0.07191	rs8026121	-3.894	rs13379875	0.05916	-20.7	-3.32	34	34	enet	0.08	4.2e-133	4.2	2.67e-05	0.0178223
SeqId_2855_49	MAPK3	dti322	16	30125426	30134827	0.08398	rs12447833	-4.631	rs9932466	0.17198	35.6	-3.817	37	37	enet	0.21	0	-3.985	6.75e-05	0.0225281
SeqId_3858_5	ACP1	dti322	2	264140	278283	0.29912	rs79716074	4.48	rs79716074	0.48529	59.17	4.484	102	102	enet	0.49	0	4.71599	2.41e-06	0.00321735
SeqId_6927_7	NDST1	dti322	5	149865381	149937773	0.05693	rs11542921	-3.544	rs11746198	0.023892	13.43	-3.505	33	33	enet	0.04	5.2e-67	-3.92669	8.61e-05	0.0229887
SeqId_16015_19	GPT	dti322	8	145728356	145732557	0.01142	rs7003836	4.4	rs4244610	0.007822	-8.28	-4.01	22	22	enet	0.0084	3.4e-15	4.0208	5.8e-05	0.0225281
SeqId_11178_21	SVEP1	dti322	9	113127528	113342160	0.20286	rs78742138	2.686	rs78742138	0.05747	20.4	2.686	132	132	enet	0.13	5e-221	3.7608	0.000169	0.0376025
SeqId_4157_2	F2	dti323	11	46740746	46761056	0.01965	rs1799963	-4.231	rs1799963	0.008626	8.03	-4.231	30	1	top1	0.0086	1.6e-15	-4.231	2.33e-05	0.0122375
SeqId_8255_34	MRVI1	dti323	11	10594638	10715535	0.04729	rs4909945	-4.982	rs1075768	0.021385	-12.57	-4.563	65	65	enet	0.035	1.9e-58	4.1931	2.75e-05	0.0122375
SeqId_2982_82	LGALS4	dti323	19	39292311	39303585	0.0655	rs2303040	4.93	rs9304578	0.037901	-16.58	4.412	44	44	enet	0.064	1.6e-105	-4.76616	1.88e-06	0.0025098
SeqId_6471_53	CFHR4	dti325	1	196857144	196887843	0.60863	rs2821111	7.48	rs10494745	0.165	-34.57	-2.669	124	124	enet	0.53	0	3.86249	0.000112	0.0470588
SeqId_4407_10	MST1	dti325	3	49721380	49726934	0.43104	rs35404120	4.93	rs3197999	0.444	-56.68	-4.293	73	73	enet	0.52	0	4.5258	6.02e-06	0.00401835
SeqId_17224_12	OGN	dti325	9	95145550	95166978	0.06675	rs7023004	3.874	rs10992291	0.15145	33.09	3.735	45	45	enet	0.16	6e-271	3.8071	0.000141	0.0470588
SeqId_18871_24	AIF1L	dti325	9	133971863	133998539	0.11723	rs2478784	5.295	rs11244284	0.11974	-29.44	-3.338	44	44	enet	0.17	2.8e-286	4.8572	1.19e-06	0.00158865
SeqId_3323_37	LRP8	dti328	1	53708036	53794141	0.06527	rs10788952	-5.288	rs7542607	0.03	15.09	-5.159	59	59	enet	0.05	1.1e-82	-4.09	4.27e-05	0.0190015
SeqId_6373_54	DLK1	dti328	14	101192042	101204561	0.08551	rs7141210	4.601	rs4905998	0.097793	26.91	4.466	80	80	enet	0.12	3.6e-196	4.5155	6.32e-06	0.00521985
SeqId_6496_60	DLK1	dti328	14	101192042	101204561	0.08558	rs7141210	4.601	rs4905998	0.094834	26.48	4.466	60	60	enet	0.11	3.7e-192	4.4701	7.82e-06	0.00521985
SeqId_4563_61	PLCG1	dti33	20	39765600	39825441	0.01564	rs753381	-4.21	rs753381	0.01116	9.23	-4.208	22	1	top1	0.011	1.4e-19	-4.208	2.58e-05	0.034443
SeqId_3323_37	LRP8	dti337	1	53708036	53794141	0.06527	rs869987	-3.343	rs7542607	0.03	15.09	-3.206	59	59	enet	0.05	1.1e-82	-3.7036	0.000213	0.0370833
SeqId_9294_45	MFAP2	dti337	1	17300997	17307127	0.07799	rs3170740	5.148	rs761422	0.0728	23.65	3.314	29	29	enet	0.099	1e-165	4.9167	8.8e-07	0.00075205
SeqId_5542_22	NRP1	dti337	10	33466420	33625190	0.0841	rs2506134	4.96	rs734186	0.072527	-22.9	4.009	84	84	enet	0.094	1.4e-157	-3.6972	0.000218	0.0370833
SeqId_15491_20	CD248	dti337	11	66081965	66084515	0.01364	rs66974947	-3.778	rs565972	0.002212	5.71	3.03	18	18	enet	0.0029	3.3e-06	3.781	0.000156	0.0370833
SeqId_19558_10	LRP4	dti337	11	46878268	46940193	0.13522	rs72912175	5.522	rs2306029	0.101858	-27.12	-3.684	44	44	enet	0.13	2.1e-222	4.7877	1.69e-06	0.00075205
SeqId_8250_2	PTPRJ	dti337	11	48002110	48192393	0.02046	rs905476	4.854	rs1566734	0.013797	10.28	4.826	29	1	top1	0.014	8.4e-24	4.826	1.39e-06	0.00075205
SeqId_10442_1	TMEM190	dti337	19	55888194	55889614	0.28244	rs35791293	-3.67	rs4806666	0.342338	-49.7	-3.579	46	46	enet	0.35	0	3.6625	0.00025	0.0370833
SeqId_17164_15	ANXA4	dti337	2	69871557	70054244	0.04655	rs17037076	-4.35	rs2228203	0.08322	-24.69	-4.295	34	34	enet	0.085	2.8e-142	4.215	2.5e-05	0.00834375
SeqId_9826_135	FHIT	dti337	3	59733003	61237133	0.01434	rs17061478	3.62	rs13070475	0.01	8.93	-2.949	25	25	enet	0.011	1.7e-19	-3.6722	0.000241	0.0370833
SeqId_18922_27	CD68	dti340	17	7482809	7485429	0.06969	rs9901673	-4.17	rs9901673	0.094	26.18	-4.169	22	22	enet	0.099	6e-166	-3.9874	6.68e-05	0.044589
SeqId_3041_55	MRC2	dti340	17	60705031	60770958	0.27258	rs146385050	-3.32	rs146385050	0.0527	-19.64	-3.318	97	97	enet	0.12	1e-207	4.5893	4.45e-06	0.00594075
SeqId_11109_56	SVEP1	dti340	9	113127528	113342160	0.21226	rs59345897	4.12	rs78742138	0.04967	19	-0.042	137	137	enet	0.12	1.1e-210	-3.8668	0.00011	0.04895
SeqId_3580_25	SERPINA1	dti343	14	94843084	94857030	0.3887	rs28929474	4.777	rs28929474	0.119226	-29.41	4.777	93	93	enet	0.27	0	-5.2237	1.75e-07	0.000233625
SeqId_2737_22	NOV	dti343	8	120428686	120436674	0.01813	rs17793097	-4.724	rs17793097	0.011459	9.81	-4.724	27	27	enet	0.016	1.1e-27	-4.51	6.48e-06	0.0043254
SeqId_11308_8	CREB3L4	dti344	1	153940010	153946837	0.02709	rs10908525	4.046	rs4845586	0.0409	17.3	3.908	16	16	enet	0.042	3.7e-70	3.98362	6.79e-05	0.0453233
SeqId_5542_22	NRP1	dti344	10	33466420	33625190	0.0841	rs2506134	-4.6	rs734186	0.072527	-22.9	-3.368	84	84	enet	0.094	1.4e-157	4.08045	4.49e-05	0.0453233
SeqId_4125_52	AGER	dti348	6	32148745	32152099	0.1132	rs2070600	-4.67	rs2070600	0.04918	-18.86	-4.674	17	1	top1	0.049	2.7e-81	4.674	2.95e-06	0.00393825
SeqId_2844_53	TIE1	dti351	1	43766653	43788779	0.02963	rs6690243	-4.14	rs1556580	0.0287	15.13	-3.965	27	27	enet	0.031	5.1e-52	-3.79971	0.000145	0.0276536
SeqId_6367_66	FMOD	dti351	1	203309756	203320886	0.07298	rs12077300	3.538	rs10920616	0.0407	-17.54	2.864	36	36	enet	0.056	1e-92	-3.88875	0.000101	0.0276536
SeqId_9837_60	NQO1	dti351	16	69740899	69760571	0.13816	rs74029403	3.88	rs57488237	0.1912	-37.23	3.762	42	42	enet	0.23	0	-3.8145	0.000136	0.0276536
SeqId_8866_53	QPCTL	dti351	19	46195661	46207247	0.14485	rs17850756	3.202	rs17850756	0.098341	-26.66	3.202	103	103	enet	0.11	4.8e-189	-3.8504	0.000118	0.0276536
SeqId_4563_61	PLCG1	dti351	20	39765600	39825441	0.01564	rs4812492	4.23	rs753381	0.01116	9.23	3.993	22	1	top1	0.011	1.4e-19	3.993	6.52e-05	0.0276536
SeqId_11109_56	SVEP1	dti351	9	113127528	113342160	0.21226	rs76038906	3.65	rs78742138	0.04967	19	1.451	137	137	enet	0.12	1.1e-210	4.6359	3.55e-06	0.00473925
SeqId_11178_21	SVEP1	dti351	9	113127528	113342160	0.20286	rs10980355	3.54	rs78742138	0.05747	20.4	1.451	132	132	enet	0.13	5e-221	4.0873	4.36e-05	0.0276536
SeqId_10391_1	ANGPTL3	dti354	1	63063191	63071984	0.02604	rs1168114	-3.53	rs10889333	0.0497	-19.2	3.334	26	26	enet	0.055	2.5e-91	-3.82656	0.00013	0.017355
SeqId_17836_17	S100A16	dti354	1	153579362	153585621	0.06095	rs35760493	3.51	rs9729773	0.0484	19.33	3.105	45	45	enet	0.057	1.6e-94	3.52184	0.000429	0.0377726
SeqId_2844_53	TIE1	dti354	1	43766653	43788779	0.02963	rs3768046	-5.72	rs1556580	0.0287	15.13	-5.713	27	27	enet	0.031	5.1e-52	-5.56193	2.67e-08	3.56445e-05
SeqId_3296_92	CNTN2	dti354	1	205012065	205047417	0.34906	rs1572995	-5.18	rs3753847	0.188	-36.86	-3.56	115	115	enet	0.37	0	3.77245	0.000162	0.0196609
SeqId_3323_37	LRP8	dti354	1	53708036	53794141	0.06527	rs3737983	-3.4	rs7542607	0.03	15.09	-3.251	59	59	enet	0.05	1.1e-82	-3.94498	7.98e-05	0.0133166
SeqId_18922_27	CD68	dti354	17	7482809	7485429	0.06969	rs9901673	4.656	rs9901673	0.094	26.18	4.656	22	22	enet	0.099	6e-166	4.2572	2.07e-05	0.00394779
SeqId_3041_55	MRC2	dti354	17	60705031	60770958	0.27258	rs4968613	-3.577	rs146385050	0.0527	-19.64	2.356	97	97	enet	0.12	1e-207	-4.5689	4.9e-06	0.00231845
SeqId_5939_42	TNFSF12	dti354	17	7452375	7461207	0.01458	rs62061175	-5.32	rs62059804	0.0105	9.47	-4.556	15	1	top1	0.011	1.4e-18	-4.556	5.21e-06	0.00231845
SeqId_7218_87	ATP1B2	dti354	17	7549945	7561088	0.11194	rs858518	-5.377	rs1642762	0.0896	-25.64	-4.722	47	47	enet	0.14	5.5e-245	4.305	1.67e-05	0.00371575
SeqId_4563_61	PLCG1	dti354	20	39765600	39825441	0.01564	rs6016501	4.04	rs753381	0.01116	9.23	3.634	22	1	top1	0.011	1.4e-19	3.634	0.000279	0.0299862
SeqId_18174_79	PDCD6IP	dti354	3	33840063	33911199	0.10502	rs9838846	-3.26	rs1141054	0.176	-35.68	-3.241	109	109	enet	0.19	0	3.6221	0.000292	0.0299862
SeqId_16914_104	CD14	dti354	5	140011313	140013286	0.08742	rs73267612	5.38	rs5744441	0.035721	-16.1	-3.806	58	58	enet	0.053	5.7e-87	4.42374	9.7e-06	0.0025899
SeqId_4964_67	ERAP1	dti354	5	96096514	96143803	0.34597	rs26490	3.42	rs30185	0.355855	-50.71	3.351	91	91	enet	0.59	0	-3.8544	0.000116	0.0172067
SeqId_8969_49	CD14	dti354	5	140011313	140013286	0.07745	rs73267612	5.38	rs5744441	0.034609	-16.04	-3.806	59	59	enet	0.047	2e-77	4.46739	7.92e-06	0.0025899
SeqId_9468_8	LMAN2	dti354	5	176758568	176778669	0.05878	rs151014368	3.49	rs35582636	0.003114	6.65	3.2	61	61	enet	0.021	1.4e-35	3.59158	0.000329	0.0313725
SeqId_2677_1	EGFR	dti354	7	55086710	55279321	0.09007	rs12669749	4.98	rs75059484	0.010444	-10.5	0.949	76	76	enet	0.058	9.6e-96	3.5013	0.000463	0.0377726
SeqId_9253_52	ABO	dti354	9	136108665	136151440	0.18175	rs10901250	3.76	rs8176632	0.29217	45.9	3.325	34	34	enet	0.33	0	3.4914	0.000481	0.0377726
SeqId_2844_53	TIE1	dti36	1	43766653	43788779	0.02963	rs4660253	-5.289	rs1556580	0.0287	15.13	-5.15	27	27	enet	0.031	5.1e-52	-5.04447	4.55e-07	0.000607425
SeqId_4834_61	EPHA2	dti36	1	16450832	16482564	0.14755	rs36086195	4.527	rs6690317	0.0644	-22.11	4.365	49	49	enet	0.094	1.8e-157	-3.68747	0.000226	0.032307
SeqId_9077_10	MAN1A2	dti36	1	117910071	118071494	0.11284	rs10923344	-4.232	rs4659047	0.0631	-21.84	2.059	60	60	enet	0.14	3.1e-237	-3.73168	0.00019	0.0317062
SeqId_12571_14	ARL3	dti36	10	104433488	104474154	0.16645	rs8354	-3.78	rs8354	0.088622	-25.42	-3.781	46	46	enet	0.16	6.5e-274	4.44308	8.87e-06	0.00592072
SeqId_8465_52	CTSH	dti36	15	79213400	79241916	0.39211	rs34593439	-4.33	rs2289702	0.30453	-46.9	-4.29	77	77	enet	0.38	0	4.0686	4.73e-05	0.0136837
SeqId_18235_16	PGP	dti36	16	2261594	2264841	0.09732	rs72766660	-4.53	rs116977380	0.05448	19.9	-4.039	31	31	enet	0.06	4.7e-99	-3.8489	0.000119	0.022695
SeqId_4929_55	SHBG	dti36	17	7517264	7536700	0.05799	rs727428	-3.967	rs11651783	0.0303	-15.03	3.532	100	100	enet	0.065	7.1e-108	-4.04531	5.23e-05	0.0136837
SeqId_8252_2	NOTUM	dti36	17	79910383	79919716	0.01281	rs111343749	-3.066	rs111343749	0.00285	-6.6	-3.066	18	18	enet	0.0089	6.1e-16	4.2831	1.84e-05	0.008188
SeqId_3186_2	C2	dti36	6	31865562	31913449	0.22122	rs77524031	-3.444	rs115204832	0.03112	-16.56	-1.819	137	137	enet	0.12	2.1e-204	4.0071	6.15e-05	0.0136837
SeqId_15522_2	GLIPR2	dti36	9	36136533	36163910	0.06877	rs75046131	3.746	rs10814339	0.04861	-18.83	-3.132	47	47	enet	0.055	3.1e-90	3.6702	0.000242	0.032307
SeqId_11308_8	CREB3L4	dti360	1	153940010	153946837	0.02709	rs6671362	5.12	rs4845586	0.0409	17.3	5.065	16	16	enet	0.042	3.7e-70	4.97945	6.38e-07	0.00085173
SeqId_3855_56	PRDX1	dti360	1	45976586	46008404	0.08447	rs2065708	-4.08	rs11211133	0.0443	17.95	-4.068	40	40	enet	0.075	5.5e-124	-4.51118	6.45e-06	0.00430538
SeqId_9294_45	MFAP2	dti363	1	17300997	17307127	0.07799	rs3738814	5.116	rs761422	0.0728	23.65	-4.297	29	29	enet	0.099	1e-165	-4.60387	4.15e-06	0.00321068
SeqId_8786_6	FAM171B	dti363	2	187558787	187630686	0.03568	rs2595389	4.615	rs12621915	0.02092	-12.37	4.434	42	42	enet	0.028	1.7e-46	-4.57279	4.81e-06	0.00321068
SeqId_5092_51	JAG1	dti363	20	10618332	10654647	0.01592	rs78545268	-3.62	rs78896696	0.003641	5.97	2.057	39	39	enet	0.0077	4.2e-14	3.8867	0.000102	0.0340425
SeqId_13930_3	APOBEC3G	dti363	22	39473072	39483748	0.04197	rs28583464	3.56	rs17537581	0.017729	-12.03	3.315	35	35	enet	0.032	7e-54	-4.0063	6.17e-05	0.0274565
SeqId_5682_13	VASN	dti370	16	4421849	4433539	0.02132	rs757593	4.094	rs757593	0.00655	7.12	4.094	20	20	enet	0.01	4.4e-18	4.6052	4.12e-06	0.00452565
SeqId_11681_8	AGFG1	dti370	2	228336868	228425933	0.05258	rs10933193	-4.185	rs11679534	0.07358	-23.08	-3.822	21	1	top1	0.074	4.4e-122	3.822	0.000132	0.02937
SeqId_13986_6	LANCL1	dti370	2	211295973	211342376	0.01485	rs78272924	-3.458	rs17552879	0.00888	8.13	2.957	21	21	enet	0.012	1.3e-20	3.6418	0.000271	0.0369795
SeqId_6927_7	NDST1	dti370	5	149865381	149937773	0.05693	rs11542921	-4.49	rs11746198	0.023892	13.43	-4.454	33	33	enet	0.04	5.2e-67	-4.2765	1.9e-05	0.008455
SeqId_15472_16	LRP11	dti370	6	150139893	150185495	0.24207	rs9478848	4.27	rs3805753	0.38271	52.63	3.949	146	146	enet	0.42	0	3.6561	0.000256	0.0369795
SeqId_5102_55	MICB	dti370	6	31462658	31478901	0.43328	rs3099843	-4.3	rs3094011	0.16346	-34.42	-4.277	159	159	enet	0.36	0	3.9588	7.53e-05	0.0201051
SeqId_6713_4	LRP11	dti370	6	150139893	150185495	0.21424	rs1999632	4.31	rs1889471	0.49903	60.28	2.746	88	88	enet	0.56	0	3.6363	0.000277	0.0369795
SeqId_7757_5	HLA-DQA2	dti370	6	32709168	32714975	0.17668	rs9273072	-3.99	rs9272014	0.14885	-32.9	-3.753	83	83	enet	0.24	0	3.959	7.53e-05	0.0201051
SeqId_16882_27	PHPT1	dti370	9	139743176	139745479	0.10386	rs4880149	-4.817	rs872463	0.12056	-29.58	-3.831	73	73	enet	0.13	4.5e-221	3.7027	0.000213	0.0369795
SeqId_8974_172	COL15A1	dti370	9	101705461	101833074	0.10037	rs7044731	-4.031	rs10819566	0.04721	20.14	-3.206	105	105	enet	0.15	6.5e-252	-4.5004	6.78e-06	0.00452565
SeqId_11308_8	CREB3L4	dti379	1	153940010	153946837	0.02709	rs11264736	3.96	rs4845586	0.0409	17.3	3.921	16	16	enet	0.042	3.7e-70	3.9338	8.36e-05	0.0139507
SeqId_15503_20	LEFTY2	dti379	1	226124298	226129083	0.24944	rs360075	3.74	rs360077	0.259	-43.22	3.716	68	68	enet	0.34	0	-3.6965	0.000219	0.0239273
SeqId_4834_61	EPHA2	dti379	1	16450832	16482564	0.14755	rs36086195	-5.16	rs6690317	0.0644	-22.11	-4.916	49	49	enet	0.094	1.8e-157	4.3937	1.11e-05	0.00246975
SeqId_6367_66	FMOD	dti379	1	203309756	203320886	0.07298	rs12093676	3.38	rs10920616	0.0407	-17.54	3.026	36	36	enet	0.056	1e-92	-3.8585	0.000114	0.015219
SeqId_8275_31	PEAR1	dti379	1	156863490	156886221	0.14601	rs4661012	3.27	rs12041331	0.0459	-18.25	1.725	56	56	enet	0.093	6.4e-155	-3.4322	0.000599	0.0499791
SeqId_12571_14	ARL3	dti379	10	104433488	104474154	0.16645	rs10883765	4.56	rs8354	0.088622	-25.42	4.338	46	46	enet	0.16	6.5e-274	-5.0865	3.65e-07	0.000121819
SeqId_15594_47	HTRA1	dti379	10	124218067	124274423	0.05346	rs79043147	4.449	rs7074542	0.014598	-10.57	2.259	58	58	enet	0.038	2.9e-63	-3.7969	0.000147	0.0178405
SeqId_7841_84	ESAM	dti379	11	124622479	124632186	0.0889	rs12792040	3.937	rs12541	0.053816	-19.89	3.161	33	33	enet	0.068	4.7e-112	-3.5376	0.000404	0.035956
SeqId_2617_56	ERBB3	dti379	12	56470583	56497289	0.04228	rs61939014	3.848	rs2292238	0.018141	-11.85	3.68	60	1	top1	0.018	9e-31	-3.68	0.000233	0.0239273
SeqId_11493_169	DYNLL2	dti379	17	56160780	56172903	0.07713	rs2877858	-4.323	rs9902118	0.0644	21.65	-4.201	36	36	enet	0.084	1.7e-139	-4.05131	5.09e-05	0.00970736
SeqId_15596_7	HEXIM1	dti379	17	43225842	43229466	0.02004	rs8064386	-5.325	rs12051846	0.0156	11.01	-4.003	29	29	enet	0.017	3.2e-29	-5.75594	8.62e-09	1.15077e-05
SeqId_4929_55	SHBG	dti379	17	7517264	7536700	0.05799	rs6503052	-3.421	rs11651783	0.0303	-15.03	-2.878	100	100	enet	0.065	7.1e-108	3.57303	0.000353	0.0336611
SeqId_5634_39	POFUT1	dti379	20	30795683	30826461	0.25401	rs76143353	-3.83	rs76143353	0.124336	-29.97	-3.83	18	18	enet	0.13	1.4e-213	3.86716	0.00011	0.015219
SeqId_15579_26	ENPP6	dti379	4	185009859	185142383	0.00734	rs4862340	-4.717	rs28673999	0.002671	5.43	4.487	8	8	enet	0.003	2.1e-06	4.73056	2.24e-06	0.00059808
SeqId_3186_2	C2	dti379	6	31865562	31913449	0.22122	rs433061	-6.12	rs115204832	0.03112	-16.56	0.8293	137	137	enet	0.12	2.1e-204	-5.32893	9.88e-08	6.5949e-05
SeqId_5102_55	MICB	dti379	6	31462658	31478901	0.43328	rs3132470	-5.5	rs3094011	0.16346	-34.42	-5.483	159	159	enet	0.36	0	5.20747	1.91e-07	8.4995e-05
SeqId_15594_47	HTRA1	dti382	10	124218067	124274423	0.05346	rs79043147	4.9	rs7074542	0.014598	-10.57	2.845	58	58	enet	0.038	2.9e-63	-4.28129	1.86e-05	0.0124155
SeqId_19207_119	ADK	dti382	10	75910960	76469721	0.01075	rs11001051	4.42	rs7099085	0.001771	5.95	0.677	41	41	enet	0.0054	3e-10	4.08303	4.45e-05	0.0198025
SeqId_7841_84	ESAM	dti382	11	124622479	124632186	0.0889	rs6590090	4.12	rs12541	0.053816	-19.89	3.814	33	33	enet	0.068	4.7e-112	-4.4859	7.26e-06	0.0096921
SeqId_18875_125	COL2A1	dti382	12	48366750	48398337	0.07915	rs10875723	3.804	rs719008	0.093752	-26.12	3.731	30	30	enet	0.11	1.2e-182	-3.8499	0.000118	0.0322625
SeqId_10816_150	PILRA	dti382	7	99965153	99997719	0.4249	rs2906657	4.17	rs1859788	0.515673	-61.01	-3.764	11	11	enet	0.51	0	3.8148	0.000136	0.0322625
SeqId_6402_8	PILRA	dti382	7	99965153	99997719	0.37083	rs2906657	4.17	rs1859788	0.465302	-57.95	-3.764	15	15	enet	0.46	0	3.7996	0.000145	0.0322625
SeqId_11308_8	CREB3L4	dti385	1	153940010	153946837	0.02709	rs11264736	4.049	rs4845586	0.0409	17.3	4.029	16	16	enet	0.042	3.7e-70	4.15238	3.29e-05	0.0062745
SeqId_4834_61	EPHA2	dti385	1	16450832	16482564	0.14755	rs36086195	-4.888	rs6690317	0.0644	-22.11	-4.482	49	49	enet	0.094	1.8e-157	4.09933	4.14e-05	0.00690862
SeqId_12571_14	ARL3	dti385	10	104433488	104474154	0.16645	rs10883765	3.718	rs8354	0.088622	-25.42	3.608	46	46	enet	0.16	6.5e-274	-4.274	1.92e-05	0.004272
SeqId_7841_84	ESAM	dti385	11	124622479	124632186	0.0889	rs12792040	3.717	rs12541	0.053816	-19.89	3.088	33	33	enet	0.068	4.7e-112	-3.5021	0.000462	0.0474438
SeqId_11493_169	DYNLL2	dti385	17	56160780	56172903	0.07713	rs2877858	-4.263	rs9902118	0.0644	21.65	-4.183	36	36	enet	0.084	1.7e-139	-3.93744	8.24e-05	0.0122227
SeqId_15596_7	HEXIM1	dti385	17	43225842	43229466	0.02004	rs61588218	-3.609	rs12051846	0.0156	11.01	-3.345	29	29	enet	0.017	3.2e-29	-4.60535	4.12e-06	0.0016287
SeqId_2938_55	APOE	dti385	19	45409048	45412650	0.00984	rs157581	4.244	rs5117	0.002029	5.85	3.875	17	17	enet	0.003	2.2e-06	3.65939	0.000253	0.030705
SeqId_16288_17	EPHA4	dti385	2	222282747	222438922	0.07237	rs17436067	-3.536	rs12995875	0.02857	-15.54	2.283	104	104	enet	0.078	5.5e-129	-3.66323	0.000249	0.030705
SeqId_18241_18	CPOX	dti385	3	98298290	98312492	0.06686	rs142663429	-2.68	rs1675513	0.0185	-11.67	1.517	44	44	enet	0.038	2.7e-62	-3.6178	0.000297	0.0330413
SeqId_15579_26	ENPP6	dti385	4	185009859	185142383	0.00734	rs4862340	-6.429	rs28673999	0.002671	5.43	6.105	8	8	enet	0.003	2.1e-06	5.5954	2.2e-08	2.937e-05
SeqId_18220_141	SRA1	dti385	5	139916925	139937262	0.13304	rs10041762	5.575	rs801460	0.105566	27.83	4.878	78	78	enet	0.13	1.7e-218	4.7587	1.95e-06	0.00130163
SeqId_3186_2	C2	dti385	6	31865562	31913449	0.22122	rs1150752	-5.3	rs115204832	0.03112	-16.56	1.1099	137	137	enet	0.12	2.1e-204	-4.53004	5.9e-06	0.0016287
SeqId_5102_55	MICB	dti385	6	31462658	31478901	0.43328	rs3132470	-4.78	rs3094011	0.16346	-34.42	-4.752	159	159	enet	0.36	0	4.52285	6.1e-06	0.0016287
SeqId_12571_14	ARL3	dti386	10	104433488	104474154	0.16645	rs10883765	4.282	rs8354	0.088622	-25.42	3.952	46	46	enet	0.16	6.5e-274	-4.2282	2.36e-05	0.025632
SeqId_11493_169	DYNLL2	dti386	17	56160780	56172903	0.07713	rs2877858	-3.95	rs9902118	0.0644	21.65	-3.853	36	36	enet	0.084	1.7e-139	-3.901	9.58e-05	0.042631
SeqId_15596_7	HEXIM1	dti386	17	43225842	43229466	0.02004	rs8064386	-3.32	rs12051846	0.0156	11.01	-2.99	29	29	enet	0.017	3.2e-29	-4.1166	3.84e-05	0.025632
SeqId_16882_27	PHPT1	dti386	9	139743176	139745479	0.10386	rs872463	-3.286	rs872463	0.12056	-29.58	-3.286	73	73	enet	0.13	4.5e-221	3.8107	0.000139	0.0463913
SeqId_11368_32	AK2	dti388	1	33473541	33546597	0.02471	rs75868970	2.25	rs188456604	0.000811	-4.94	-0.863	30	30	enet	0.0063	9.1e-12	4.19997	2.67e-05	0.008544
SeqId_6367_66	FMOD	dti388	1	203309756	203320886	0.07298	rs12093676	3.43	rs10920616	0.0407	-17.54	2.968	36	36	enet	0.056	1e-92	-3.77038	0.000163	0.0272006
SeqId_7841_84	ESAM	dti388	11	124622479	124632186	0.0889	rs11219769	4.31	rs12541	0.053816	-19.89	4.304	33	33	enet	0.068	4.7e-112	-4.5054	6.62e-06	0.0059274
SeqId_11493_169	DYNLL2	dti388	17	56160780	56172903	0.07713	rs59204964	-4.519	rs9902118	0.0644	21.65	-4.347	36	36	enet	0.084	1.7e-139	-4.18279	2.88e-05	0.008544
SeqId_4407_10	MST1	dti388	3	49721380	49726934	0.43104	rs2005557	-4.68	rs3197999	0.444	-56.68	3.642	73	73	enet	0.52	0	-3.8411	0.000122	0.0232671
SeqId_15579_26	ENPP6	dti388	4	185009859	185142383	0.00734	rs28673999	4.561	rs28673999	0.002671	5.43	4.561	8	8	enet	0.003	2.1e-06	3.72707	0.000194	0.0287767
SeqId_18220_141	SRA1	dti388	5	139916925	139937262	0.13304	rs6872579	5.284	rs801460	0.105566	27.83	4.294	78	78	enet	0.13	1.7e-218	4.1586	3.2e-05	0.008544
SeqId_3186_2	C2	dti388	6	31865562	31913449	0.22122	rs1150752	-4.27	rs115204832	0.03112	-16.56	1.473	137	137	enet	0.12	2.1e-204	-4.4427	8.88e-06	0.0059274
SeqId_15582_25	FCN1	dti388	9	137795078	137809758	0.18904	rs4521835	-3.494	rs7037264	0.11636	28.99	-3.474	56	56	enet	0.19	0	-3.929	8.54e-05	0.0190015
SeqId_2844_53	TIE1	dti39	1	43766653	43788779	0.02963	rs2275180	-5.513	rs1556580	0.0287	15.13	-5.392	27	27	enet	0.031	5.1e-52	-5.24377	1.57e-07	0.000209595
SeqId_3296_92	CNTN2	dti39	1	205012065	205047417	0.34906	rs10900444	-6.162	rs3753847	0.188	-36.86	-4.64	115	115	enet	0.37	0	3.7582	0.000171	0.03204
SeqId_18922_27	CD68	dti39	17	7482809	7485429	0.06969	rs7502669	-4.06	rs9901673	0.094	26.18	3.889	22	22	enet	0.099	6e-166	3.6389	0.000274	0.0361664
SeqId_2913_1	CCL23	dti39	17	34340096	34345009	0.43285	rs4796221	-2.58	rs712048	0.0712	-22.79	2.497	126	126	enet	0.26	0	-3.7295	0.000192	0.03204
SeqId_3028_36	CCL23	dti39	17	34340096	34345009	0.41392	rs4796221	-2.58	rs712048	0.179	-36.04	2.497	127	127	enet	0.3	0	-3.8321	0.000127	0.0282575
SeqId_3041_55	MRC2	dti39	17	60705031	60770958	0.27258	rs2002009	-2.8	rs146385050	0.0527	-19.64	2.183	97	97	enet	0.12	1e-207	-4.1153	3.87e-05	0.0235227
SeqId_5939_42	TNFSF12	dti39	17	7452375	7461207	0.01458	rs62061175	-4.31	rs62059804	0.0105	9.47	-3.617	15	1	top1	0.011	1.4e-18	-3.617	0.000298	0.0361664
SeqId_7218_87	ATP1B2	dti39	17	7549945	7561088	0.11194	rs858518	-4.05	rs1642762	0.0896	-25.64	-3.976	47	47	enet	0.14	5.5e-245	3.6891	0.000225	0.033375
SeqId_5634_39	POFUT1	dti39	20	30795683	30826461	0.25401	rs17268666	3.39	rs76143353	0.124336	-29.97	3.326	18	18	enet	0.13	1.4e-213	-3.553	0.00038	0.042275
SeqId_9037_1	STX18	dti39	4	4417469	4544073	0.00587	rs1000579	3.94	rs1000579	0.000137	-4.02	3.939	13	1	top1	0.00014	0.16	-3.939	8.18e-05	0.0235227
SeqId_16914_104	CD14	dti39	5	140011313	140013286	0.08742	rs35983033	6.22	rs5744441	0.035721	-16.1	-2.569	58	58	enet	0.053	5.7e-87	3.9222	8.77e-05	0.0235227
SeqId_8969_49	CD14	dti39	5	140011313	140013286	0.07745	rs17119056	6.12	rs5744441	0.034609	-16.04	-2.569	59	59	enet	0.047	2e-77	3.9213	8.81e-05	0.0235227
SeqId_17682_1	CD46	dti391	1	207925399	207968858	0.10368	rs2724374	3.999	rs2488252	0.172	-35.29	3.483	48	48	enet	0.21	0	-4.0255	5.69e-05	0.0189904
SeqId_2844_53	TIE1	dti391	1	43766653	43788779	0.02963	rs4660253	4.343	rs1556580	0.0287	15.13	4.159	27	27	enet	0.031	5.1e-52	4.65203	3.29e-06	0.00219608
SeqId_4811_33	ITIH4	dti391	3	52846978	52864704	0.03165	rs77347777	-4.05	rs3617	0.0107	9.69	2.162	37	37	enet	0.017	6.3e-29	4.1165	3.85e-05	0.0171325
SeqId_15579_26	ENPP6	dti391	4	185009859	185142383	0.00734	rs4862340	-6.369	rs28673999	0.002671	5.43	5.853	8	8	enet	0.003	2.1e-06	4.77338	1.81e-06	0.00219608
SeqId_3535_84	DKK1	dti397	10	54074041	54077802	0.1963	rs4935335	-4.518	rs11003047	0.055424	20.94	3.93	77	77	enet	0.14	8.8e-243	4.5699	4.88e-06	0.0021716
SeqId_8403_18	FASN	dti397	17	80036214	80056170	0.0082	rs12450154	-4.636	rs62078746	0.0135	-10.88	4.468	25	25	enet	0.014	2.5e-24	-4.3554	1.33e-05	0.00443888
SeqId_13094_75	RSPO3	dti397	6	127439816	127520626	0.08081	rs7766106	-6.02	rs2154167	0.0982	26.98	-5.719	45	45	enet	0.11	2.8e-180	-5.63965	1.7e-08	1.13475e-05
SeqId_8427_118	RSPO3	dti397	6	127439816	127520626	0.08413	rs9482772	-6.377	rs1892172	0.12358	29.94	-5.697	49	49	enet	0.13	1.6e-229	-5.71391	1.1e-08	1.13475e-05
SeqId_19207_119	ADK	dti4	10	75910960	76469721	0.01075	rs11001051	-3.15	rs7099085	0.001771	5.95	-0.855	41	41	enet	0.0054	3e-10	-3.81594	0.000136	0.049128
SeqId_7841_84	ESAM	dti4	11	124622479	124632186	0.0889	rs12541	-4.311	rs12541	0.053816	-19.89	-4.311	33	33	enet	0.068	4.7e-112	4.5837	4.57e-06	0.00610095
SeqId_8252_2	NOTUM	dti4	17	79910383	79919716	0.01281	rs11150788	-4.807	rs111343749	0.00285	-6.6	-3.284	18	18	enet	0.0089	6.1e-16	4.2214	2.43e-05	0.0162202
SeqId_12812_25	ACYP2	dti4	2	54197975	54532437	0.07498	rs1215151	-4.39	rs11125524	0.07379	23.12	-2.558	65	65	enet	0.11	8.7e-179	-3.79382	0.000148	0.049128
SeqId_2737_22	NOV	dti4	8	120428686	120436674	0.01813	rs58659618	3.965	rs17793097	0.011459	9.81	2.886	27	27	enet	0.016	1.1e-27	3.7407	0.000184	0.049128
SeqId_3363_31	CSK	dti400	15	75074421	75095538	0.0857	rs12898997	-4.833	rs34933034	0.06048	21.89	3.869	24	24	enet	0.076	3.5e-126	4.4292	9.46e-06	0.00631455
SeqId_8465_52	CTSH	dti400	15	79213400	79241916	0.39211	rs12148472	3.762	rs2289702	0.30453	-46.9	3.643	77	77	enet	0.38	0	-3.8175	0.000135	0.0450562
SeqId_15596_7	HEXIM1	dti400	17	43225842	43229466	0.02004	rs8064386	-3.612	rs12051846	0.0156	11.01	-3.22	29	29	enet	0.017	3.2e-29	-4.5061	6.6e-06	0.00631455
SeqId_16288_17	EPHA4	dti400	2	222282747	222438922	0.07237	rs17436067	-3.606	rs12995875	0.02857	-15.54	2.332	104	104	enet	0.078	5.5e-129	-3.857	0.000115	0.0450562
SeqId_2844_53	TIE1	dti403	1	43766653	43788779	0.02963	rs3768046	-5.38	rs1556580	0.0287	15.13	-5.292	27	27	enet	0.031	5.1e-52	-5.13127	2.88e-07	0.00019224
SeqId_6086_15	CHRDL2	dti403	11	74407474	74442471	0.09653	rs61389091	-4.968	rs61389091	0.044891	-18.03	-4.968	64	64	enet	0.057	8.3e-95	4.16488	3.12e-05	0.0083304
SeqId_8255_34	MRVI1	dti403	11	10594638	10715535	0.04729	rs4909945	4.93	rs1075768	0.021385	-12.57	3.612	65	65	enet	0.035	1.9e-58	-4.24518	2.18e-05	0.00727575
SeqId_18922_27	CD68	dti403	17	7482809	7485429	0.06969	rs9901673	4.827	rs9901673	0.094	26.18	4.827	22	22	enet	0.099	6e-166	4.33617	1.45e-05	0.0064525
SeqId_10442_1	TMEM190	dti403	19	55888194	55889614	0.28244	rs35791293	7.76	rs4806666	0.342338	-49.7	7.581	46	46	enet	0.35	0	-7.77994	7.26e-15	9.6921e-12
SeqId_3593_72	CASP3	dti403	4	185548850	185570663	0.08534	rs6845294	-4.237	rs72689255	0.11319	-28.79	2.99	49	49	enet	0.15	1.3e-262	-3.78624	0.000153	0.0340425
SeqId_7161_25	H6PD	dti406	1	9294833	9331396	0.18639	rs2310925	4.488	rs34603401	0.133	30.96	-4.384	59	59	enet	0.22	0	-4.2	2.67e-05	0.0356445
SeqId_11308_8	CREB3L4	dti407	1	153940010	153946837	0.02709	rs11264734	3.46	rs4845586	0.0409	17.3	3.291	16	16	enet	0.042	3.7e-70	3.6261	0.000288	0.0226165
SeqId_11368_32	AK2	dti407	1	33473541	33546597	0.02471	rs2975805	-3.27	rs188456604	0.000811	-4.94	-1.084	30	30	enet	0.0063	9.1e-12	5.0967	3.46e-07	0.00027412
SeqId_17682_1	CD46	dti407	1	207925399	207968858	0.10368	rs2796278	4.36	rs2488252	0.172	-35.29	3.74	48	48	enet	0.21	0	-3.3573	0.000787	0.0380705
SeqId_4834_61	EPHA2	dti407	1	16450832	16482564	0.14755	rs36086195	-3.89	rs6690317	0.0644	-22.11	-3.461	49	49	enet	0.094	1.8e-157	3.3937	0.000689	0.0377908
SeqId_6367_66	FMOD	dti407	1	203309756	203320886	0.07298	rs61821092	3.71	rs10920616	0.0407	-17.54	2.748	36	36	enet	0.056	1e-92	-3.5186	0.000434	0.0263359
SeqId_12571_14	ARL3	dti407	10	104433488	104474154	0.16645	rs10883767	3.53	rs8354	0.088622	-25.42	3.23	46	46	enet	0.16	6.5e-274	-4.383	1.17e-05	0.00195244
SeqId_15594_47	HTRA1	dti407	10	124218067	124274423	0.05346	rs7074542	3.4	rs7074542	0.014598	-10.57	3.397	58	58	enet	0.038	2.9e-63	-3.8776	0.000105	0.0100125
SeqId_6897_38	B3GAT3	dti407	11	62382768	62389626	0.06405	rs7122950	-3.811	rs7122950	0.068374	-22.62	-3.811	47	47	enet	0.074	1.7e-123	3.5626	0.000367	0.0250313
SeqId_11493_169	DYNLL2	dti407	17	56160780	56172903	0.07713	rs59204964	-4.013	rs9902118	0.0644	21.65	-3.915	36	36	enet	0.084	1.7e-139	-4.2242	2.4e-05	0.00356
SeqId_15596_7	HEXIM1	dti407	17	43225842	43229466	0.02004	rs72832877	4.084	rs12051846	0.0156	11.01	-3.175	29	29	enet	0.017	3.2e-29	-4.7036	2.56e-06	0.0006497
SeqId_19262_219	ACADVL	dti407	17	7120444	7128585	0.0055	rs507506	3.408	rs446994	0.0023	-5.73	3.304	11	1	top1	0.0023	2.7e-05	-3.304	0.000953	0.0420727
SeqId_4929_55	SHBG	dti407	17	7517264	7536700	0.05799	rs6503052	-4.037	rs11651783	0.0303	-15.03	-2.547	100	100	enet	0.065	7.1e-108	4.0179	5.87e-05	0.00602804
SeqId_4990_87	GP1BA	dti407	17	4835572	4838318	0.02626	rs4790722	-3.854	rs1060431	0.0191	11.92	-3.431	22	22	enet	0.022	3.4e-37	-3.3503	0.000807	0.0380705
SeqId_2982_82	LGALS4	dti407	19	39292311	39303585	0.0655	rs2303040	-3.145	rs9304578	0.037901	-16.58	-2.615	44	44	enet	0.064	1.6e-105	3.28065	0.00104	0.0420727
SeqId_11516_7	FABP1	dti407	2	88422501	88427581	0.04625	rs2241883	3.283	rs2241883	0.0356	-16.14	3.283	5	1	top1	0.036	5.2e-59	-3.283	0.00103	0.0420727
SeqId_15560_52	TCN2	dti407	22	31002990	31023258	0.22121	rs5749141	-4	rs4820885	0.406699	-54.19	-3.73	42	42	enet	0.41	0	3.7313	0.00019	0.0158531
SeqId_15579_26	ENPP6	dti407	4	185009859	185142383	0.00734	rs28673999	3.205	rs28673999	0.002671	5.43	3.205	8	8	enet	0.003	2.1e-06	3.5591	0.000372	0.0250313
SeqId_16324_38	TLR1	dti407	4	38792298	38858438	0.03415	rs5743618	-4.817	rs5743618	0.033485	15.64	-4.817	22	22	enet	0.044	6.2e-72	-4.1518	3.3e-05	0.0044055
SeqId_16914_104	CD14	dti407	5	140011313	140013286	0.08742	rs76148587	-6.43	rs5744441	0.035721	-16.1	3.02	58	58	enet	0.053	5.7e-87	-4.9097	9.12e-07	0.00030438
SeqId_18819_21	PPIC	dti407	5	122358945	122372420	0.45101	rs17388251	3.64	rs17388251	0.270792	-44.22	3.636	106	106	enet	0.36	0	-3.3437	0.000827	0.0380705
SeqId_8969_49	CD14	dti407	5	140011313	140013286	0.07745	rs76148587	-6.43	rs5744441	0.034609	-16.04	3.02	59	59	enet	0.047	2e-77	-5.0356	4.76e-07	0.00027412
SeqId_18220_141	SRA1	dti407	5	139916925	139937262	0.13304	rs6872579	8.22	rs801460	0.105566	27.83	4.251	78	78	enet	0.13	1.7e-218	4.6764	2.92e-06	0.0006497
SeqId_13094_75	RSPO3	dti407	6	127439816	127520626	0.08081	rs9285458	-3.61	rs2154167	0.0982	26.98	-3.24	45	45	enet	0.11	2.8e-180	-3.55673	0.000375	0.0250313
SeqId_15472_16	LRP11	dti407	6	150139893	150185495	0.24207	rs9322219	4.25	rs3805753	0.38271	52.63	4.157	146	146	enet	0.42	0	4.10472	4.05e-05	0.00491523
SeqId_2849_49	AIF1	dti407	6	31582994	31584798	0.04494	rs3130623	-4.39	rs3130623	0.00865	9.37	-4.39	50	50	enet	0.027	8e-46	-4.05737	4.96e-05	0.005518
SeqId_3186_2	C2	dti407	6	31865562	31913449	0.22122	rs1265888	-5.3	rs115204832	0.03112	-16.56	-0.75	137	137	enet	0.12	2.1e-204	-3.2906	0.001	0.0420727
SeqId_5102_55	MICB	dti407	6	31462658	31478901	0.43328	rs1051788	-5.45	rs3094011	0.16346	-34.42	-5.23	159	159	enet	0.36	0	4.986	6.16e-07	0.00027412
SeqId_6713_4	LRP11	dti407	6	150139893	150185495	0.21424	rs9322219	4.25	rs1889471	0.49903	60.28	2.953	88	88	enet	0.56	0	3.54205	0.000397	0.0252379
SeqId_8427_118	RSPO3	dti407	6	127439816	127520626	0.08413	rs9285458	-3.61	rs1892172	0.12358	29.94	-3.183	49	49	enet	0.13	1.6e-229	-3.50518	0.000456	0.0264678
SeqId_10816_150	PILRA	dti407	7	99965153	99997719	0.4249	rs2906657	3.83	rs1859788	0.515673	-61.01	-3.348	11	11	enet	0.51	0	3.3859	0.000709	0.0377908
SeqId_6402_8	PILRA	dti407	7	99965153	99997719	0.37083	rs2906657	3.83	rs1859788	0.465302	-57.95	-3.348	15	15	enet	0.46	0	3.3757	0.000736	0.0377908
SeqId_16307_22	UNC5D	dti407	8	35092993	35654068	0.06753	rs2950904	-3.914	rs3108622	0.037601	-17.3	-3.869	59	59	enet	0.061	5.6e-101	4.5814	4.62e-06	0.0008811
SeqId_16882_27	PHPT1	dti407	9	139743176	139745479	0.10386	rs4880148	-3.319	rs872463	0.12056	-29.58	-3.206	73	73	enet	0.13	4.5e-221	3.7698	0.000163	0.014507
SeqId_2844_53	TIE1	dti414	1	43766653	43788779	0.02963	rs2275180	4.3	rs1556580	0.0287	15.13	4.113	27	27	enet	0.031	5.1e-52	3.97269	7.11e-05	0.0135598
SeqId_4834_61	EPHA2	dti414	1	16450832	16482564	0.14755	rs36086195	-4.84	rs6690317	0.0644	-22.11	-4.805	49	49	enet	0.094	1.8e-157	4.22323	2.41e-05	0.00804338
SeqId_12571_14	ARL3	dti414	10	104433488	104474154	0.16645	rs10883767	3.513	rs8354	0.088622	-25.42	3.456	46	46	enet	0.16	6.5e-274	-4.2888	1.8e-05	0.00801
SeqId_16916_19	SLITRK6	dti414	13	86366925	86380818	0.07463	rs7335461	4	rs9547187	0.04169	-17.51	2.41	88	88	enet	0.056	2e-92	-3.8941	9.86e-05	0.0164539
SeqId_18235_16	PGP	dti414	16	2261594	2264841	0.09732	rs72766660	4.32	rs116977380	0.05448	19.9	4.096	31	31	enet	0.06	4.7e-99	3.9771	6.98e-05	0.0135598
SeqId_15596_7	HEXIM1	dti414	17	43225842	43229466	0.02004	rs8064386	-3.259	rs12051846	0.0156	11.01	-3.026	29	29	enet	0.017	3.2e-29	-4.0217	5.78e-05	0.0135598
SeqId_4929_55	SHBG	dti414	17	7517264	7536700	0.05799	rs9900162	-3.353	rs11651783	0.0303	-15.03	-3.325	100	100	enet	0.065	7.1e-108	3.7753	0.00016	0.02136
SeqId_8956_96	SCARF2	dti414	22	20778874	20792113	0.07979	rs2108746	4.12	rs5763025	0.040551	17.25	4.018	36	36	enet	0.062	8.3e-102	4.3131	1.61e-05	0.00801
SeqId_15579_26	ENPP6	dti414	4	185009859	185142383	0.00734	rs4862340	-4.938	rs28673999	0.002671	5.43	4.491	8	8	enet	0.003	2.1e-06	3.8594	0.000114	0.01691
SeqId_3186_2	C2	dti414	6	31865562	31913449	0.22122	rs433061	-4.6	rs115204832	0.03112	-16.56	2.2488	137	137	enet	0.12	2.1e-204	-5.2753	1.33e-07	0.000177555
SeqId_2844_53	TIE1	dti417	1	43766653	43788779	0.02963	rs2275180	5.023	rs1556580	0.0287	15.13	4.877	27	27	enet	0.031	5.1e-52	4.6477	3.36e-06	0.0044856
SeqId_7218_87	ATP1B2	dti417	17	7549945	7561088	0.11194	rs1799941	3.81	rs1642762	0.0896	-25.64	3.481	47	47	enet	0.14	5.5e-245	-3.92183	8.79e-05	0.027768
SeqId_9037_1	STX18	dti417	4	4417469	4544073	0.00587	rs1000579	-3.96	rs1000579	0.000137	-4.02	-3.962	13	1	top1	0.00014	0.16	3.962	7.43e-05	0.027768
SeqId_16914_104	CD14	dti417	5	140011313	140013286	0.08742	rs35983033	-6.127	rs5744441	0.035721	-16.1	2.448	58	58	enet	0.053	5.7e-87	-3.8807	0.000104	0.027768
SeqId_8969_49	CD14	dti417	5	140011313	140013286	0.07745	rs17119056	-6.033	rs5744441	0.034609	-16.04	2.448	59	59	enet	0.047	2e-77	-3.9485	7.86e-05	0.027768
SeqId_2837_3	MET	dti417	7	116312250	116438431	0.06393	rs10280998	-3.24	rs41748	0.01832	-11.65	2.87	65	65	enet	0.04	5.5e-66	-3.746	0.00018	0.04005
SeqId_10924_258	CYB5D2	dti42	17	4046462	4090605	0.1055	rs2054039	2.798	rs183282334	0.0499	-19.13	-1.835	34	34	enet	0.088	7.1e-147	3.778	0.000158	0.0301329
SeqId_5630_48	CD300A	dti42	17	72462538	72480933	0.23383	rs9902865	-3.861	rs2272111	0.245	-42.06	-3.858	80	80	enet	0.29	0	4.4243	9.67e-06	0.00645472
SeqId_2938_55	APOE	dti42	19	45409048	45412650	0.00984	rs157581	-3.907	rs5117	0.002029	5.85	-3.874	17	17	enet	0.003	2.2e-06	-3.90537	9.41e-05	0.0251425
SeqId_8956_96	SCARF2	dti42	22	20778874	20792113	0.07979	rs9619753	-4.35	rs5763025	0.040551	17.25	-3.67	36	36	enet	0.062	8.3e-102	-4.318	1.57e-05	0.0069865
SeqId_3186_2	C2	dti42	6	31865562	31913449	0.22122	rs1150753	5.76	rs115204832	0.03112	-16.56	-0.675	137	137	enet	0.12	2.1e-204	5.576	2.46e-08	3.2841e-05
SeqId_10816_150	PILRA	dti42	7	99965153	99997719	0.4249	rs34995835	4.24	rs1859788	0.515673	-61.01	3.764	11	11	enet	0.51	0	-3.8615	0.000113	0.0251425
SeqId_6402_8	PILRA	dti42	7	99965153	99997719	0.37083	rs1476679	4.21	rs1859788	0.465302	-57.95	3.764	15	15	enet	0.46	0	-3.8655	0.000111	0.0251425
SeqId_12571_14	ARL3	dti420	10	104433488	104474154	0.16645	rs11191368	3.38	rs8354	0.088622	-25.42	3.246	46	46	enet	0.16	6.5e-274	-3.7584	0.000171	0.025098
SeqId_5630_48	CD300A	dti420	17	72462538	72480933	0.23383	rs368631982	-3.397	rs2272111	0.245	-42.06	3.245	80	80	enet	0.29	0	-3.8316	0.000127	0.0211931
SeqId_2938_55	APOE	dti420	19	45409048	45412650	0.00984	rs5117	4.284	rs5117	0.002029	5.85	4.284	17	17	enet	0.003	2.2e-06	4.3169	1.58e-05	0.007031
SeqId_8956_96	SCARF2	dti420	22	20778874	20792113	0.07979	rs9619753	4.05	rs5763025	0.040551	17.25	3.598	36	36	enet	0.062	8.3e-102	4.032	5.52e-05	0.0127397
SeqId_15579_26	ENPP6	dti420	4	185009859	185142383	0.00734	rs4862340	-4.488	rs28673999	0.002671	5.43	3.814	8	8	enet	0.003	2.1e-06	3.99044	6.6e-05	0.0127397
SeqId_2849_49	AIF1	dti420	6	31582994	31584798	0.04494	rs3130623	-5.98	rs3130623	0.00865	9.37	-5.977	50	50	enet	0.027	8e-46	-3.7351	0.000188	0.025098
SeqId_3186_2	C2	dti420	6	31865562	31913449	0.22122	rs1150753	-7.2	rs115204832	0.03112	-16.56	0.889	137	137	enet	0.12	2.1e-204	-5.9946	2.04e-09	2.7234e-06
SeqId_5102_55	MICB	dti420	6	31462658	31478901	0.43328	rs3132470	-6.54	rs3094011	0.16346	-34.42	-6.484	159	159	enet	0.36	0	4.573	4.81e-06	0.00321068
SeqId_10816_150	PILRA	dti420	7	99965153	99997719	0.4249	rs34995835	-4.32	rs1859788	0.515673	-61.01	-3.893	11	11	enet	0.51	0	3.9875	6.68e-05	0.0127397
SeqId_6402_8	PILRA	dti420	7	99965153	99997719	0.37083	rs1476679	-4.31	rs1859788	0.465302	-57.95	-3.893	15	15	enet	0.46	0	3.9934	6.51e-05	0.0127397
SeqId_2844_53	TIE1	dti423	1	43766653	43788779	0.02963	rs4660253	4.875	rs1556580	0.0287	15.13	4.805	27	27	enet	0.031	5.1e-52	4.5511	5.34e-06	0.00343095
SeqId_4834_61	EPHA2	dti423	1	16450832	16482564	0.14755	rs6690317	-4.17	rs6690317	0.0644	-22.11	-4.17	49	49	enet	0.094	1.8e-157	3.6253	0.000289	0.0350741
SeqId_17694_32	PSME2	dti423	14	24612571	24616779	0.06574	rs2277481	-4.369	rs2236352	0.035439	16.46	-3.251	28	28	enet	0.044	2.7e-72	-4.25581	2.08e-05	0.0055536
SeqId_4929_55	SHBG	dti423	17	7517264	7536700	0.05799	rs727428	3.81	rs11651783	0.0303	-15.03	-3.67	100	100	enet	0.065	7.1e-108	3.80952	0.000139	0.0185565
SeqId_7218_87	ATP1B2	dti423	17	7549945	7561088	0.11194	rs1641523	4.01	rs1642762	0.0896	-25.64	3.856	47	47	enet	0.14	5.5e-245	-4.28374	1.84e-05	0.0055536
SeqId_16288_17	EPHA4	dti423	2	222282747	222438922	0.07237	rs2680845	3.563	rs12995875	0.02857	-15.54	2.266	104	104	enet	0.078	5.5e-129	-4.0065	6.16e-05	0.0122248
SeqId_9401_57	TRABD2A	dti423	2	85048774	85134132	0.00487	rs112524336	3.551	rs80090251	0.004	5.66	3.515	18	1	top1	0.004	4.5e-08	3.515	0.00044	0.04895
SeqId_15579_26	ENPP6	dti423	4	185009859	185142383	0.00734	rs4862340	-4.601	rs28673999	0.002671	5.43	4.132	8	8	enet	0.003	2.1e-06	3.8475	0.000119	0.0176517
SeqId_3186_2	C2	dti423	6	31865562	31913449	0.22122	rs433061	-5.65	rs115204832	0.03112	-16.56	0.662	137	137	enet	0.12	2.1e-204	-3.99736	6.41e-05	0.0122248
SeqId_5102_55	MICB	dti423	6	31462658	31478901	0.43328	rs3132470	-5.41	rs3094011	0.16346	-34.42	-5.357	159	159	enet	0.36	0	3.95339	7.71e-05	0.0128661
SeqId_10816_150	PILRA	dti423	7	99965153	99997719	0.4249	rs1476679	-4.94	rs1859788	0.515673	-61.01	-4.389	11	11	enet	0.51	0	4.473	7.71e-06	0.00343095
SeqId_6402_8	PILRA	dti423	7	99965153	99997719	0.37083	rs1476679	-4.94	rs1859788	0.465302	-57.95	-4.389	15	15	enet	0.46	0	4.4887	7.17e-06	0.00343095
SeqId_4834_61	EPHA2	dti426	1	16450832	16482564	0.14755	rs6690317	-4.791	rs6690317	0.0644	-22.11	-4.791	49	49	enet	0.094	1.8e-157	4.1945	2.73e-05	0.0052065
SeqId_4906_35	F5	dti426	1	169481189	169555826	0.23606	rs9332701	3.122	rs61808983	0.0647	-21.68	2.99	54	54	enet	0.11	5.3e-184	-3.4728	0.000515	0.0381958
SeqId_12571_14	ARL3	dti426	10	104433488	104474154	0.16645	rs10883767	3.441	rs8354	0.088622	-25.42	3.252	46	46	enet	0.16	6.5e-274	-4.1292	3.64e-05	0.00539933
SeqId_17694_32	PSME2	dti426	14	24612571	24616779	0.06574	rs3742500	-3.2	rs2236352	0.035439	16.46	-2.629	28	28	enet	0.044	2.7e-72	-3.53259	0.000412	0.0323541
SeqId_10346_5	STAT3	dti426	17	40465342	40540558	0.05612	rs8070763	-3.81	rs4796791	0.0827	24.5	3.532	29	1	top1	0.083	1.6e-137	3.532	0.000412	0.0323541
SeqId_11493_169	DYNLL2	dti426	17	56160780	56172903	0.07713	rs59204964	-4.06	rs9902118	0.0644	21.65	-3.991	36	36	enet	0.084	1.7e-139	-4.151	3.31e-05	0.00539933
SeqId_15596_7	HEXIM1	dti426	17	43225842	43229466	0.02004	rs72832877	4.37	rs12051846	0.0156	11.01	-4.107	29	29	enet	0.017	3.2e-29	-5.4335	5.53e-08	3.69127e-05
SeqId_4929_55	SHBG	dti426	17	7517264	7536700	0.05799	rs727428	4.28	rs11651783	0.0303	-15.03	-2.73	100	100	enet	0.065	7.1e-108	3.9888	6.64e-05	0.007387
SeqId_5939_42	TNFSF12	dti426	17	7452375	7461207	0.01458	rs62061175	4.45	rs62059804	0.0105	9.47	3.584	15	1	top1	0.011	1.4e-18	3.584	0.000338	0.030082
SeqId_7218_87	ATP1B2	dti426	17	7549945	7561088	0.11194	rs1641523	4.4	rs1642762	0.0896	-25.64	4.338	47	47	enet	0.14	5.5e-245	-4.3456	1.39e-05	0.00463913
SeqId_15579_26	ENPP6	dti426	4	185009859	185142383	0.00734	rs28673999	5.021	rs28673999	0.002671	5.43	5.021	8	8	enet	0.003	2.1e-06	4.2899	1.79e-05	0.0047793
SeqId_18930_28	SLIT2	dti426	4	20253528	20622184	0.03448	rs73236211	-3.191	rs587668	0.009457	-8.57	-2.244	65	65	enet	0.025	2.4e-41	4.1012	4.11e-05	0.00548685
SeqId_5509_7	EGF	dti426	4	110834039	110934922	0.05944	rs144115029	4.835	rs10029654	0.064586	21.75	-3.294	38	38	enet	0.068	5.4e-113	-3.8822	0.000104	0.01068
SeqId_16914_104	CD14	dti426	5	140011313	140013286	0.08742	rs35983033	-7.222	rs5744441	0.035721	-16.1	1.91	58	58	enet	0.053	5.7e-87	-4.0228	5.75e-05	0.00697841
SeqId_8969_49	CD14	dti426	5	140011313	140013286	0.07745	rs76148587	-7.186	rs5744441	0.034609	-16.04	1.91	59	59	enet	0.047	2e-77	-4.2136	2.51e-05	0.0052065
SeqId_18220_141	SRA1	dti426	5	139916925	139937262	0.13304	rs10041762	9.442	rs801460	0.105566	27.83	6.249	78	78	enet	0.13	1.7e-218	6.3733	1.85e-10	2.46975e-07
SeqId_3186_2	C2	dti426	6	31865562	31913449	0.22122	rs433061	-4.62	rs115204832	0.03112	-16.56	1.42	137	137	enet	0.12	2.1e-204	-4.65306	3.27e-06	0.00145515
SeqId_5102_55	MICB	dti426	6	31462658	31478901	0.43328	rs3132470	-4.51	rs3094011	0.16346	-34.42	-4.43	159	159	enet	0.36	0	3.74853	0.000178	0.0169736
SeqId_4834_61	EPHA2	dti427	1	16450832	16482564	0.14755	rs6690317	-4.694	rs6690317	0.0644	-22.11	-4.694	49	49	enet	0.094	1.8e-157	3.76281	0.000168	0.0252167
SeqId_12571_14	ARL3	dti427	10	104433488	104474154	0.16645	rs10883765	3.284	rs8354	0.088622	-25.42	3.244	46	46	enet	0.16	6.5e-274	-4.12061	3.78e-05	0.0187234
SeqId_8465_52	CTSH	dti427	15	79213400	79241916	0.39211	rs34593439	4.07	rs2289702	0.30453	-46.9	4.048	77	77	enet	0.38	0	-3.8748	0.000107	0.0238075
SeqId_11493_169	DYNLL2	dti427	17	56160780	56172903	0.07713	rs59204964	-4.39	rs9902118	0.0644	21.65	-4.229	36	36	enet	0.084	1.7e-139	-4.06413	4.82e-05	0.0187234
SeqId_15596_7	HEXIM1	dti427	17	43225842	43229466	0.02004	rs9900173	-3.58	rs12051846	0.0156	11.01	-2.615	29	29	enet	0.017	3.2e-29	-4.02852	5.61e-05	0.0187234
SeqId_4929_55	SHBG	dti427	17	7517264	7536700	0.05799	rs727428	3.55	rs11651783	0.0303	-15.03	-3.148	100	100	enet	0.065	7.1e-108	3.71004	0.000207	0.0276345
SeqId_7218_87	ATP1B2	dti427	17	7549945	7561088	0.11194	rs1641523	3.58	rs1642762	0.0896	-25.64	3.542	47	47	enet	0.14	5.5e-245	-3.9289	8.53e-05	0.0227751
SeqId_16288_17	EPHA4	dti427	2	222282747	222438922	0.07237	rs2680845	3.78	rs12995875	0.02857	-15.54	2.536	104	104	enet	0.078	5.5e-129	-3.75941	0.00017	0.0252167
SeqId_15579_26	ENPP6	dti427	4	185009859	185142383	0.00734	rs4862340	-5.22	rs28673999	0.002671	5.43	5.084	8	8	enet	0.003	2.1e-06	4.211	2.54e-05	0.0187234
SeqId_3186_2	C2	dti427	6	31865562	31913449	0.22122	rs1150752	-3.64	rs115204832	0.03112	-16.56	1.514	137	137	enet	0.12	2.1e-204	-3.7645	0.000167	0.0252167
SeqId_15594_47	HTRA1	dti430	10	124218067	124274423	0.05346	rs55928386	5.38	rs7074542	0.014598	-10.57	2.538	58	58	enet	0.038	2.9e-63	-5.09995	3.4e-07	0.0004539
SeqId_15596_7	HEXIM1	dti430	17	43225842	43229466	0.02004	rs8064386	-3.288	rs12051846	0.0156	11.01	-2.761	29	29	enet	0.017	3.2e-29	-3.9237	8.72e-05	0.029103
SeqId_3024_18	SERPINF2	dti430	17	1646130	1658559	0.10113	rs11078596	5.402	rs11078596	0.0307	-16.14	5.402	121	121	enet	0.055	2.3e-91	-4.2226	2.42e-05	0.0161535
SeqId_3186_2	C2	dti430	6	31865562	31913449	0.22122	rs116196017	3.81	rs115204832	0.03112	-16.56	0.804	137	137	enet	0.12	2.1e-204	-3.985	6.74e-05	0.029103
SeqId_11308_8	CREB3L4	dti433	1	153940010	153946837	0.02709	rs11264736	3.761	rs4845586	0.0409	17.3	3.716	16	16	enet	0.042	3.7e-70	3.8888	0.000101	0.0181894
SeqId_2844_53	TIE1	dti433	1	43766653	43788779	0.02963	rs4660253	4.396	rs1556580	0.0287	15.13	3.902	27	27	enet	0.031	5.1e-52	3.9053	9.41e-05	0.0181894
SeqId_4834_61	EPHA2	dti433	1	16450832	16482564	0.14755	rs36086195	-4.682	rs6690317	0.0644	-22.11	-4.554	49	49	enet	0.094	1.8e-157	3.8693	0.000109	0.0181894
SeqId_12571_14	ARL3	dti433	10	104433488	104474154	0.16645	rs10883765	4.688	rs8354	0.088622	-25.42	4.614	46	46	enet	0.16	6.5e-274	-5.9473	2.73e-09	3.64455e-06
SeqId_7841_84	ESAM	dti433	11	124622479	124632186	0.0889	rs12541	5.053	rs12541	0.053816	-19.89	5.053	33	33	enet	0.068	4.7e-112	-4.80372	1.56e-06	0.0010413
SeqId_15596_7	HEXIM1	dti433	17	43225842	43229466	0.02004	rs8064386	-3.964	rs12051846	0.0156	11.01	-3.454	29	29	enet	0.017	3.2e-29	-4.6334	3.6e-06	0.00120484
SeqId_15579_26	ENPP6	dti433	4	185009859	185142383	0.00734	rs4862340	-5.051	rs28673999	0.002671	5.43	4.921	8	8	enet	0.003	2.1e-06	4.6328	3.61e-06	0.00120484
SeqId_3186_2	C2	dti433	6	31865562	31913449	0.22122	rs1150752	-4.53	rs115204832	0.03112	-16.56	1.082	137	137	enet	0.12	2.1e-204	-4.3038	1.68e-05	0.0044856
SeqId_15370_5	BOLA1	dti436	1	149859440	149872351	0.08213	rs141142383	-3.89	rs1376675	0.165	34.78	-3.588	23	23	enet	0.17	5.7e-288	-3.62859	0.000285	0.0388364
SeqId_4834_61	EPHA2	dti436	1	16450832	16482564	0.14755	rs36086195	-4.23	rs6690317	0.0644	-22.11	-4.019	49	49	enet	0.094	1.8e-157	3.53685	0.000405	0.0450562
SeqId_17694_32	PSME2	dti436	14	24612571	24616779	0.06574	rs2277481	-3.368	rs2236352	0.035439	16.46	-2.852	28	28	enet	0.044	2.7e-72	-3.59878	0.00032	0.0388364
SeqId_15596_7	HEXIM1	dti436	17	43225842	43229466	0.02004	rs8064386	-4.09	rs12051846	0.0156	11.01	-3.373	29	29	enet	0.017	3.2e-29	-4.64697	3.37e-06	0.00149965
SeqId_4929_55	SHBG	dti436	17	7517264	7536700	0.05799	rs6503054	3.3	rs11651783	0.0303	-15.03	-2.917	100	100	enet	0.065	7.1e-108	3.80649	0.000141	0.0388364
SeqId_5630_48	CD300A	dti436	17	72462538	72480933	0.23383	rs368631982	-3.62	rs2272111	0.245	-42.06	3.139	80	80	enet	0.29	0	-3.70352	0.000213	0.0388364
SeqId_15579_26	ENPP6	dti436	4	185009859	185142383	0.00734	rs4862340	-5.113	rs28673999	0.002671	5.43	4.344	8	8	enet	0.003	2.1e-06	4.65114	3.3e-06	0.00149965
SeqId_3186_2	C2	dti436	6	31865562	31913449	0.22122	rs1150752	-5.77	rs115204832	0.03112	-16.56	0.18	137	137	enet	0.12	2.1e-204	-5.20062	1.99e-07	0.000265665
SeqId_5102_55	MICB	dti436	6	31462658	31478901	0.43328	rs3132470	-5.28	rs3094011	0.16346	-34.42	-5.259	159	159	enet	0.36	0	3.70202	0.000214	0.0388364
SeqId_6556_5	ENPP5	dti436	6	46126922	46138717	0.33537	rs1047153	-3.49	rs1047153	0.29297	-46	-3.493	74	74	enet	0.46	0	3.73022	0.000191	0.0388364
SeqId_10816_150	PILRA	dti436	7	99965153	99997719	0.4249	rs1476679	-3.911	rs1859788	0.515673	-61.01	-3.534	11	11	enet	0.51	0	3.616	0.000299	0.0388364
SeqId_6402_8	PILRA	dti436	7	99965153	99997719	0.37083	rs1476679	-3.911	rs1859788	0.465302	-57.95	-3.534	15	15	enet	0.46	0	3.619	0.000296	0.0388364
SeqId_8275_31	PEAR1	dti439	1	156863490	156886221	0.14601	rs12137505	3.18	rs12041331	0.0459	-18.25	2.019	56	56	enet	0.093	6.4e-155	-4.08552	4.4e-05	0.01958
SeqId_17761_2	NUDT5	dti439	10	12207329	12238143	0.00659	rs7916879	-3.84	rs7099650	0.00191	-5.99	2.779	8	8	enet	0.0042	2.4e-08	-3.8875	0.000101	0.026967
SeqId_2849_49	AIF1	dti439	6	31582994	31584798	0.04494	rs3130623	-4.3	rs3130623	0.00865	9.37	-4.299	50	50	enet	0.027	8e-46	-4.10724	4e-05	0.01958
SeqId_3186_2	C2	dti439	6	31865562	31913449	0.22122	rs1150752	-4.51	rs115204832	0.03112	-16.56	0.52	137	137	enet	0.12	2.1e-204	-3.90373	9.47e-05	0.026967
SeqId_7757_5	HLA-DQA2	dti439	6	32709168	32714975	0.17668	rs9273072	-4.48	rs9272014	0.14885	-32.9	-4.201	83	83	enet	0.24	0	4.23346	2.3e-05	0.01958
SeqId_2844_53	TIE1	dti45	1	43766653	43788779	0.02963	rs4660253	-5.001	rs1556580	0.0287	15.13	-4.917	27	27	enet	0.031	5.1e-52	-4.40193	1.07e-05	0.0142845
SeqId_4834_61	EPHA2	dti45	1	16450832	16482564	0.14755	rs6690317	4.793	rs6690317	0.0644	-22.11	4.793	49	49	enet	0.094	1.8e-157	-4.1459	3.38e-05	0.0159755
SeqId_17694_32	PSME2	dti45	14	24612571	24616779	0.06574	rs2277481	4.24	rs2236352	0.035439	16.46	3.062	28	28	enet	0.044	2.7e-72	4.1327	3.59e-05	0.0159755
SeqId_10346_5	STAT3	dti45	17	40465342	40540558	0.05612	rs8068748	3.998	rs4796791	0.0827	24.5	-3.835	29	1	top1	0.083	1.6e-137	-3.835	0.000126	0.018156
SeqId_5939_42	TNFSF12	dti45	17	7452375	7461207	0.01458	rs78744936	-4.251	rs62059804	0.0105	9.47	-3.816	15	1	top1	0.011	1.4e-18	-3.816	0.000136	0.018156
SeqId_7218_87	ATP1B2	dti45	17	7549945	7561088	0.11194	rs1641523	-4.271	rs1642762	0.0896	-25.64	-4.037	47	47	enet	0.14	5.5e-245	3.89715	9.73e-05	0.018156
SeqId_16288_17	EPHA4	dti45	2	222282747	222438922	0.07237	rs17436067	3.944	rs12995875	0.02857	-15.54	-1.983	104	104	enet	0.078	5.5e-129	3.9308	8.47e-05	0.018156
SeqId_9401_57	TRABD2A	dti45	2	85048774	85134132	0.00487	rs141756221	-3.869	rs80090251	0.004	5.66	-3.836	18	1	top1	0.004	4.5e-08	-3.836	0.000125	0.018156
SeqId_10816_150	PILRA	dti45	7	99965153	99997719	0.4249	rs34995835	4.464	rs1859788	0.515673	-61.01	3.898	11	11	enet	0.51	0	-3.9869	6.7e-05	0.017889
SeqId_6402_8	PILRA	dti45	7	99965153	99997719	0.37083	rs1476679	4.455	rs1859788	0.465302	-57.95	3.898	15	15	enet	0.46	0	-3.9982	6.38e-05	0.017889
SeqId_11104_13	CHI3L1	dti48	1	203148059	203155832	0.44056	rs903357	3.293	rs946259	0.345	-49.9	3.166	60	60	enet	0.45	0	-3.4693	0.000522	0.033375
SeqId_4906_35	F5	dti48	1	169481189	169555826	0.23606	rs9332701	-3.844	rs61808983	0.0647	-21.68	-3.703	54	54	enet	0.11	5.3e-184	3.4725	0.000516	0.033375
SeqId_12571_14	ARL3	dti48	10	104433488	104474154	0.16645	rs12764388	3.24	rs8354	0.088622	-25.42	-2.779	46	46	enet	0.16	6.5e-274	3.6759	0.000237	0.0243381
SeqId_17694_32	PSME2	dti48	14	24612571	24616779	0.06574	rs3742500	3.105	rs2236352	0.035439	16.46	2.738	28	28	enet	0.044	2.7e-72	3.579	0.000345	0.0270708
SeqId_10346_5	STAT3	dti48	17	40465342	40540558	0.05612	rs8070763	4.152	rs4796791	0.0827	24.5	-3.942	29	1	top1	0.083	1.6e-137	-3.942	8.08e-05	0.0113341
SeqId_11493_169	DYNLL2	dti48	17	56160780	56172903	0.07713	rs2877858	3.606	rs9902118	0.0644	21.65	3.579	36	36	enet	0.084	1.7e-139	3.58969	0.000331	0.0270708
SeqId_12524_18	SAT2	dti48	17	7529552	7531194	0.02866	rs55831773	4.523	rs13894	0.00879	-9.71	1.957	18	18	enet	0.024	1.1e-40	-3.57556	0.000349	0.0270708
SeqId_15596_7	HEXIM1	dti48	17	43225842	43229466	0.02004	rs61588218	4.243	rs12051846	0.0156	11.01	3.42	29	29	enet	0.017	3.2e-29	4.79015	1.67e-06	0.00111473
SeqId_4929_55	SHBG	dti48	17	7517264	7536700	0.05799	rs727428	-4.57	rs11651783	0.0303	-15.03	2.27	100	100	enet	0.065	7.1e-108	-3.86926	0.000109	0.0121262
SeqId_5939_42	TNFSF12	dti48	17	7452375	7461207	0.01458	rs78744936	-4.615	rs62059804	0.0105	9.47	-4.059	15	1	top1	0.011	1.4e-18	-4.059	4.93e-05	0.00822694
SeqId_7218_87	ATP1B2	dti48	17	7549945	7561088	0.11194	rs1641523	-4.419	rs1642762	0.0896	-25.64	-4.376	47	47	enet	0.14	5.5e-245	4.17663	2.96e-05	0.00564514
SeqId_8403_18	FASN	dti48	17	80036214	80056170	0.0082	rs11653003	-3.454	rs62078746	0.0135	-10.88	-3.4	25	25	enet	0.014	2.5e-24	3.3808	0.000723	0.043873
SeqId_7935_26	LARGE	dti48	22	33558212	34318829	0.00527	rs79336623	-3.564	rs79336623	0.000198	-3.98	-3.564	10	1	top1	0.0002	0.12	3.564	0.000365	0.0270708
SeqId_15579_26	ENPP6	dti48	4	185009859	185142383	0.00734	rs28673999	-4.598	rs28673999	0.002671	5.43	-4.598	8	8	enet	0.003	2.1e-06	-3.9301	8.49e-05	0.0113341
SeqId_18930_28	SLIT2	dti48	4	20253528	20622184	0.03448	rs3775824	-2.94	rs587668	0.009457	-8.57	2.637	65	65	enet	0.025	2.4e-41	-4.3253	1.52e-05	0.005073
SeqId_5509_7	EGF	dti48	4	110834039	110934922	0.05944	rs144115029	-4.959	rs10029654	0.064586	21.75	2.705	38	38	enet	0.068	5.4e-113	3.4679	0.000525	0.033375
SeqId_16914_104	CD14	dti48	5	140011313	140013286	0.08742	rs35983033	7.79	rs5744441	0.035721	-16.1	-2.199	58	58	enet	0.053	5.7e-87	4.22919	2.35e-05	0.00522875
SeqId_8969_49	CD14	dti48	5	140011313	140013286	0.07745	rs73267612	7.77	rs5744441	0.034609	-16.04	-2.199	59	59	enet	0.047	2e-77	4.66387	3.1e-06	0.0013795
SeqId_18220_141	SRA1	dti48	5	139916925	139937262	0.13304	rs10041762	-10.407	rs801460	0.105566	27.83	-6.859	78	78	enet	0.13	1.7e-218	-6.98943	2.76e-12	3.6846e-09
SeqId_3186_2	C2	dti48	6	31865562	31913449	0.22122	rs3115674	4.41	rs115204832	0.03112	-16.56	-1.391	137	137	enet	0.12	2.1e-204	4.236	2.28e-05	0.00522875
SeqId_5102_55	MICB	dti48	6	31462658	31478901	0.43328	rs3132470	4.42	rs3094011	0.16346	-34.42	4.339	159	159	enet	0.36	0	-3.5791	0.000345	0.0270708
SeqId_2737_22	NOV	dti48	8	120428686	120436674	0.01813	rs2470029	-3.675	rs17793097	0.011459	9.81	3.545	27	27	enet	0.016	1.1e-27	3.89006	0.0001	0.0121262
SeqId_3461_58	BCAN	dti52	1	156611182	156629324	0.14819	rs12408758	6.243	rs2365715	0.0459	-18.31	4.95	28	28	enet	0.063	4.7e-105	-3.96993	7.19e-05	0.0479933
SeqId_16015_19	GPT	dti52	8	145728356	145732557	0.01142	rs4251691	-4.906	rs4244610	0.007822	-8.28	-4.678	22	22	enet	0.0084	3.4e-15	4.5321	5.84e-06	0.0077964
SeqId_2844_53	TIE1	dti55	1	43766653	43788779	0.02963	rs4660253	-4.069	rs1556580	0.0287	15.13	-3.629	27	27	enet	0.031	5.1e-52	-3.63888	0.000274	0.0353168
SeqId_3461_58	BCAN	dti55	1	156611182	156629324	0.14819	rs2365715	4.795	rs2365715	0.0459	-18.31	4.7946	28	28	enet	0.063	4.7e-105	-3.87853	0.000105	0.0175219
SeqId_6471_53	CFHR4	dti55	1	196857144	196887843	0.60863	rs2821111	6.567	rs10494745	0.165	-34.57	-1.645	124	124	enet	0.53	0	3.94094	8.12e-05	0.015486
SeqId_12571_14	ARL3	dti55	10	104433488	104474154	0.16645	rs8354	-4.12	rs8354	0.088622	-25.42	-4.122	46	46	enet	0.16	6.5e-274	5.2854	1.25e-07	0.000166875
SeqId_7841_84	ESAM	dti55	11	124622479	124632186	0.0889	rs12541	-5.375	rs12541	0.053816	-19.89	-5.375	33	33	enet	0.068	4.7e-112	4.8802	1.06e-06	0.00070755
SeqId_6408_2	INHBC	dti55	12	57828567	57845845	0.00893	rs6581138	4.097	rs6581138	0.004272	5.69	4.097	17	1	top1	0.0043	1.6e-08	4.097	4.19e-05	0.0139841
SeqId_16809_1	NME4	dti55	16	446725	460367	0.04953	rs77520347	-3.09	rs6600214	0.01225	9.79	2.993	66	66	enet	0.027	4.4e-45	3.5555	0.000377	0.038715
SeqId_11493_169	DYNLL2	dti55	17	56160780	56172903	0.07713	rs59204964	4.383	rs9902118	0.0644	21.65	3.92	36	36	enet	0.084	1.7e-139	3.59374	0.000326	0.0362675
SeqId_8252_2	NOTUM	dti55	17	79910383	79919716	0.01281	rs9906783	-2.725	rs111343749	0.00285	-6.6	-2.558	18	18	enet	0.0089	6.1e-16	3.51698	0.000436	0.0415757
SeqId_11681_8	AGFG1	dti55	2	228336868	228425933	0.05258	rs11679534	-4.46	rs11679534	0.07358	-23.08	-4.46	21	1	top1	0.074	4.4e-122	4.46	8.2e-06	0.003649
SeqId_15579_26	ENPP6	dti55	4	185009859	185142383	0.00734	rs4862340	4.4	rs28673999	0.002671	5.43	-4.163	8	8	enet	0.003	2.1e-06	-4.0319	5.53e-05	0.0142845
SeqId_6927_7	NDST1	dti55	5	149865381	149937773	0.05693	rs12514772	-4.2	rs11746198	0.023892	13.43	-4.159	33	33	enet	0.04	5.2e-67	-3.997	6.42e-05	0.0142845
SeqId_8969_49	CD14	dti55	5	140011313	140013286	0.07745	rs917302	5.12	rs5744441	0.034609	-16.04	-1.891	59	59	enet	0.047	2e-77	3.623	0.000291	0.0353168
SeqId_12859_33	ECI2	dti55	6	4115927	4135831	0.0645	rs6597031	-3.62	rs7757606	0.08395	-24.81	-3.437	36	1	top1	0.084	9.9e-140	3.437	0.000588	0.0490613
SeqId_6556_5	ENPP5	dti55	6	46126922	46138717	0.33537	rs976083	3.35	rs1047153	0.29297	-46	2.613	74	74	enet	0.46	0	-3.4381	0.000586	0.0490613
SeqId_16015_19	GPT	dti55	8	145728356	145732557	0.01142	rs4251691	-4.855	rs4244610	0.007822	-8.28	-4.713	22	22	enet	0.0084	3.4e-15	3.8456	0.00012	0.0178
SeqId_6471_53	CFHR4	dti58	1	196857144	196887843	0.60863	rs4915344	-3.979	rs10494745	0.165	-34.57	-1.477	124	124	enet	0.53	0	3.6429	0.00027	0.04005
SeqId_9580_5	LAMC2	dti58	1	183155373	183214262	0.36338	rs3965889	-4.415	rs2276543	0.215	39.37	2.949	57	57	enet	0.24	0	3.84971	0.000118	0.031506
SeqId_17694_32	PSME2	dti58	14	24612571	24616779	0.06574	rs2277481	4.073	rs2236352	0.035439	16.46	3.385	28	28	enet	0.044	2.7e-72	4.1381	3.5e-05	0.0116813
SeqId_11493_169	DYNLL2	dti58	17	56160780	56172903	0.07713	rs2877858	4.05	rs9902118	0.0644	21.65	4.034	36	36	enet	0.084	1.7e-139	3.7066	0.00021	0.04005
SeqId_5630_48	CD300A	dti58	17	72462538	72480933	0.23383	rs2272111	-3.55	rs2272111	0.245	-42.06	-3.551	80	80	enet	0.29	0	4.2152	2.5e-05	0.011125
SeqId_15579_26	ENPP6	dti58	4	185009859	185142383	0.00734	rs4862340	3.978	rs28673999	0.002671	5.43	-3.367	8	8	enet	0.003	2.1e-06	-3.586	0.000335	0.0447225
SeqId_3186_2	C2	dti58	6	31865562	31913449	0.22122	rs3115664	3.97	rs115204832	0.03112	-16.56	-0.0706	137	137	enet	0.12	2.1e-204	4.37119	1.24e-05	0.011125
SeqId_6556_5	ENPP5	dti58	6	46126922	46138717	0.33537	rs1047153	3.8	rs1047153	0.29297	-46	3.801	74	74	enet	0.46	0	-4.22823	2.36e-05	0.011125
SeqId_10816_150	PILRA	dti58	7	99965153	99997719	0.4249	rs1476679	3.978	rs1859788	0.515673	-61.01	3.582	11	11	enet	0.51	0	-3.6652	0.000247	0.04005
SeqId_6402_8	PILRA	dti58	7	99965153	99997719	0.37083	rs1476679	3.978	rs1859788	0.465302	-57.95	3.582	15	15	enet	0.46	0	-3.672	0.000241	0.04005
SeqId_6626_81	CHST12	dti61	7	2443223	2488119	0.06356	rs2969073	-3.623	rs884566	0.041019	17.38	-3.245	47	47	enet	0.052	1.1e-85	-4.1562	3.24e-05	0.043254
SeqId_11308_8	CREB3L4	dti64	1	153940010	153946837	0.02709	rs11264736	4.965	rs4845586	0.0409	17.3	4.901	16	16	enet	0.042	3.7e-70	4.3667	1.26e-05	0.005607
SeqId_15596_7	HEXIM1	dti64	17	43225842	43229466	0.02004	rs72832877	5.603	rs12051846	0.0156	11.01	-4.51	29	29	enet	0.017	3.2e-29	-6.2516	4.06e-10	5.4201e-07
SeqId_11516_7	FABP1	dti64	2	88422501	88427581	0.04625	rs1545223	3.859	rs2241883	0.0356	-16.14	3.785	5	1	top1	0.036	5.2e-59	-3.785	0.000154	0.02937
SeqId_11369_23	ADH5	dti64	4	99992129	100009952	0.06273	rs4295271	2.924	rs62325239	0.069219	-22.43	2.782	66	66	enet	0.091	2e-152	-3.79252	0.000149	0.02937
SeqId_15579_26	ENPP6	dti64	4	185009859	185142383	0.00734	rs28673999	4.984	rs28673999	0.002671	5.43	4.984	8	8	enet	0.003	2.1e-06	4.53356	5.8e-06	0.0038715
SeqId_18206_18	ADH6	dti64	4	100123795	100140694	0.07629	rs2602887	3.223	rs62325239	0.097044	-26.54	2.782	74	74	enet	0.14	5.6e-233	-4.00066	6.32e-05	0.021093
SeqId_3186_2	C2	dti64	6	31865562	31913449	0.22122	rs1265888	-3.663	rs115204832	0.03112	-16.56	1.463	137	137	enet	0.12	2.1e-204	-3.8145	0.000136	0.02937
SeqId_17682_1	CD46	dti7	1	207925399	207968858	0.10368	rs2796278	-4.137	rs2488252	0.172	-35.29	-3.741	48	48	enet	0.21	0	3.56484	0.000364	0.03738
SeqId_2844_53	TIE1	dti7	1	43766653	43788779	0.02963	rs4660253	-3.862	rs1556580	0.0287	15.13	-3.565	27	27	enet	0.031	5.1e-52	-3.64518	0.000267	0.0324041
SeqId_3461_58	BCAN	dti7	1	156611182	156629324	0.14819	rs2365715	4.875	rs2365715	0.0459	-18.31	4.8745	28	28	enet	0.063	4.7e-105	-3.8574	0.000115	0.0170583
SeqId_4834_61	EPHA2	dti7	1	16450832	16482564	0.14755	rs36086195	4.913	rs6690317	0.0644	-22.11	4.449	49	49	enet	0.094	1.8e-157	-4.31183	1.62e-05	0.0051264
SeqId_12571_14	ARL3	dti7	10	104433488	104474154	0.16645	rs884825	3.86	rs8354	0.088622	-25.42	-3.772	46	46	enet	0.16	6.5e-274	4.0997	4.14e-05	0.0092115
SeqId_7841_84	ESAM	dti7	11	124622479	124632186	0.0889	rs6590090	-4.011	rs12541	0.053816	-19.89	-4.007	33	33	enet	0.068	4.7e-112	4.2739	1.92e-05	0.0051264
SeqId_11493_169	DYNLL2	dti7	17	56160780	56172903	0.07713	rs2877858	4.151	rs9902118	0.0644	21.65	4.094	36	36	enet	0.084	1.7e-139	3.97729	6.97e-05	0.0116312
SeqId_15579_26	ENPP6	dti7	4	185009859	185142383	0.00734	rs4862340	5.182	rs28673999	0.002671	5.43	-5.168	8	8	enet	0.003	2.1e-06	-4.7466	2.07e-06	0.00276345
SeqId_18220_141	SRA1	dti7	5	139916925	139937262	0.13304	rs10041762	-5.814	rs801460	0.105566	27.83	-4.25	78	78	enet	0.13	1.7e-218	-4.28692	1.81e-05	0.0051264
SeqId_3186_2	C2	dti7	6	31865562	31913449	0.22122	rs1150752	4.27	rs115204832	0.03112	-16.56	-0.901	137	137	enet	0.12	2.1e-204	3.70975	0.000207	0.0276345
SeqId_5102_55	MICB	dti7	6	31462658	31478901	0.43328	rs389883	-4.18	rs3094011	0.16346	-34.42	3.46	159	159	enet	0.36	0	-3.56931	0.000358	0.03738
SeqId_6556_5	ENPP5	dti7	6	46126922	46138717	0.33537	rs10807337	3.79	rs1047153	0.29297	-46	3.108	74	74	enet	0.46	0	-4.04816	5.16e-05	0.00984086
SeqId_16015_19	GPT	dti7	8	145728356	145732557	0.01142	rs4251691	-5.722	rs4244610	0.007822	-8.28	-5.5	22	22	enet	0.0084	3.4e-15	4.296	1.74e-05	0.0051264
SeqId_11308_8	CREB3L4	dti70	1	153940010	153946837	0.02709	rs11264736	4.117	rs4845586	0.0409	17.3	4.025	16	16	enet	0.042	3.7e-70	3.93636	8.27e-05	0.0122672
SeqId_2617_56	ERBB3	dti70	12	56470583	56497289	0.04228	rs61939014	5.096	rs2292238	0.018141	-11.85	3.714	60	1	top1	0.018	9e-31	-3.714	0.000204	0.0236962
SeqId_15596_7	HEXIM1	dti70	17	43225842	43229466	0.02004	rs61588218	-4.569	rs12051846	0.0156	11.01	-3.708	29	29	enet	0.017	3.2e-29	-4.84091	1.29e-06	0.000861075
SeqId_2938_55	APOE	dti70	19	45409048	45412650	0.00984	rs157581	3.925	rs5117	0.002029	5.85	3.852	17	17	enet	0.003	2.2e-06	3.83889	0.000124	0.016554
SeqId_16288_17	EPHA4	dti70	2	222282747	222438922	0.07237	rs2680845	3.708	rs12995875	0.02857	-15.54	2.844	104	104	enet	0.078	5.5e-129	-4.14539	3.39e-05	0.00754275
SeqId_5451_1	ALCAM	dti70	3	105085753	105295744	0.06316	rs62263560	3.458	rs751554	0.0227	-13.42	-2.911	97	97	enet	0.049	1.1e-80	3.7034	0.000213	0.0236962
SeqId_11369_23	ADH5	dti70	4	99992129	100009952	0.06273	rs13119035	-3.38	rs62325239	0.069219	-22.43	2.508	66	66	enet	0.091	2e-152	-4.0286	5.61e-05	0.00936169
SeqId_15579_26	ENPP6	dti70	4	185009859	185142383	0.00734	rs4862340	-7.11	rs28673999	0.002671	5.43	6.483	8	8	enet	0.003	2.1e-06	5.6688	1.44e-08	1.9224e-05
SeqId_18206_18	ADH6	dti70	4	100123795	100140694	0.07629	rs10021082	-3.72	rs62325239	0.097044	-26.54	2.508	74	74	enet	0.14	5.6e-233	-4.3867	1.15e-05	0.00383812
SeqId_18220_141	SRA1	dti70	5	139916925	139937262	0.13304	rs11743782	4.611	rs801460	0.105566	27.83	4.597	78	78	enet	0.13	1.7e-218	4.0548	5.02e-05	0.00936169
SeqId_3186_2	C2	dti70	6	31865562	31913449	0.22122	rs1265888	-5.19	rs115204832	0.03112	-16.56	1.62	137	137	enet	0.12	2.1e-204	-4.6232	3.78e-06	0.0016821
SeqId_5102_55	MICB	dti70	6	31462658	31478901	0.43328	rs3131642	-4.76	rs3094011	0.16346	-34.42	-4.763	159	159	enet	0.36	0	4.2625	2.02e-05	0.0053934
SeqId_9212_22	CTSF	dti71	11	66330935	66336350	0.03495	rs4930384	-4.379	rs1044522	0.031638	15.24	-4.308	55	55	enet	0.032	5.2e-53	-4.2729	1.93e-05	0.0085885
SeqId_15579_26	ENPP6	dti71	4	185009859	185142383	0.00734	rs4862340	-5.433	rs28673999	0.002671	5.43	5.114	8	8	enet	0.003	2.1e-06	4.5055	6.62e-06	0.00441885
SeqId_4535_50	BST1	dti71	4	15704688	15739936	0.29954	rs6449168	-4.267	rs6842052	0.392827	-53.28	-3.603	103	103	enet	0.48	0	4.5904	4.42e-06	0.00441885
SeqId_2590_69	ROR1	dti76	1	64239688	64647181	0.256	rs4437909	3.82	rs2224876	0.122	-29.64	2.625	134	134	enet	0.2	0	-3.7518	0.000176	0.046992
SeqId_2844_53	TIE1	dti76	1	43766653	43788779	0.02963	rs2275180	3.818	rs1556580	0.0287	15.13	3.525	27	27	enet	0.031	5.1e-52	3.7956	0.000147	0.046992
SeqId_4160_49	MMP2	dti76	16	55423612	55540603	0.01655	rs171497	4.46	rs171497	0.00595	-6.83	4.461	75	1	top1	0.006	3.2e-11	-4.461	8.16e-06	0.0108936
SeqId_15472_16	LRP11	dti76	6	150139893	150185495	0.24207	rs9322219	4.467	rs3805753	0.38271	52.63	4.37	146	146	enet	0.42	0	4.2131	2.52e-05	0.016821
SeqId_6713_4	LRP11	dti76	6	150139893	150185495	0.21424	rs9322219	4.467	rs1889471	0.49903	60.28	3.318	88	88	enet	0.56	0	3.8373	0.000124	0.046992
SeqId_6367_66	FMOD	dti8	1	203309756	203320886	0.07298	rs4950877	3.423	rs10920616	0.0407	-17.54	-2.552	36	36	enet	0.056	1e-92	3.72371	0.000196	0.03738
SeqId_12571_14	ARL3	dti8	10	104433488	104474154	0.16645	rs11191268	-4	rs8354	0.088622	-25.42	-3.633	46	46	enet	0.16	6.5e-274	4.1683	3.07e-05	0.0136615
SeqId_15596_7	HEXIM1	dti8	17	43225842	43229466	0.02004	rs8064386	3.13	rs12051846	0.0156	11.01	2.385	29	29	enet	0.017	3.2e-29	3.7889	0.000151	0.0335975
SeqId_2982_82	LGALS4	dti8	19	39292311	39303585	0.0655	rs2303040	3.94	rs9304578	0.037901	-16.58	3.438	44	44	enet	0.064	1.6e-105	-4.17238	3.01e-05	0.0136615
SeqId_8956_96	SCARF2	dti8	22	20778874	20792113	0.07979	rs2108746	-3.961	rs5763025	0.040551	17.25	-3.881	36	36	enet	0.062	8.3e-102	-3.8097	0.000139	0.0335975
SeqId_18220_141	SRA1	dti8	5	139916925	139937262	0.13304	rs10041762	-6.236	rs801460	0.105566	27.83	-4.352	78	78	enet	0.13	1.7e-218	-4.4842	7.32e-06	0.0097722
SeqId_16882_27	PHPT1	dti8	9	139743176	139745479	0.10386	rs10123375	3.47	rs872463	0.12056	-29.58	3.43	73	73	enet	0.13	4.5e-221	-3.9189	8.89e-05	0.0296704
SeqId_2741_22	SIGLEC6	dti82	19	52021073	52035110	0.24169	rs2290660	-4.088	rs4802807	0.175583	-35.67	-4.034	98	98	enet	0.29	0	4.26	2.01e-05	0.0089445
SeqId_13094_75	RSPO3	dti82	6	127439816	127520626	0.08081	rs1892172	-4.882	rs2154167	0.0982	26.98	-4.86	45	45	enet	0.11	2.8e-180	-4.88848	1.02e-06	0.0011481
SeqId_8427_118	RSPO3	dti82	6	127439816	127520626	0.08413	rs1892172	-4.882	rs1892172	0.12358	29.94	-4.882	49	49	enet	0.13	1.6e-229	-4.78428	1.72e-06	0.0011481
SeqId_2844_53	TIE1	dti88	1	43766653	43788779	0.02963	rs3120122	-5.915	rs1556580	0.0287	15.13	-5.796	27	27	enet	0.031	5.1e-52	-5.57266	2.51e-08	1.67542e-05
SeqId_6086_15	CHRDL2	dti88	11	74407474	74442471	0.09653	rs34695217	-4.62	rs61389091	0.044891	-18.03	-4.6	64	64	enet	0.057	8.3e-95	4.006	6.17e-05	0.0205924
SeqId_8255_34	MRVI1	dti88	11	10594638	10715535	0.04729	rs4909945	5.08	rs1075768	0.021385	-12.57	3.702	65	65	enet	0.035	1.9e-58	-4.6242	3.76e-06	0.0016732
SeqId_10442_1	TMEM190	dti88	19	55888194	55889614	0.28244	rs35791293	8.66	rs4806666	0.342338	-49.7	8.449	46	46	enet	0.35	0	-8.6441	5.42e-18	7.2357e-15
SeqId_11308_8	CREB3L4	dti91	1	153940010	153946837	0.02709	rs11264734	3.922	rs4845586	0.0409	17.3	3.784	16	16	enet	0.042	3.7e-70	4.00697	6.15e-05	0.0280795
SeqId_3580_25	SERPINA1	dti91	14	94843084	94857030	0.3887	rs28929474	4.132	rs28929474	0.119226	-29.41	4.132	93	93	enet	0.27	0	-4.059	4.93e-05	0.0280795
SeqId_5939_42	TNFSF12	dti91	17	7452375	7461207	0.01458	rs62061175	4.421	rs62059804	0.0105	9.47	4.001	15	1	top1	0.011	1.4e-18	4.001	6.31e-05	0.0280795
SeqId_11308_8	CREB3L4	dti92	1	153940010	153946837	0.02709	rs11264736	4.029	rs4845586	0.0409	17.3	3.823	16	16	enet	0.042	3.7e-70	3.6845	0.000229	0.0339683
SeqId_15370_5	BOLA1	dti92	1	149859440	149872351	0.08213	rs56139516	-3.798	rs1376675	0.165	34.78	-3.519	23	23	enet	0.17	5.7e-288	-3.5943	0.000325	0.0394432
SeqId_19289_29	UROD	dti92	1	45476622	45481247	0.09849	rs264011	4.396	rs12749939	0.238	-41.56	3.621	44	44	enet	0.24	0	-3.7801	0.000157	0.0326121
SeqId_3073_51	IL18BP	dti92	11	71709659	71716761	0.00883	rs17884883	-3.945	rs17884883	0.004719	-5.98	-3.945	40	1	top1	0.0047	3.1e-09	3.945	7.98e-05	0.0263796
SeqId_9212_22	CTSF	dti92	11	66330935	66336350	0.03495	rs2282640	-3.827	rs1044522	0.031638	15.24	-3.566	55	55	enet	0.032	5.2e-53	-4.08259	4.45e-05	0.0198025
SeqId_15596_7	HEXIM1	dti92	17	43225842	43229466	0.02004	rs11657325	-4.618	rs12051846	0.0156	11.01	-4.571	29	29	enet	0.017	3.2e-29	-4.8785	1.07e-06	0.00142845
SeqId_8786_6	FAM171B	dti92	2	187558787	187630686	0.03568	rs74651407	4.659	rs12621915	0.02092	-12.37	4.521	42	42	enet	0.028	1.7e-46	-3.89	9.88e-05	0.0263796
SeqId_15579_26	ENPP6	dti92	4	185009859	185142383	0.00734	rs4862340	-3.535	rs28673999	0.002671	5.43	3.256	8	8	enet	0.003	2.1e-06	3.7583	0.000171	0.0326121
SeqId_18206_18	ADH6	dti92	4	100123795	100140694	0.07629	rs13120000	-3.13	rs62325239	0.097044	-26.54	1.986	74	74	enet	0.14	5.6e-233	-3.6489	0.000263	0.0351105
SeqId_4535_50	BST1	dti92	4	15704688	15739936	0.29954	rs6449168	-3.749	rs6842052	0.392827	-53.28	-3.4	103	103	enet	0.48	0	4.1905	2.78e-05	0.0185565
SeqId_2837_3	MET	dti92	7	116312250	116438431	0.06393	rs12539850	-3.202	rs41748	0.01832	-11.65	1.62	65	65	enet	0.04	5.5e-66	-3.7223	0.000197	0.0328744
SeqId_6367_66	FMOD	dti99	1	203309756	203320886	0.07298	rs12077300	3.727	rs10920616	0.0407	-17.54	2.797	36	36	enet	0.056	1e-92	-4.19869	2.68e-05	0.017889
SeqId_15596_7	HEXIM1	dti99	17	43225842	43229466	0.02004	rs72832877	4.657	rs12051846	0.0156	11.01	-3.557	29	29	enet	0.017	3.2e-29	-5.08806	3.62e-07	0.00048327

## Sheet: Table S8
Table S8. PWAS of DTI integrating brain proteins from the ROS/MAP project with 110 DTI GWAS
Uniprot_id	Gene	DTI	CHR	P0	P1	HSQ	BEST.GWAS.ID	BEST.GWAS.Z	PQTL.ID	PQTL.R2	PQTL.Z	PQTL.GWAS.Z	NSNP	NWGT	MODEL	MODELCV.R2	MODELCV.PV	PWAS.Z	PWAS.P	P.FDR
ENSG00000132692	BCAN	dti1	1	157000000	157000000	0.1183	rs3795736	4.544	rs3795736	0.07612	-6.655	4.544	104	19	enet	0.1	1.2e-10	-4.16985	3.05e-05	0.004013
ENSG00000163382	APOA1BP	dti1	1	157000000	157000000	0.2428	rs3795736	4.544	rs12567958	0.32741	11.209	-3.616	98	27	enet	0.38	1.2e-40	-3.18562	0.00144	0.04887
ENSG00000059573	ALDH18A1	dti1	10	97365696	97416463	0.3445	rs3765571	3.95	rs2275272	0.227	-9.47	2.972	157	157	bslmm	0.29	2.9e-30	-3.3396	0.000839	0.0356
ENSG00000138175	ARL3	dti1	10	104000000	104000000	0.0965	rs7907417	5.06	rs2298278	0.0567	-5.22	-4.152	99	99	blup	0.066	2.4e-07	4.8179	1.45e-06	0.00047
ENSG00000165609	NUDT5	dti1	10	12207324	12238143	0.0613	rs12413319	-3.59	rs11257576	0.0268	4.06	-2.203	92	92	blup	0.031	0.00036	-3.3279	0.000875	0.0356
ENSG00000172375	C2CD2L	dti1	11	119000000	119000000	0.1173	rs2239896	3.31	rs4938626	0.116	-6.708	3.286	98	4	enet	0.12	3.4e-12	-3.2719	0.00107	0.0396
ENSG00000177963	RIC8A	dti1	11	207511	215113	0.1552	rs532483	3.866	rs473151	0.0475	-5.185	3.142	82	82	blup	0.12	1.3e-12	-4.19	2.79e-05	0.004013
ENSG00000178202	KDELC2	dti1	11	108000000	108000000	0.049	rs12146448	1.758	rs3741060	0.0331	-3.623	-1.169	66	20	enet	0.05	8.2e-05	3.2667	0.00109	0.0396
ENSG00000181924	COA4	dti1	11	73583712	73588033	0.0505	rs605442	-3.528	rs1792163	0.00634	-3.814	-2.892	75	5	lasso	0.01	0.032	3.501	0.000464	0.022778
ENSG00000088387	DOCK9	dti1	13	99445741	99738879	0.0544	rs9557082	5.03	rs9517505	0.008465	-4.01	2.846	270	19	enet	0.03	0.00039	-3.5387	0.000402	0.022457
ENSG00000102531	FNDC3A	dti1	13	49550048	49783915	0.0742	rs9535179	3.86	rs9535179	0.031114	-4.35	3.863	41	1	top1	0.031	0.00039	-3.863	0.000112	0.008794
ENSG00000169062	UPF3A	dti1	13	115000000	115000000	0.1662	rs9525316	3.56	rs9525204	0.167698	-7.44	3.221	52	8	enet	0.17	9.8e-13	-3.3527	0.0008	0.0356
ENSG00000183828	NUDT14	dti1	14	106000000	106000000	0.1728	rs2072675	-4.042	rs4983590	0.091478	5.98	-3.726	61	4	lasso	0.092	2.2e-08	-3.8269	0.00013	0.009573
ENSG00000198794	SCAMP5	dti1	15	75249560	75313837	0.0374	rs12901243	-4.28	rs2304903	0.02093	4.23	-3.097	76	76	bslmm	0.034	0.0002	-3.2854	0.00102	0.0396
ENSG00000140983	RHOT2	dti1	16	718086	724174	0.2166	rs4984907	-4.683	rs1128550	0.3415	-11.28	-3.103	83	4	lasso	0.37	2.1e-39	3.9144	9.06e-05	0.008634
ENSG00000197562	RAB40C	dti1	16	639357	679272	0.0304	rs4984907	-4.683	rs1139897	0.02481	3.88	-4.586	95	1	top1	0.025	0.0025	-4.586	4.52e-06	0.001046
ENSG00000072778	ACADVL	dti1	17	7120444	7128592	0.0707	rs222836	-3.86	rs446994	-0.00173	-3.4	-3.702	76	76	blup	0.0064	0.065	3.26234	0.0011	0.0396
ENSG00000131473	ACLY	dti1	17	40023161	40086795	0.04	rs11079016	-4.16	rs13412	0.006084	-3.52	-2.942	97	97	blup	0.012	0.018	4.02058	5.81e-05	0.006723
ENSG00000105655	ISYNA1	dti1	19	18545198	18549111	0.0189	rs11673604	-7.291	rs34053595	0.0233	3.62	-6.704	70	1	top1	0.023	0.0017	-6.704	2.03e-11	3.29e-08
ENSG00000115457	IGFBP2	dti1	2	217000000	218000000	0.0794	rs4550645	-4.96	rs4674091	0.0171	4.49	-4.278	118	3	lasso	0.023	0.0021	-4.87451	1.09e-06	0.000441
ENSG00000115840	SLC25A12	dti1	2	173000000	173000000	0.1035	rs4280427	-3.86	rs7608403	0.0746	6.5	3.622	141	141	blup	0.095	5.3e-10	3.78216	0.000155	0.010917
ENSG00000163596	ICA1L	dti1	2	204000000	204000000	0.1511	rs4510208	7.94	rs4510208	0.163	8.19	7.941	61	2	enet	0.18	7.5e-18	5.45492	4.9e-08	3.97e-05
ENSG00000168397	ATG4B	dti1	2	243000000	243000000	0.1264	rs1130905	3.59	rs6751972	0.072	6.27	2.354	46	5	lasso	0.089	2.1e-09	3.757	0.000172	0.011146
ENSG00000196872	KIAA1211L	dti1	2	99410309	99552722	0.0418	rs6733135	3.71	rs4851165	0.00759	3.74	3.48	97	2	lasso	0.011	0.024	3.35898	0.000782	0.0356
ENSG00000124207	CSE1L	dti1	20	47662849	47713489	0.1231	rs6066978	4.2	rs1556876	0.07834	-6.7	-3.592	79	6	lasso	0.14	2.1e-14	4.4246	9.66e-06	0.001956
ENSG00000124214	STAU1	dti1	20	47729878	47804904	0.0379	rs6066978	4.2	rs6066968	0.03463	4.17	4.157	92	1	top1	0.035	0.00016	4.157	3.22e-05	0.004013
ENSG00000100003	SEC14L2	dti1	22	30792846	30821305	0.1641	rs2074733	4.69	rs2240422	0.054638	-5.85	-3.692	129	129	bslmm	0.093	8.7e-10	3.98888	6.64e-05	0.007171
ENSG00000100100	PIK3IP1	dti1	22	31677579	31688520	0.0278	rs737887	3.96	rs7287267	0.022617	-3.6	-3.876	64	1	top1	0.023	0.0032	3.876	0.000106	0.008794
ENSG00000100116	GCAT	dti1	22	38203912	38213183	0.5526	rs5756843	5.92	rs5756825	0.485573	-13.28	4.052	60	6	lasso	0.55	3.1e-64	-3.55566	0.000377	0.021812
ENSG00000185666	SYN3	dti1	22	32908539	33454358	0.264	rs1547420	-4.3	rs10483168	0.15767	-7.75	-3.632	515	4	lasso	0.26	3.8e-26	3.62298	0.000291	0.018132
ENSG00000114742	WDR48	dti1	3	39093489	39138155	0.0259	rs10510698	3.72	rs811971	0.012175	3.68	-2.897	97	97	blup	0.016	0.008	-3.51114	0.000446	0.022778
ENSG00000158234	FAIM	dti1	3	138000000	138000000	0.0653	rs12636246	4.23	rs1672928	0.063491	4.45	3.76	61	1	top1	0.063	9.9e-06	3.76	0.00017	0.011146
ENSG00000112855	HARS2	dti1	5	140000000	140000000	0.0273	rs2563298	5.42	rs778596	-0.00047	3.36	3.111	76	76	blup	0.014	0.013	3.5247	0.000424	0.022778
ENSG00000170458	CD14	dti1	5	140000000	140000000	0.0426	rs2563298	5.42	rs778587	0.034918	3.8	5.077	74	1	top1	0.035	0.00017	5.077	3.83e-07	0.000207
ENSG00000213523	SRA1	dti1	5	140000000	140000000	0.0688	rs2563298	5.42	rs6871703	0.031763	4.51	-4.885	58	58	bslmm	0.048	1.4e-05	-4.2817	1.85e-05	0.002997
ENSG00000213722	DDAH2	dti1	6	31694815	31698394	0.2217	rs3117577	5.25	rs1144708	0.222953	-9.21	3.051	39	4	lasso	0.24	2.8e-24	-3.3499	0.000808	0.0356
ENSG00000240065	PSMB9	dti1	6	32811913	32827362	0.1739	rs7383287	3.46	rs17587	0.058786	-4.98	2.315	143	143	blup	0.076	3.9e-08	-3.507	0.000453	0.022778
ENSG00000075142	SRI	dti1	7	87834433	87856308	0.0489	rs43097	3.57	rs17150369	0.0405	-4.04	-3.334	61	1	top1	0.041	4.9e-05	3.334	0.000856	0.0356
ENSG00000146648	EGFR	dti1	7	55086714	55324313	0.068	rs7780270	4.22	rs763317	0.00489	4.3	3.869	215	10	enet	0.038	8.8e-05	3.9214	8.8e-05	0.008634
ENSG00000015592	STMN4	dti1	8	27092840	27115937	0.078	rs3739212	3.52	rs11786687	0.05929	-5.59	3.43	92	8	enet	0.06	1.2e-06	-3.278	0.00105	0.0396
ENSG00000160972	PPP1R16A	dti1	8	146000000	146000000	0.033	rs2721173	-4.17	rs6989368	0.02363	-4.12	-3.561	53	53	blup	0.033	0.00028	3.86	0.000114	0.008794
ENSG00000167701	GPT	dti1	8	146000000	146000000	0.0441	rs2721173	-4.17	rs13254911	0.06912	-5.39	-3.89	49	1	top1	0.069	1.3e-07	3.89	0.0001	0.008794
ENSG00000176623	RMDN1	dti1	8	87480486	87526586	0.174	rs6471314	-4.54	rs6471309	0.26319	10.01	-4.497	85	85	bslmm	0.27	2.6e-27	-4.376	1.21e-05	0.002178
ENSG00000178685	PARP10	dti1	8	145000000	145000000	0.056	rs7002002	5.34	rs11989052	0.04468	4.25	4.957	51	51	blup	0.06	4.7e-05	4.74	2.14e-06	0.000578
ENSG00000070061	IKBKAP	dti1	9	112000000	112000000	0.1241	rs1140064	4.85	rs1759842	0.02354	-4.97	-4.501	183	183	bslmm	0.08	1.3e-08	3.6058	0.000311	0.01866
ENSG00000106771	TMEM245	dti1	9	112000000	112000000	0.1555	rs1140064	4.85	rs1003346	0.14661	-7.65	3.221	149	24	enet	0.17	5.1e-17	-3.2154	0.001302	0.045853
ENSG00000119326	CTNNAL1	dti1	9	112000000	112000000	0.0597	rs1140064	4.85	rs3750457	0.03273	4.16	3.185	160	1	top1	0.033	0.001	3.185	0.001448	0.04887
ENSG00000119383	PPP2R4	dti1	9	132000000	132000000	0.2432	rs10988209	-3.71	rs3118634	0.15327	-7.73	3.295	84	84	bslmm	0.15	1.7e-15	-3.3268	0.000879	0.0356
ENSG00000150867	PIP4K2A	dti10	10	22823778	23003484	0.3034	rs10828316	-3.65	rs10828316	0.291	-10.5	-3.654	143	3	lasso	0.29	1.6e-30	3.6531	0.000259	0.01998
ENSG00000021300	PLEKHB1	dti10	11	73357223	73373864	0.0297	rs868667	4.71	rs1525749	0.00958	-3.524	3.677	73	1	top1	0.0096	0.032	-3.677	0.000236	0.019116
ENSG00000160703	NLRX1	dti10	11	119000000	119000000	0.1486	rs2239896	3.11	rs4938637	0.0422	5.187	2.476	84	7	lasso	0.083	7.4e-09	3.3232	0.00089	0.039843
ENSG00000181924	COA4	dti10	11	73583712	73588033	0.0505	rs1792174	-4.71	rs1792163	0.00634	-3.814	-3.733	75	5	lasso	0.01	0.032	3.852	0.000117	0.012636
ENSG00000084112	SSH1	dti10	12	109000000	109000000	0.0243	rs3741775	3.4	rs3741782	0.003454	3.59	3.288	112	112	bslmm	0.014	0.015	3.2239	0.00126	0.0486
ENSG00000088992	TESC	dti10	12	117000000	118000000	0.0749	rs2291911	-4.33	rs7979277	0.084934	-6.37	-3.843	99	6	lasso	0.1	1.9e-10	3.7945	0.000148	0.01341
ENSG00000151491	EPS8	dti10	12	15773092	16035263	0.0324	rs10459102	4.85	rs10459102	0.034906	-3.98	4.848	44	1	top1	0.035	0.00016	-4.848	1.25e-06	0.000675
ENSG00000129515	SNX6	dti10	14	35030300	35099389	0.0708	rs7161260	-3.45	rs7161203	0.066767	5.82	-3.013	64	15	enet	0.083	7.8e-09	-3.23769	0.0012	0.0486
ENSG00000183828	NUDT14	dti10	14	106000000	106000000	0.1728	rs11625862	-4.75	rs4983590	0.091478	5.98	-4.628	61	4	lasso	0.092	2.2e-08	-4.18603	2.84e-05	0.004183
ENSG00000138621	PPCDC	dti10	15	75315896	75409803	0.0714	rs7173833	-4.34	rs4886649	0.01946	-4.48	1.514	77	77	blup	0.06	1.8e-05	-3.4604	0.000539	0.028637
ENSG00000159322	ADPGK	dti10	15	73043710	73078187	0.1032	rs11072380	-4.05	rs11072380	0.06307	5.41	-4.046	67	1	top1	0.063	1.2e-06	-4.046	5.21e-05	0.006916
ENSG00000169609	C15orf40	dti10	15	83657193	83680393	0.1727	rs11855722	-3.61	rs4842860	0.25072	-9.92	-2.142	66	10	enet	0.31	2.6e-32	3.3081	0.000939	0.040031
ENSG00000185418	TARSL2	dti10	15	102000000	102000000	0.1073	rs11247325	4.34	rs7495447	0.14248	7.99	-3.001	90	9	lasso	0.15	4e-15	-3.6225	0.000292	0.021201
ENSG00000198794	SCAMP5	dti10	15	75249560	75313837	0.0374	rs7173833	-4.34	rs2304903	0.02093	4.23	-3.472	76	76	bslmm	0.034	0.0002	-3.7921	0.000149	0.01341
ENSG00000103356	EARS2	dti10	16	23533335	23569052	0.2385	rs249955	-4.23	rs375237	0.46611	-13.75	-3.035	93	22	enet	0.5	4.8e-58	3.4569	0.000546	0.028637
ENSG00000261609	GAN	dti10	16	81348557	81424489	0.0741	rs4889298	-4.67	rs2290948	0.00245	-4.14	1.181	189	189	bslmm	0.019	0.0042	-4.269	1.96e-05	0.003528
ENSG00000167720	SRR	dti10	17	2206677	2228554	0.211	rs7218436	-3.788	rs12450028	0.296448	-10.65	-3.531	111	4	lasso	0.3	4.4e-31	3.6146	0.000301	0.021201
ENSG00000170310	STX8	dti10	17	9153788	9479908	0.0753	rs11870775	-7.903	rs6503202	-0.00038	-3.14	1.994	260	260	blup	0.02	0.0036	3.2948	0.000985	0.040915
ENSG00000006607	FARP2	dti10	2	242000000	242000000	0.1528	rs2055566	4.52	rs3771555	0.0743	6.36	2.556	121	121	bslmm	0.15	5e-13	3.5723	0.000354	0.023895
ENSG00000040933	INPP4A	dti10	2	99061317	99210853	0.0298	rs2278208	4.29	rs17031139	0.0431	-4.72	4.16	107	2	lasso	0.052	4.6e-06	-3.9199	8.86e-05	0.010252
ENSG00000115073	ACTR1B	dti10	2	98272431	98280570	0.5135	rs11692435	-4.12	rs11692435	0.259	-10.01	-4.123	42	42	bslmm	0.29	2.9e-30	4.3405	1.42e-05	0.002876
ENSG00000115457	IGFBP2	dti10	2	217000000	218000000	0.0794	rs922987	-3.53	rs4674091	0.0171	4.49	-3	118	3	lasso	0.023	0.0021	-3.4036	0.000665	0.033666
ENSG00000115808	STRN	dti10	2	37070783	37193615	0.0869	rs6747593	-4.36	rs10495870	0.0429	4.61	-3.368	125	1	top1	0.043	3e-05	-3.368	0.000757	0.035964
ENSG00000144118	RALB	dti10	2	121000000	121000000	0.0483	rs6707627	4.04	rs4849849	0.0348	4.42	3.75	68	1	top1	0.035	0.00016	3.75	0.000177	0.015092
ENSG00000168393	DTYMK	dti10	2	243000000	243000000	0.105	rs1130905	4.26	rs4425107	0.0484	4.95	-3.375	33	1	top1	0.048	9.7e-06	-3.3746	0.000739	0.035964
ENSG00000168397	ATG4B	dti10	2	243000000	243000000	0.1264	rs1130905	4.26	rs6751972	0.072	6.27	3.261	46	5	lasso	0.089	2.1e-09	4.4729	7.72e-06	0.002498
ENSG00000196872	KIAA1211L	dti10	2	99410309	99552722	0.0418	rs4851165	3.43	rs4851165	0.00759	3.74	3.43	97	2	lasso	0.011	0.024	3.4594	0.000541	0.028637
ENSG00000124207	CSE1L	dti10	20	47662849	47713489	0.1231	rs1115535	-5.14	rs1556876	0.07834	-6.7	-4.883	79	6	lasso	0.14	2.1e-14	5.0624	4.14e-07	0.000335
ENSG00000124214	STAU1	dti10	20	47729878	47804904	0.0379	rs1556876	-4.88	rs6066968	0.03463	4.17	4.031	92	1	top1	0.035	0.00016	4.031	5.55e-05	0.006916
ENSG00000184076	UQCR10	dti10	22	30163358	30166402	0.2444	rs9614041	-3.67	rs17711508	0.285257	-10.54	3.219	84	1	top1	0.29	2.1e-29	-3.219	0.00129	0.0486
ENSG00000185666	SYN3	dti10	22	32908539	33454358	0.264	rs710175	3.19	rs10483168	0.15767	-7.75	-2.657	515	4	lasso	0.26	3.8e-26	4.1904	2.79e-05	0.004183
ENSG00000072756	TRNT1	dti10	3	3168600	3192563	0.0995	rs1045433	3.58	rs3804783	0.091606	6.13	3.46	179	1	top1	0.092	1.2e-09	3.46	0.00054	0.028637
ENSG00000114904	NEK4	dti10	3	52744800	52804965	0.0875	rs4687657	4.72	rs13064064	0.133039	-6.53	3.223	111	1	top1	0.13	1.2e-09	-3.223	0.00127	0.0486
ENSG00000233276	GPX1	dti10	3	49394609	49396033	0.4229	rs17650792	6.3	rs17080528	0.485486	-13.55	-5.001	51	8	lasso	0.5	8.8e-59	4.385	1.16e-05	0.002685
ENSG00000170458	CD14	dti10	5	140000000	140000000	0.0426	rs250431	-4.44	rs778587	0.034918	3.8	3.514	74	1	top1	0.035	0.00017	3.514	0.000441	0.028577
ENSG00000197226	TBC1D9B	dti10	5	179000000	179000000	0.4331	rs565280	-5.33	rs30386	0.112765	-7.27	-3.654	98	35	enet	0.3	1.1e-30	5.35598	8.51e-08	0.000138
ENSG00000197860	SGTB	dti10	5	64961755	65018862	0.1263	rs12517858	3.4	rs16894005	0.117351	-6.88	3.361	123	1	top1	0.12	4.9e-12	-3.361	0.000777	0.035964
ENSG00000213523	SRA1	dti10	5	140000000	140000000	0.0688	rs250431	-4.44	rs6871703	0.031763	4.51	-4.182	58	58	bslmm	0.048	1.4e-05	-4.43396	9.25e-06	0.002498
ENSG00000104497	SNX16	dti10	8	82711816	82755101	0.0969	rs1597753	-3.83	rs1817107	0.05927	-4.48	-3.479	101	1	top1	0.059	8.7e-06	3.479	0.000503	0.028637
ENSG00000178685	PARP10	dti10	8	145000000	145000000	0.056	rs6984820	5.22	rs11989052	0.04468	4.25	4.144	51	51	blup	0.06	4.7e-05	4.4972	6.89e-06	0.002498
ENSG00000099810	MTAP	dti10	9	21802542	21931646	0.1965	rs3900787	-3.61	rs10757257	0.24742	-9.82	-3.317	148	1	top1	0.25	3.5e-25	3.317	0.00091	0.039843
ENSG00000119326	CTNNAL1	dti10	9	112000000	112000000	0.0597	rs4978370	4.16	rs3750457	0.03273	4.16	3.456	160	1	top1	0.033	0.001	3.456	0.000548	0.028637
ENSG00000165118	C9orf64	dti10	9	86553226	86571901	0.2515	rs7039995	-4.57	rs1572030	0.19616	8.81	-3.503	53	6	enet	0.2	2.5e-20	-3.82628	0.00013	0.013163
ENSG00000135823	STX6	dti102	1	181000000	181000000	0.0562	rs6665134	-4.285	rs6665134	0.03723	-4.844	-4.285	115	23	enet	0.048	1e-05	3.89897	9.66e-05	0.021546
ENSG00000076685	NT5C2	dti102	10	105000000	105000000	0.0391	rs1163073	4.46	rs12764154	0.00192	3.54	-3.398	95	95	bslmm	0.019	0.0041	-4.7984	1.6e-06	0.000864
ENSG00000133805	AMPD3	dti102	11	10329860	10529126	0.1743	rs2071020	11.5	rs11604833	0.137	7.282	10.863	215	13	lasso	0.14	6.5e-14	11.4061	3.9e-30	6.32e-27
ENSG00000140983	RHOT2	dti102	16	718086	724174	0.2166	rs4984681	4.48	rs1128550	0.3415	-11.28	4.314	83	4	lasso	0.37	2.1e-39	-4.35845	1.31e-05	0.005306
ENSG00000197562	RAB40C	dti102	16	639357	679272	0.0304	rs4984681	4.48	rs1139897	0.02481	3.88	3.861	95	1	top1	0.025	0.0025	3.861	0.000113	0.021546
ENSG00000138030	KHK	dti102	2	27309615	27323640	0.386	rs11126806	-4.11	rs2304681	0.564	-13.69	-3.833	61	1	top1	0.56	1.5e-61	3.833	0.000127	0.021546
ENSG00000125877	ITPA	dti102	20	3189514	3204516	0.7651	rs13830	-3.89	rs6139030	0.5219	-14.11	-3.59	95	10	lasso	0.7	1.4e-99	3.9144	9.06e-05	0.021546
ENSG00000183527	PSMG1	dti102	21	40546695	40555777	0.0322	rs2836959	5.67	rs2142113	0.0108	3.92	3.264	112	112	blup	0.026	0.0016	5.0794	3.79e-07	0.000307
ENSG00000197860	SGTB	dti102	5	64961755	65018862	0.1263	rs1549192	-4.37	rs16894005	0.117351	-6.88	-4.001	123	1	top1	0.12	4.9e-12	4.001	6.31e-05	0.020444
ENSG00000170632	ARMC10	dti102	7	103000000	103000000	0.1988	rs7780405	4.54	rs4729873	0.145	8.2	-3.747	32	6	enet	0.18	4.2e-18	-3.82	0.000133	0.021546
ENSG00000165118	C9orf64	dti102	9	86553226	86571901	0.2515	rs296891	3.83	rs1572030	0.19616	8.81	3.807	53	6	enet	0.2	2.5e-20	3.7717	0.000162	0.023858
ENSG00000133805	AMPD3	dti105	11	10329860	10529126	0.1743	rs3741044	-5.59	rs11604833	0.137	7.282	5.115	215	13	lasso	0.14	6.5e-14	5.8657	4.47e-09	7.15e-06
ENSG00000177963	RIC8A	dti105	11	207511	215113	0.1552	rs1045577	-4.76	rs473151	0.0475	-5.185	-2.076	82	82	blup	0.12	1.3e-12	4.163	3.14e-05	0.004624
ENSG00000198561	CTNND1	dti105	11	57520715	57587018	0.0563	rs2847308	4.41	rs499188	0.0493	-4.635	-4.234	66	1	top1	0.049	8e-06	4.234	2.3e-05	0.003726
ENSG00000150967	ABCB9	dti105	12	123000000	123000000	0.1069	rs1260294	4.93	rs7305511	0.089786	-6.05	-4.757	46	1	top1	0.09	1.8e-09	4.757	1.96e-06	0.000479
ENSG00000080815	PSEN1	dti105	14	73603126	73690399	0.0955	rs214260	-4.56	rs17781801	0.011215	-5.46	-4.092	87	6	lasso	0.03	0.0004	4.5557	5.22e-06	0.001057
ENSG00000011295	TTC19	dti105	17	15902694	15948329	0.0325	rs10852833	3.79	rs758853	0.017442	3.89	3.484	79	17	enet	0.025	0.0012	3.46	0.00054	0.046042
ENSG00000132471	WBP2	dti105	17	73841780	73852588	0.0619	rs17581728	4.72	rs7370	0.058736	-5.1	3.469	54	1	top1	0.059	1.1e-06	-3.469	0.000522	0.046042
ENSG00000161714	PLCD3	dti105	17	43186335	43210721	0.0455	rs2027995	8.07	rs12944434	0.006963	3.99	-2.082	92	92	bslmm	0.038	8e-05	-5.1364	2.8e-07	0.000113
ENSG00000172992	DCAKD	dti105	17	43100708	43138473	0.0671	rs2027995	8.07	rs6503410	0.017086	4.04	3.5	111	111	blup	0.042	3.8e-05	5.5669	2.59e-08	1.4e-05
ENSG00000115896	PLCL1	dti105	2	199000000	199000000	0.0653	rs700654	-4.51	rs700640	0.0392	-5.12	-4.428	78	1	lasso	0.045	2e-05	4.428	9.51e-06	0.001712
ENSG00000115947	ORC4	dti105	2	149000000	149000000	0.0332	rs4419186	-3.83	rs12105745	0.0166	4.07	-3.684	62	62	blup	0.031	0.0007	-3.8787	0.000105	0.01215
ENSG00000173166	RAPH1	dti105	2	204000000	204000000	0.0346	rs2469966	-6.04	rs4261696	-0.00237	3.38	6.041	100	100	bslmm	0.013	0.016	4.7467	2.07e-06	0.000479
ENSG00000124181	PLCG1	dti105	20	39765600	39811629	0.1362	rs17265513	-3.18	rs6016505	0.08734	-7.15	-2.69	56	15	enet	0.15	1.8e-15	3.5242	0.000425	0.041262
ENSG00000100003	SEC14L2	dti105	22	30792846	30821305	0.1641	rs2074733	-5.06	rs2240422	0.054638	-5.85	4.526	129	129	bslmm	0.093	8.7e-10	-5.75176	8.83e-09	7.15e-06
ENSG00000114331	ACAP2	dti105	3	195000000	195000000	0.0594	rs3087885	-3.718	rs6791943	0.013459	-4.53	-3.703	113	113	blup	0.033	0.00022	3.9668	7.29e-05	0.009084
ENSG00000164303	ENPP6	dti105	4	185000000	185000000	0.1122	rs11737718	5.674	rs1882328	0.05002	5.87	3.911	207	6	enet	0.076	3.4e-08	4.86708	1.13e-06	0.000366
ENSG00000197860	SGTB	dti105	5	64961755	65018862	0.1263	rs1549192	3.832	rs16894005	0.117351	-6.88	3.746	123	1	top1	0.12	4.9e-12	-3.746	0.00018	0.01944
ENSG00000213722	DDAH2	dti105	6	31694815	31698394	0.2217	rs3117574	-5.15	rs1144708	0.222953	-9.21	-3.462	39	4	lasso	0.24	2.8e-24	3.519	0.000433	0.041262
ENSG00000234745	HLA-B	dti105	6	31321649	31324965	0.195	rs2523578	5.61	rs2523589	0.056203	-5.77	3.318	13	10	enet	0.2	2.5e-18	-4.13794	3.5e-05	0.004725
ENSG00000076356	PLXNA2	dti108	1	208000000	208000000	0.0462	rs11118982	-5.359	rs556625	0.00276	4.159	-4.18	211	7	enet	0.012	0.021	-5.22693	1.72e-07	0.000139
ENSG00000132196	HSD17B7	dti108	1	163000000	163000000	0.0795	rs1704745	-3.864	rs1704745	0.04972	-3.928	-3.864	142	1	top1	0.05	8e-05	3.864	0.000112	0.03321
ENSG00000133805	AMPD3	dti108	11	10329860	10529126	0.1743	rs2071020	8.21	rs11604833	0.137	7.282	8.039	215	13	lasso	0.14	6.5e-14	8.3802	5.29e-17	8.57e-14
ENSG00000111540	RAB5B	dti108	12	56367697	56388490	0.0309	rs705704	4.99	rs10876864	0.012229	3.85	-4.444	46	1	top1	0.012	0.018	-4.444	8.83e-06	0.004768
ENSG00000100003	SEC14L2	dti108	22	30792846	30821305	0.1641	rs2074733	-5.18	rs2240422	0.054638	-5.85	4.256	129	129	bslmm	0.093	8.7e-10	-4.206	2.6e-05	0.01053
ENSG00000106780	MEGF9	dti108	9	123000000	123000000	0.0341	rs10760112	-4.23	rs10985008	0.0121	3.52	-4.21	74	74	blup	0.015	0.0098	-3.8395	0.000123	0.03321
ENSG00000070785	EIF2B3	dti111	1	45316450	45452282	0.0331	rs7554177	4.9	rs264011	0.02947	4.458	3.273	99	99	blup	0.032	0.00027	4.3865	1.15e-05	0.004658
ENSG00000095485	CWF19L1	dti111	10	102000000	102000000	0.1539	rs11597086	4.424	rs11597086	0.199	8.49	4.424	107	1	top1	0.2	5.3e-19	4.424	9.69e-06	0.004658
ENSG00000107566	ERLIN1	dti111	10	102000000	102000000	0.3024	rs11597086	4.424	rs2862954	0.289	-10.66	3.614	85	1	top1	0.29	7.9e-30	-3.614	0.000302	0.038556
ENSG00000133805	AMPD3	dti111	11	10329860	10529126	0.1743	rs2071020	9.7	rs11604833	0.137	7.282	9.215	215	13	lasso	0.14	6.5e-14	9.36238	7.8e-21	1.26e-17
ENSG00000254986	DPP3	dti111	11	66247484	66277130	0.2952	rs7951189	-4.58	rs11110	0.0848	2.848	-4.521	68	1	top1	0.085	5e-09	-4.521	6.15e-06	0.004658
ENSG00000111540	RAB5B	dti111	12	56367697	56388490	0.0309	rs705704	4.79	rs10876864	0.012229	3.85	-4.285	46	1	top1	0.012	0.018	-4.285	1.83e-05	0.005929
ENSG00000102781	KATNAL1	dti111	13	30776767	30881621	0.0917	rs9508711	-4.464	rs756850	0.003434	-3.55	-4.382	149	149	bslmm	0.032	0.00028	3.5702	0.000357	0.038556
ENSG00000180185	FAHD1	dti111	16	1876968	1890208	0.0499	rs344368	-3.05	rs1178436	0.04105	5.18	2.145	121	16	enet	0.059	1.1e-06	3.5808	0.000343	0.038556
ENSG00000114742	WDR48	dti111	3	39093489	39138155	0.0259	rs2280630	4.08	rs811971	0.012175	3.68	-3.423	97	97	blup	0.016	0.008	-3.65868	0.000254	0.038556
ENSG00000173705	SUSD5	dti111	3	33191537	33260707	0.2671	rs7640029	3.58	rs4234254	0.144808	2.94	-1.419	5	1	enet	0.2	4e-20	3.578	0.000346	0.038556
ENSG00000065060	UHRF1BP1	dti111	6	34759857	34850915	0.1714	rs9462007	-5.94	rs3734266	0.051317	5.35	1.503	89	12	enet	0.099	6.4e-10	4.1825	2.88e-05	0.007776
ENSG00000147592	LACTB2	dti111	8	71547553	71581409	0.0996	rs268624	3.84	rs2035196	0.13396	6.65	-1.621	28	2	lasso	0.15	1e-14	-3.829	0.000129	0.02322
ENSG00000070610	GBA2	dti111	9	35736863	35749983	0.279	rs1570249	4.01	rs1570249	0.33257	-11.31	4.015	104	1	top1	0.33	5.1e-35	-4.015	5.94e-05	0.013747
ENSG00000107021	TBC1D13	dti111	9	132000000	132000000	0.0869	rs1572912	4.45	rs2900269	0.10133	-6.64	-3.923	48	1	top1	0.1	1.5e-10	3.923	8.75e-05	0.017719
ENSG00000167136	ENDOG	dti111	9	132000000	132000000	0.0599	rs1572912	4.45	rs2997922	0.05566	5.14	-3.921	54	54	blup	0.061	2.4e-06	-3.5964	0.000323	0.038556
ENSG00000076356	PLXNA2	dti112	1	208000000	208000000	0.0462	rs2249852	-4.17	rs556625	0.00276	4.159	-1.493	211	7	enet	0.012	0.021	-3.64974	0.000263	0.04734
ENSG00000133805	AMPD3	dti112	11	10329860	10529126	0.1743	rs2071020	5.87	rs11604833	0.137	7.282	5.505	215	13	lasso	0.14	6.5e-14	5.57286	2.51e-08	4.07e-05
ENSG00000111540	RAB5B	dti112	12	56367697	56388490	0.0309	rs7971751	-4.05	rs10876864	0.012229	3.85	-3.872	46	1	top1	0.012	0.018	-3.872	0.000108	0.024994
ENSG00000100003	SEC14L2	dti112	22	30792846	30821305	0.1641	rs5753103	4.42	rs2240422	0.054638	-5.85	3.821	129	129	bslmm	0.093	8.7e-10	-3.68309	0.00023	0.046575
ENSG00000100288	CHKB	dti112	22	51017378	51039884	0.0847	rs6151425	-3.73	rs131749	0.000479	3.4	-1.962	101	101	blup	0.037	0.0001	-4.39505	1.11e-05	0.005994
ENSG00000197860	SGTB	dti112	5	64961755	65018862	0.1263	rs1549192	-4.96	rs16894005	0.117351	-6.88	-4.657	123	1	top1	0.12	4.9e-12	4.657	3.21e-06	0.0026
ENSG00000213722	DDAH2	dti112	6	31694815	31698394	0.2217	rs3115672	-5.99	rs1144708	0.222953	-9.21	-3.496	39	4	lasso	0.24	2.8e-24	4.23038	2.33e-05	0.009437
ENSG00000146574	CCZ1B	dti112	7	6833765	6866401	0.1154	rs4724860	-4.12	rs4724860	0.0408	-5.14	-4.117	28	1	top1	0.041	4.6e-05	4.117	3.84e-05	0.012442
ENSG00000165118	C9orf64	dti112	9	86553226	86571901	0.2515	rs6559758	4.25	rs1572030	0.19616	8.81	3.869	53	6	enet	0.2	2.5e-20	3.9263	8.62e-05	0.023274
ENSG00000133805	AMPD3	dti115	11	10329860	10529126	0.1743	rs2071020	6.894	rs11604833	0.137	7.282	6.503	215	13	lasso	0.14	6.5e-14	6.74692	1.51e-11	2.45e-08
ENSG00000161204	ABCF3	dti115	3	184000000	184000000	0.043	rs6787471	-4.033	rs6787471	0.024305	-4.34	-4.033	87	87	bslmm	0.032	0.0003	4.1184	3.82e-05	0.030942
ENSG00000117593	DARS2	dti118	1	174000000	174000000	0.3148	rs6425258	4.32	rs2273366	0.33024	-11.289	4.26	59	9	lasso	0.33	3.4e-35	-4.328	1.5e-05	0.003038
ENSG00000076685	NT5C2	dti118	10	105000000	105000000	0.0391	rs4293062	4.753	rs12764154	0.00192	3.54	-1.919	95	95	bslmm	0.019	0.0041	-4.2043	2.62e-05	0.003859
ENSG00000133805	AMPD3	dti118	11	10329860	10529126	0.1743	rs2071020	8.11	rs11604833	0.137	7.282	7.43	215	13	lasso	0.14	6.5e-14	7.83902	4.54e-15	7.35e-12
ENSG00000149541	B3GAT3	dti118	11	62382768	62389647	0.0833	rs3809079	-3.62	rs2516633	0.0563	5.385	3.491	50	1	top1	0.056	1.9e-06	3.491	0.000481	0.033879
ENSG00000178301	AQP11	dti118	11	77300436	77321400	0.0493	rs1540181	-2.93	rs12577552	0.000986	3.087	-2.723	32	32	bslmm	0.031	0.0061	-3.74058	0.000184	0.017534
ENSG00000198561	CTNND1	dti118	11	57520715	57587018	0.0563	rs11607056	-4	rs499188	0.0493	-4.635	-3.896	66	1	top1	0.049	8e-06	3.896	9.78e-05	0.009902
ENSG00000111540	RAB5B	dti118	12	56367697	56388490	0.0309	rs10876864	-4.33	rs10876864	0.012229	3.85	-4.335	46	1	top1	0.012	0.018	-4.335	1.46e-05	0.003038
ENSG00000150967	ABCB9	dti118	12	123000000	123000000	0.1069	rs11060703	4.2	rs7305511	0.089786	-6.05	-3.471	46	1	top1	0.09	1.8e-09	3.471	0.000519	0.035033
ENSG00000166896	XRCC6BP1	dti118	12	58335324	58351052	0.054	rs10877041	3.53	rs10877041	0.050037	-4.78	3.532	72	1	top1	0.05	0.0002	-3.532	0.000412	0.030633
ENSG00000073969	NSF	dti118	17	44668035	44834830	0.1975	rs199533	8.092	rs4968239	0.010549	4.81	0.416	51	11	enet	0.099	2.3e-10	3.91002	9.23e-05	0.009902
ENSG00000161714	PLCD3	dti118	17	43186335	43210721	0.0455	rs2239919	5.471	rs12944434	0.006963	3.99	-2.864	92	92	bslmm	0.038	8e-05	-5.39166	6.98e-08	3.77e-05
ENSG00000114999	TTL	dti118	2	113000000	113000000	0.0347	rs6718489	-3.58	rs7581524	0.0133	3.57	2.947	70	70	bslmm	0.027	0.0011	3.61609	0.000299	0.024219
ENSG00000173166	RAPH1	dti118	2	204000000	204000000	0.0346	rs2469966	-6.05	rs4261696	-0.00237	3.38	5.961	100	100	bslmm	0.013	0.016	3.96469	7.35e-05	0.008505
ENSG00000100003	SEC14L2	dti118	22	30792846	30821305	0.1641	rs5749087	-3.95	rs2240422	0.054638	-5.85	3.549	129	129	bslmm	0.093	8.7e-10	-4.0983	4.16e-05	0.005184
ENSG00000100288	CHKB	dti118	22	51017378	51039884	0.0847	rs7284093	-3.81	rs131749	0.000479	3.4	-3.196	101	101	blup	0.037	0.0001	-5.4961	3.88e-08	3.14e-05
ENSG00000241878	PISD	dti118	22	32014477	32058418	0.7361	rs5749298	2.92	rs2295251	0.084379	6.37	-1.499	89	89	bslmm	0.33	3.3e-34	-4.97	6.7e-07	0.000271
ENSG00000114331	ACAP2	dti118	3	195000000	195000000	0.0594	rs1538767	-4.43	rs6791943	0.013459	-4.53	-3.288	113	113	blup	0.033	0.00022	4.144	3.41e-05	0.004604
ENSG00000114491	UMPS	dti118	3	124000000	124000000	0.2497	rs9879289	-4	rs6768588	0.356653	11.64	-2.882	147	46	enet	0.4	2.2e-42	-3.6673	0.000245	0.021401
ENSG00000164303	ENPP6	dti118	4	185000000	185000000	0.1122	rs1877034	4.146	rs1882328	0.05002	5.87	3.796	207	6	enet	0.076	3.4e-08	4.2652	2e-05	0.00324
ENSG00000113048	MRPS27	dti118	5	71515236	71616473	0.0398	rs10039706	3.53	rs10039706	0.030691	-4.21	3.53	46	1	top1	0.031	0.00037	-3.53	0.000416	0.030633
ENSG00000213722	DDAH2	dti118	6	31694815	31698394	0.2217	rs3117577	-7.01	rs1144708	0.222953	-9.21	-3.671	39	4	lasso	0.24	2.8e-24	4.6273	3.7e-06	0.000999
ENSG00000119326	CTNNAL1	dti118	9	112000000	112000000	0.0597	rs1140064	-5.09	rs3750457	0.03273	4.16	-4.712	160	1	top1	0.033	0.001	-4.712	2.45e-06	0.000794
ENSG00000119383	PPP2R4	dti118	9	132000000	132000000	0.2432	rs3118634	2.9	rs3118634	0.15327	-7.73	2.898	84	84	bslmm	0.15	1.7e-15	-3.6616	0.000251	0.021401
ENSG00000165118	C9orf64	dti118	9	86553226	86571901	0.2515	rs4877815	-4.34	rs1572030	0.19616	8.81	4.08	53	6	enet	0.2	2.5e-20	4.28759	1.81e-05	0.00324
ENSG00000132692	BCAN	dti121	1	157000000	157000000	0.1183	rs1056695	-4.54	rs3795736	0.07612	-6.655	-2.869	104	19	enet	0.1	1.2e-10	4.018	5.87e-05	0.012272
ENSG00000133805	AMPD3	dti121	11	10329860	10529126	0.1743	rs2071020	6.53	rs11604833	0.137	7.282	6.424	215	13	lasso	0.14	6.5e-14	6.92418	4.38e-12	7.1e-09
ENSG00000111540	RAB5B	dti121	12	56367697	56388490	0.0309	rs3741499	-4.82	rs10876864	0.012229	3.85	-4.763	46	1	top1	0.012	0.018	-4.763	1.91e-06	0.000774
ENSG00000133961	NUMB	dti121	14	73741815	73930348	0.0461	rs741842	-3.306	rs177378	0.016077	-4.01	-2.338	126	126	blup	0.023	0.0017	3.8437	0.000121	0.019602
ENSG00000161714	PLCD3	dti121	17	43186335	43210721	0.0455	rs7213273	6.41	rs12944434	0.006963	3.99	-2.591	92	92	bslmm	0.038	8e-05	-5.109	3.24e-07	0.000262
ENSG00000172992	DCAKD	dti121	17	43100708	43138473	0.0671	rs7213273	6.41	rs6503410	0.017086	4.04	1.703	111	111	blup	0.042	3.8e-05	4.08	4.5e-05	0.01215
ENSG00000115896	PLCL1	dti121	2	199000000	199000000	0.0653	rs700640	-4.83	rs700640	0.0392	-5.12	-4.834	78	1	lasso	0.045	2e-05	4.834	1.34e-06	0.000724
ENSG00000100003	SEC14L2	dti121	22	30792846	30821305	0.1641	rs17738020	-3.68	rs2240422	0.054638	-5.85	2.369	129	129	bslmm	0.093	8.7e-10	-4.0105	6.06e-05	0.012272
ENSG00000164303	ENPP6	dti121	4	185000000	185000000	0.1122	rs2310001	4.924	rs1882328	0.05002	5.87	3.484	207	6	enet	0.076	3.4e-08	4.28168	1.85e-05	0.005994
ENSG00000234745	HLA-B	dti121	6	31321649	31324965	0.195	rs2523578	5.89	rs2523589	0.056203	-5.77	1.416	13	10	enet	0.2	2.5e-18	-3.8495	0.000118	0.019602
ENSG00000125459	MSTO1	dti124	1	156000000	156000000	0.0338	rs2175391	-4.118	rs2175391	0.04568	4.389	-4.118	40	1	top1	0.046	2e-05	-4.118	3.82e-05	0.014742
ENSG00000160752	FDPS	dti124	1	155000000	155000000	0.195	rs5005770	3.939	rs2297480	0.28425	-10.46	3.822	39	1	top1	0.28	2.7e-29	-3.822	0.000132	0.030549
ENSG00000160803	UBQLN4	dti124	1	156000000	156000000	0.0396	rs12081057	5.058	rs1111102	0.02446	4.097	-4.382	71	1	top1	0.024	0.0014	-4.382	1.18e-05	0.009558
ENSG00000132471	WBP2	dti124	17	73841780	73852588	0.0619	rs936393	6.66	rs7370	0.058736	-5.1	3.609	54	1	top1	0.059	1.1e-06	-3.609	0.000307	0.049734
ENSG00000141569	TRIM65	dti124	17	73876416	73893084	0.1934	rs936393	6.66	rs8066711	0.180095	6.93	5.114	60	6	lasso	0.21	4.8e-15	4.3979	1.09e-05	0.009558
ENSG00000161714	PLCD3	dti124	17	43186335	43210721	0.0455	rs2027995	5.28	rs12944434	0.006963	3.99	-1.822	92	92	bslmm	0.038	8e-05	-4.2443	2.19e-05	0.011826
ENSG00000172992	DCAKD	dti124	17	43100708	43138473	0.0671	rs2027995	5.28	rs6503410	0.017086	4.04	2.541	111	111	blup	0.042	3.8e-05	3.7293	0.000192	0.03582
ENSG00000115380	EFEMP1	dti124	2	56093102	56151274	0.1121	rs4233964	6.5	rs11685113	0.0466	5.24	0.384	133	133	bslmm	0.085	4.8e-09	4.058	4.95e-05	0.014742
ENSG00000100288	CHKB	dti124	22	51017378	51039884	0.0847	rs131750	-2.99	rs131749	0.000479	3.4	-2.158	101	101	blup	0.037	0.0001	-3.7203	0.000199	0.03582
ENSG00000163110	PDLIM5	dti124	4	95373037	95589377	0.1234	rs17021918	-4.65	rs2452600	0.079878	-5.81	-4.035	146	1	top1	0.08	1.4e-08	4.035	5.46e-05	0.014742
ENSG00000095713	CRTAC1	dti13	10	99624757	99790585	0.1526	rs1867073	-3.65	rs7922066	0.0541	-6.02	3.336	167	16	enet	0.096	5e-10	-4.0432	5.27e-05	0.014229
ENSG00000105655	ISYNA1	dti13	19	18545198	18549111	0.0189	rs731945	4.57	rs34053595	0.0233	3.62	-4.06	70	1	top1	0.023	0.0017	-4.06	4.91e-05	0.014229
ENSG00000114904	NEK4	dti13	3	52744800	52804965	0.0875	rs13071584	-3.91	rs13064064	0.133039	-6.53	-3.808	111	1	top1	0.13	1.2e-09	3.808	0.00014	0.02835
ENSG00000164303	ENPP6	dti13	4	185000000	185000000	0.1122	rs6820454	-5.17	rs1882328	0.05002	5.87	-4.397	207	6	enet	0.076	3.4e-08	-4.29573	1.74e-05	0.014094
ENSG00000113391	FAM172A	dti13	5	92953775	93447404	0.0682	rs12374470	-5.22	rs9314093	0.091519	6.38	-5.074	161	13	enet	0.1	1.8e-10	-4.5254	6.03e-06	0.009769
ENSG00000066651	TRMT11	dti13	6	126000000	126000000	0.0879	rs9385388	4.42	rs9388465	0.012771	3.41	3.556	69	69	blup	0.029	0.00074	4.0734	4.63e-05	0.014229
ENSG00000111912	NCOA7	dti13	6	126000000	126000000	0.1314	rs7754833	4.55	rs10872303	0.041687	-4.84	3.653	59	59	blup	0.097	3.9e-10	-4.0703	4.7e-05	0.014229
ENSG00000147592	LACTB2	dti13	8	71547553	71581409	0.0996	rs268624	-4.09	rs2035196	0.13396	6.65	3.619	28	2	lasso	0.15	1e-14	4.0053	6.19e-05	0.014325
ENSG00000134569	LRP4	dti19	11	46878419	46940193	0.0708	rs6485690	-4.97	rs6485702	0.0146	-3.999	-4.97	66	13	enet	0.03	0.00045	4.7914	1.66e-06	0.002689
ENSG00000011009	LYPLA2	dti22	1	24117460	24122029	0.061	rs550850	-5.53	rs7514394	0.00943	-3.75	-3.465	58	58	bslmm	0.032	0.00026	4.6892	2.74e-06	0.000888
ENSG00000088280	ASAP3	dti22	1	23755056	23811061	0.1392	rs1555024	-3.38	rs1555024	0.07774	5.607	-3.38	89	1	top1	0.078	3.1e-08	-3.38	0.000725	0.036703
ENSG00000132780	NASP	dti22	1	46049518	46084566	0.0314	rs2993263	-3.66	rs3014210	0.0254	4.572	-3.269	84	84	blup	0.038	8.7e-05	-3.4563	0.000548	0.03288
ENSG00000159363	ATP13A2	dti22	1	17312453	17338423	0.0444	rs732679	4.13	rs3738814	0.03693	-4.355	-3.989	113	1	top1	0.037	0.00012	3.989	6.64e-05	0.007683
ENSG00000178922	HYI	dti22	1	43916824	43919660	0.3343	rs10732843	-4.54	rs6954	0.22543	-9.262	2.537	76	15	enet	0.26	1.2e-26	-3.3878	0.000705	0.036703
ENSG00000084112	SSH1	dti22	12	109000000	109000000	0.0243	rs7305339	4.28	rs3741782	0.003454	3.59	2.876	112	112	bslmm	0.014	0.015	3.4084	0.000653	0.035262
ENSG00000110880	CORO1C	dti22	12	109000000	109000000	0.1745	rs7959539	4.25	rs1861642	0.123212	-7.97	3.98	128	128	blup	0.17	3e-17	-3.5838	0.000339	0.023877
ENSG00000078304	PPP2R5C	dti22	14	102000000	102000000	0.2797	rs12589350	-3.29	rs736449	0.170891	-8.39	2.66	101	32	enet	0.22	5.2e-22	-3.3133	0.000922	0.045262
ENSG00000103811	CTSH	dti22	15	79213400	79241916	0.4259	rs11072813	3.86	rs12148472	0.33261	-11.22	-3.758	93	1	top1	0.33	2.6e-34	3.758	0.000171	0.01539
ENSG00000138621	PPCDC	dti22	15	75315896	75409803	0.0714	rs3812945	5.66	rs4886649	0.01946	-4.48	4.221	77	77	blup	0.06	1.8e-05	-5.6951	1.23e-08	9.96e-06
ENSG00000140474	ULK3	dti22	15	75128457	75135687	0.3465	rs2472304	5.49	rs936227	0.43723	-12.87	4.86	85	5	lasso	0.45	8.2e-51	-5.1198	3.06e-07	0.000165
ENSG00000167004	PDIA3	dti22	15	44038590	44065477	0.0368	rs654276	4.58	rs678084	0.02467	3.77	3.989	47	5	enet	0.026	0.00094	4.2743	1.92e-05	0.003888
ENSG00000178802	MPI	dti22	15	75182346	75191798	0.175	rs3812945	5.66	rs1130741	0.22917	10.37	4.147	77	8	lasso	0.3	1.9e-31	4.1949	2.73e-05	0.004423
ENSG00000198794	SCAMP5	dti22	15	75249560	75313837	0.0374	rs3812945	5.66	rs2304903	0.02093	4.23	-3.898	76	76	bslmm	0.034	0.0002	-4.2419	2.22e-05	0.003996
ENSG00000261609	GAN	dti22	16	81348557	81424489	0.0741	rs2550746	4.355	rs2290948	0.00245	-4.14	1.111	189	189	bslmm	0.019	0.0042	-3.4288	0.000606	0.035061
ENSG00000175662	TOM1L2	dti22	17	17746828	17875736	0.1132	rs4925109	5.465	rs12941039	0.170001	8.28	3.74	116	7	lasso	0.17	2.7e-17	4.0861	4.39e-05	0.006465
ENSG00000115944	COX7A2L	dti22	2	42560686	42652228	0.0601	rs1496328	-4.4	rs6544546	0.026	-4.41	3.178	111	111	bslmm	0.029	0.00051	-3.6111	0.000305	0.022459
ENSG00000143924	EML4	dti22	2	42396490	42559688	0.1673	rs10495895	-3.62	rs1017476	0.0178	4.2	2.721	176	176	blup	0.068	1.7e-07	3.871	0.000108	0.010935
ENSG00000163596	ICA1L	dti22	2	204000000	204000000	0.1511	rs4510208	4.65	rs4510208	0.163	8.19	4.648	61	2	enet	0.18	7.5e-18	3.5401	0.0004	0.027
ENSG00000168397	ATG4B	dti22	2	243000000	243000000	0.1264	rs1130905	4.32	rs6751972	0.072	6.27	2.797	46	5	lasso	0.089	2.1e-09	4.0197	5.83e-05	0.007265
ENSG00000185666	SYN3	dti22	22	32908539	33454358	0.264	rs4820079	3.74	rs10483168	0.15767	-7.75	-2.511	515	4	lasso	0.26	3.8e-26	3.6757	0.000237	0.019197
ENSG00000088543	C3orf18	dti22	3	50595462	50608458	0.0582	rs752183	-5.88	rs13076850	0.092925	5.14	2.937	49	49	blup	0.095	2.7e-06	3.4119	0.000645	0.035262
ENSG00000114544	SLC41A3	dti22	3	126000000	126000000	0.0481	rs4493383	-3.94	rs12633421	0.016201	-4.33	3.688	55	55	blup	0.026	0.0012	-3.4705	0.000519	0.03288
ENSG00000233276	GPX1	dti22	3	49394609	49396033	0.4229	rs9874474	-6.65	rs17080528	0.485486	-13.55	-4.311	51	8	lasso	0.5	8.8e-59	3.9399	8.15e-05	0.008802
ENSG00000243477	NAT6	dti22	3	50333833	50336852	0.0969	rs7617915	6.18	rs13100173	0.100258	6.09	-4.926	54	1	top1	0.1	8.7e-10	-4.926	8.39e-07	0.00034
ENSG00000118777	ABCG2	dti22	4	89011416	89152474	0.1433	rs4148155	3.82	rs2231142	0.149564	-7.44	3.812	162	1	top1	0.15	1.7e-13	-3.812	0.000138	0.013151
ENSG00000164303	ENPP6	dti22	4	185000000	185000000	0.1122	rs6820454	-3.74	rs1882328	0.05002	5.87	-3.687	207	6	enet	0.076	3.4e-08	-3.45687	0.000546	0.03288
ENSG00000127022	CANX	dti22	5	179000000	179000000	0.0302	rs28564876	-5.96	rs12515399	0.011191	-3.88	2.805	80	80	bslmm	0.012	0.018	-4.0646	4.81e-05	0.006494
ENSG00000176783	RUFY1	dti22	5	179000000	179000000	0.0922	rs28564876	-5.96	rs4701140	0.03255	4.55	5.2	99	99	bslmm	0.062	6.1e-07	5.7457	9.16e-09	9.96e-06
ENSG00000147592	LACTB2	dti22	8	71547553	71581409	0.0996	rs268561	-3.74	rs2035196	0.13396	6.65	2.018	28	2	lasso	0.15	1e-14	3.7367	0.000186	0.015859
ENSG00000160972	PPP1R16A	dti22	8	146000000	146000000	0.033	rs7002959	5.09	rs6989368	0.02363	-4.12	-3.617	53	53	blup	0.033	0.00028	4.554	5.26e-06	0.00142
ENSG00000167701	GPT	dti22	8	146000000	146000000	0.0441	rs7002959	5.09	rs13254911	0.06912	-5.39	-4.275	49	1	top1	0.069	1.3e-07	4.275	1.91e-05	0.003888
ENSG00000119383	PPP2R4	dti22	9	132000000	132000000	0.2432	rs3118634	3.84	rs3118634	0.15327	-7.73	3.838	84	84	bslmm	0.15	1.7e-15	-3.6408	0.000272	0.020983
ENSG00000178922	HYI	dti25	1	43916824	43919660	0.3343	rs4141741	-5.202	rs6954	0.22543	-9.262	-5.059	76	15	enet	0.26	1.2e-26	5.2473	1.54e-07	0.000125
ENSG00000110514	MADD	dti25	11	47290712	47351582	0.3678	rs11606287	3.82	rs11570115	0.169	-8.24	3.3	98	98	bslmm	0.21	4.7e-21	-3.8084	0.00014	0.033615
ENSG00000074590	NUAK1	dti25	12	106000000	107000000	0.0787	rs12146713	-9.744	rs10746054	0.058204	5.01	3.703	183	1	top1	0.058	1.3e-06	3.703	0.000213	0.03834
ENSG00000138030	KHK	dti25	2	27309615	27323640	0.386	rs11677841	-3.87	rs2304681	0.564	-13.69	3.773	61	1	top1	0.56	1.5e-61	-3.773	0.000161	0.033615
ENSG00000120756	PLS1	dti25	3	142000000	142000000	0.0391	rs13070239	-3.54	rs34392719	-0.0014	3.68	-3.353	99	99	bslmm	0.0071	0.059	-3.97433	7.06e-05	0.022874
ENSG00000233276	GPX1	dti25	3	49394609	49396033	0.4229	rs13077498	-4.57	rs17080528	0.485486	-13.55	-3.794	51	8	lasso	0.5	8.8e-59	3.7654	0.000166	0.033615
ENSG00000120306	CYSTM1	dti25	5	140000000	140000000	0.1331	rs13385	4.61	rs269782	0.170805	-7.21	4.19	83	1	top1	0.17	8.9e-14	-4.19	2.79e-05	0.0113
ENSG00000197860	SGTB	dti25	5	64961755	65018862	0.1263	rs1549192	5.65	rs16894005	0.117351	-6.88	5.388	123	1	top1	0.12	4.9e-12	-5.388	7.12e-08	0.000115
ENSG00000106460	TMEM106B	dti25	7	12250867	12282993	0.2378	rs5011432	4.82	rs5011432	0.277	-10.26	4.817	139	6	lasso	0.29	1.3e-29	-4.999	5.78e-07	0.000312
ENSG00000076356	PLXNA2	dti253	1	208000000	208000000	0.0462	rs4844649	4.101	rs556625	0.00276	4.159	-2.455	211	7	enet	0.012	0.021	-3.87885	0.000105	0.008505
ENSG00000132692	BCAN	dti253	1	157000000	157000000	0.1183	rs3795736	-3.741	rs3795736	0.07612	-6.655	-3.741	104	19	enet	0.1	1.2e-10	3.81949	0.000134	0.009861
ENSG00000138175	ARL3	dti253	10	104000000	104000000	0.0965	rs729023	4.07	rs2298278	0.0567	-5.22	3.308	99	99	blup	0.066	2.4e-07	-3.783	0.000155	0.010463
ENSG00000133805	AMPD3	dti253	11	10329860	10529126	0.1743	rs2071020	5.188	rs11604833	0.137	7.282	4.539	215	13	lasso	0.14	6.5e-14	5.06639	4.05e-07	8.2e-05
ENSG00000142082	SIRT3	dti253	11	215458	236931	0.0794	rs532483	-5.233	rs1045288	0.00289	4.267	-0.109	83	83	bslmm	0.054	3.3e-06	4.16374	3.13e-05	0.003622
ENSG00000149541	B3GAT3	dti253	11	62382768	62389647	0.0833	rs2516633	3.607	rs2516633	0.0563	5.385	3.607	50	1	top1	0.056	1.9e-06	3.607	0.00031	0.019315
ENSG00000177963	RIC8A	dti253	11	207511	215113	0.1552	rs532483	-5.233	rs473151	0.0475	-5.185	-3.563	82	82	blup	0.12	1.3e-12	5.35281	8.66e-08	2.68e-05
ENSG00000111540	RAB5B	dti253	12	56367697	56388490	0.0309	rs705704	4.43	rs10876864	0.012229	3.85	-4.144	46	1	top1	0.012	0.018	-4.144	3.41e-05	0.003683
ENSG00000102531	FNDC3A	dti253	13	49550048	49783915	0.0742	rs9535179	-3.63	rs9535179	0.031114	-4.35	-3.632	41	1	top1	0.031	0.00039	3.632	0.000281	0.018209
ENSG00000103811	CTSH	dti253	15	79213400	79241916	0.4259	rs12148472	3.44	rs12148472	0.33261	-11.22	3.443	93	1	top1	0.33	2.6e-34	-3.443	0.000575	0.032121
ENSG00000073969	NSF	dti253	17	44668035	44834830	0.1975	rs199501	-7.456	rs4968239	0.010549	4.81	1.882	51	11	enet	0.099	2.3e-10	3.8084	0.00014	0.009861
ENSG00000091640	SPAG7	dti253	17	4862521	4871167	0.1226	rs3786044	-4.026	rs16942615	0.117235	6.74	-3.382	91	1	top1	0.12	7.8e-12	-3.382	0.00072	0.03888
ENSG00000161714	PLCD3	dti253	17	43186335	43210721	0.0455	rs2027995	7.574	rs12944434	0.006963	3.99	-2.353	92	92	bslmm	0.038	8e-05	-5.3282	9.92e-08	2.68e-05
ENSG00000172992	DCAKD	dti253	17	43100708	43138473	0.0671	rs2027995	7.574	rs6503410	0.017086	4.04	4.245	111	111	blup	0.042	3.8e-05	4.9294	8.25e-07	0.000149
ENSG00000115840	SLC25A12	dti253	2	173000000	173000000	0.1035	rs6715929	4.41	rs7608403	0.0746	6.5	-3.884	141	141	blup	0.095	5.3e-10	-4.29272	1.76e-05	0.002376
ENSG00000100003	SEC14L2	dti253	22	30792846	30821305	0.1641	rs2074733	-5.24	rs2240422	0.054638	-5.85	4.41	129	129	bslmm	0.093	8.7e-10	-6.06331	1.33e-09	1.08e-06
ENSG00000100100	PIK3IP1	dti253	22	31677579	31688520	0.0278	rs1858821	-5.98	rs7287267	0.022617	-3.6	5.868	64	1	top1	0.023	0.0032	-5.868	4.41e-09	2.38e-06
ENSG00000100288	CHKB	dti253	22	51017378	51039884	0.0847	rs6151425	-3.57	rs131749	0.000479	3.4	-1.976	101	101	blup	0.037	0.0001	-4.05727	4.97e-05	0.005032
ENSG00000241878	PISD	dti253	22	32014477	32058418	0.7361	rs5749298	5.22	rs2295251	0.084379	6.37	-1.606	89	89	bslmm	0.33	3.3e-34	-5.30018	1.16e-07	2.68e-05
ENSG00000114491	UMPS	dti253	3	124000000	124000000	0.2497	rs4678169	-4.45	rs6768588	0.356653	11.64	-2.525	147	46	enet	0.4	2.2e-42	-3.3493	0.00081	0.042329
ENSG00000164303	ENPP6	dti253	4	185000000	185000000	0.1122	rs6819977	5.33	rs1882328	0.05002	5.87	4.82	207	6	enet	0.076	3.4e-08	4.77097	1.83e-06	0.000296
ENSG00000170458	CD14	dti253	5	140000000	140000000	0.0426	rs250424	4.5	rs778587	0.034918	3.8	-3.822	74	1	top1	0.035	0.00017	-3.822	0.000132	0.009861
ENSG00000197860	SGTB	dti253	5	64961755	65018862	0.1263	rs1549192	-4.55	rs16894005	0.117351	-6.88	-4.248	123	1	top1	0.12	4.9e-12	4.248	2.16e-05	0.002692
ENSG00000213523	SRA1	dti253	5	140000000	140000000	0.0688	rs250424	4.5	rs6871703	0.031763	4.51	4.366	58	58	bslmm	0.048	1.4e-05	4.6435	3.43e-06	0.000505
ENSG00000120265	PCMT1	dti253	6	150000000	150000000	0.1725	rs12660304	3.91	rs1112730	0.265633	-10.41	3.582	86	86	bslmm	0.28	2.8e-28	-3.5635	0.000366	0.02196
ENSG00000213722	DDAH2	dti253	6	31694815	31698394	0.2217	rs3117577	-5.6	rs1144708	0.222953	-9.21	-3.712	39	4	lasso	0.24	2.8e-24	3.9695	7.2e-05	0.006309
ENSG00000234745	HLA-B	dti253	6	31321649	31324965	0.195	rs2523578	5.05	rs2523589	0.056203	-5.77	2.319	13	10	enet	0.2	2.5e-18	-3.4747	0.000511	0.029565
ENSG00000015592	STMN4	dti253	8	27092840	27115937	0.078	rs3739212	-3.931	rs11786687	0.05929	-5.59	-3.92	92	8	enet	0.06	1.2e-06	4.0308	5.56e-05	0.005298
ENSG00000178685	PARP10	dti253	8	145000000	145000000	0.056	rs7002002	-6.64	rs11989052	0.04468	4.25	-6.087	51	51	blup	0.06	4.7e-05	-6.2965	3.04e-10	4.92e-07
ENSG00000119326	CTNNAL1	dti253	9	112000000	112000000	0.0597	rs1140064	-4.74	rs3750457	0.03273	4.16	-3.963	160	1	top1	0.033	0.001	-3.963	7.4e-05	0.006309
ENSG00000165118	C9orf64	dti253	9	86553226	86571901	0.2515	rs6559758	5.07	rs1572030	0.19616	8.81	4.994	53	6	enet	0.2	2.5e-20	5.37084	7.84e-08	2.68e-05
ENSG00000133805	AMPD3	dti256	11	10329860	10529126	0.1743	rs2071020	4.816	rs11604833	0.137	7.282	4.446	215	13	lasso	0.14	6.5e-14	4.5063	6.6e-06	0.005808
ENSG00000182667	NTM	dti256	11	131000000	132000000	0.2453	rs433443	-4.948	rs318977	0.115	-6.711	-4.556	425	425	bslmm	0.15	1.7e-15	4.3708	1.24e-05	0.006696
ENSG00000138621	PPCDC	dti256	15	75315896	75409803	0.0714	rs7173833	4.32	rs4886649	0.01946	-4.48	-2.739	77	77	blup	0.06	1.8e-05	4.48848	7.17e-06	0.005808
ENSG00000161714	PLCD3	dti256	17	43186335	43210721	0.0455	rs12449792	4.297	rs12944434	0.006963	3.99	-1.118	92	92	bslmm	0.038	8e-05	-3.8357	0.000125	0.025313
ENSG00000163596	ICA1L	dti256	2	204000000	204000000	0.1511	rs6705330	-6.78	rs4510208	0.163	8.19	-6.775	61	2	enet	0.18	7.5e-18	-4.1927	2.76e-05	0.008942
ENSG00000100003	SEC14L2	dti256	22	30792846	30821305	0.1641	rs2240422	3.583	rs2240422	0.054638	-5.85	3.583	129	129	bslmm	0.093	8.7e-10	-3.883	0.000103	0.025313
ENSG00000241878	PISD	dti256	22	32014477	32058418	0.7361	rs3804087	-3.021	rs2295251	0.084379	6.37	-1.721	89	89	bslmm	0.33	3.3e-34	-4.2239	2.4e-05	0.008942
ENSG00000168575	SLC20A2	dti256	8	42273993	42397069	0.0732	rs2167338	4.28	rs2923428	0.08346	-5.87	3.857	94	1	top1	0.083	9.1e-09	-3.857	0.000115	0.025313
ENSG00000076356	PLXNA2	dti259	1	208000000	208000000	0.0462	rs4844413	4.807	rs556625	0.00276	4.159	-1.782	211	7	enet	0.012	0.021	-3.47971	0.000502	0.028043
ENSG00000117280	RAB7L1	dti259	1	206000000	206000000	0.1329	rs823154	-4.915	rs823114	0.07232	5.36	-4.626	92	1	top1	0.072	2.1e-07	-4.626	3.73e-06	0.000504
ENSG00000132692	BCAN	dti259	1	157000000	157000000	0.1183	rs3795736	-4.337	rs3795736	0.07612	-6.655	-4.337	104	19	enet	0.1	1.2e-10	5.17945	2.23e-07	5.16e-05
ENSG00000076685	NT5C2	dti259	10	105000000	105000000	0.0391	rs7913461	-3.79	rs12764154	0.00192	3.54	-2.548	95	95	bslmm	0.019	0.0041	-3.6504	0.000262	0.019293
ENSG00000133805	AMPD3	dti259	11	10329860	10529126	0.1743	rs2071020	4.96	rs11604833	0.137	7.282	4.583	215	13	lasso	0.14	6.5e-14	4.91313	8.96e-07	0.000161
ENSG00000142082	SIRT3	dti259	11	215458	236931	0.0794	rs3809112	-3.82	rs1045288	0.00289	4.267	1.191	83	83	bslmm	0.054	3.3e-06	3.51736	0.000436	0.02616
ENSG00000149541	B3GAT3	dti259	11	62382768	62389647	0.0833	rs2516633	3.32	rs2516633	0.0563	5.385	3.319	50	1	top1	0.056	1.9e-06	3.319	0.000903	0.044329
ENSG00000110906	KCTD10	dti259	12	110000000	110000000	0.0485	rs6663	-3.52	rs6663	0.01262	3.98	-3.524	116	4	enet	0.032	0.00029	-3.3723	0.000745	0.037716
ENSG00000111540	RAB5B	dti259	12	56367697	56388490	0.0309	rs10876864	-4.18	rs10876864	0.012229	3.85	-4.185	46	1	top1	0.012	0.018	-4.185	2.85e-05	0.003333
ENSG00000102531	FNDC3A	dti259	13	49550048	49783915	0.0742	rs9535179	-3.43	rs9535179	0.031114	-4.35	-3.428	41	1	top1	0.031	0.00039	3.428	0.000608	0.031773
ENSG00000138621	PPCDC	dti259	15	75315896	75409803	0.0714	rs12901243	4.1	rs4886649	0.01946	-4.48	-2.686	77	77	blup	0.06	1.8e-05	4.0874	4.36e-05	0.004415
ENSG00000198794	SCAMP5	dti259	15	75249560	75313837	0.0374	rs12901243	4.1	rs2304903	0.02093	4.23	3.412	76	76	bslmm	0.034	0.0002	3.6077	0.000309	0.021764
ENSG00000161714	PLCD3	dti259	17	43186335	43210721	0.0455	rs2027995	6.65	rs12944434	0.006963	3.99	-2.804	92	92	bslmm	0.038	8e-05	-5.46827	4.54e-08	1.92e-05
ENSG00000172992	DCAKD	dti259	17	43100708	43138473	0.0671	rs2027995	6.65	rs6503410	0.017086	4.04	2.628	111	111	blup	0.042	3.8e-05	3.84755	0.000119	0.009639
ENSG00000115840	SLC25A12	dti259	2	173000000	173000000	0.1035	rs6715929	3.47	rs7608403	0.0746	6.5	-2.954	141	141	blup	0.095	5.3e-10	-3.59615	0.000323	0.021803
ENSG00000100003	SEC14L2	dti259	22	30792846	30821305	0.1641	rs2240422	4.72	rs2240422	0.054638	-5.85	4.718	129	129	bslmm	0.093	8.7e-10	-5.4605	4.75e-08	1.92e-05
ENSG00000100100	PIK3IP1	dti259	22	31677579	31688520	0.0278	rs737887	-4.26	rs7287267	0.022617	-3.6	4.162	64	1	top1	0.023	0.0032	-4.162	3.15e-05	0.003402
ENSG00000100288	CHKB	dti259	22	51017378	51039884	0.0847	rs131750	-3.58	rs131749	0.000479	3.4	-2.045	101	101	blup	0.037	0.0001	-4.0539	5.04e-05	0.004803
ENSG00000241878	PISD	dti259	22	32014477	32058418	0.7361	rs1018490	4.05	rs2295251	0.084379	6.37	-2.06	89	89	bslmm	0.33	3.3e-34	-5.8019	6.56e-09	5.31e-06
ENSG00000114491	UMPS	dti259	3	124000000	124000000	0.2497	rs4678169	-5.393	rs6768588	0.356653	11.64	-3.66	147	46	enet	0.4	2.2e-42	-4.6431	3.43e-06	0.000504
ENSG00000164303	ENPP6	dti259	4	185000000	185000000	0.1122	rs6819977	6.786	rs1882328	0.05002	5.87	6.462	207	6	enet	0.076	3.4e-08	6.8266	8.69e-12	1.41e-08
ENSG00000112855	HARS2	dti259	5	140000000	140000000	0.0273	rs2563298	-5.53	rs778596	-0.00047	3.36	-3.658	76	76	blup	0.014	0.013	-3.8913	9.97e-05	0.008501
ENSG00000170458	CD14	dti259	5	140000000	140000000	0.0426	rs250431	5.56	rs778587	0.034918	3.8	-5.332	74	1	top1	0.035	0.00017	-5.332	9.71e-08	3.15e-05
ENSG00000197860	SGTB	dti259	5	64961755	65018862	0.1263	rs34979	-4.31	rs16894005	0.117351	-6.88	-3.521	123	1	top1	0.12	4.9e-12	3.521	0.00043	0.02616
ENSG00000213523	SRA1	dti259	5	140000000	140000000	0.0688	rs250431	5.56	rs6871703	0.031763	4.51	5.364	58	58	bslmm	0.048	1.4e-05	4.9714	6.65e-07	0.000135
ENSG00000213722	DDAH2	dti259	6	31694815	31698394	0.2217	rs3117577	-5.37	rs1144708	0.222953	-9.21	-3.835	39	4	lasso	0.24	2.8e-24	4.1826	2.88e-05	0.003333
ENSG00000234745	HLA-B	dti259	6	31321649	31324965	0.195	rs2523578	5.11	rs2523589	0.056203	-5.77	2.409	13	10	enet	0.2	2.5e-18	-3.4865	0.000489	0.028043
ENSG00000136279	DBNL	dti259	7	44084239	44109055	0.3936	rs7799945	3.67	rs1894752	0.18	-8.38	-3.448	71	23	enet	0.24	3.8e-24	3.4701	0.00052	0.02808
ENSG00000146648	EGFR	dti259	7	55086714	55324313	0.068	rs763317	-4.8	rs763317	0.00489	4.3	-4.802	215	10	enet	0.038	8.8e-05	-3.9359	8.29e-05	0.007461
ENSG00000015592	STMN4	dti259	8	27092840	27115937	0.078	rs3739212	-3.46	rs11786687	0.05929	-5.59	-3.449	92	8	enet	0.06	1.2e-06	3.5279	0.000419	0.02616
ENSG00000106780	MEGF9	dti259	9	123000000	123000000	0.0341	rs2416800	-3.77	rs10985008	0.0121	3.52	-3.697	74	74	blup	0.015	0.0098	-3.7011	0.000215	0.016586
ENSG00000119326	CTNNAL1	dti259	9	112000000	112000000	0.0597	rs1140064	-5.71	rs3750457	0.03273	4.16	-4.702	160	1	top1	0.033	0.001	-4.702	2.58e-06	0.000418
ENSG00000165118	C9orf64	dti259	9	86553226	86571901	0.2515	rs6559758	5.13	rs1572030	0.19616	8.81	4.952	53	6	enet	0.2	2.5e-20	5.1845	2.17e-07	5.16e-05
ENSG00000076356	PLXNA2	dti260	1	208000000	208000000	0.0462	rs4844633	4.14	rs556625	0.00276	4.159	-1.447	211	7	enet	0.012	0.021	-3.41163	0.000646	0.041861
ENSG00000133805	AMPD3	dti260	11	10329860	10529126	0.1743	rs2071020	4.82	rs11604833	0.137	7.282	4.391	215	13	lasso	0.14	6.5e-14	4.36535	1.27e-05	0.002057
ENSG00000149541	B3GAT3	dti260	11	62382768	62389647	0.0833	rs2516633	4.56	rs2516633	0.0563	5.385	4.564	50	1	top1	0.056	1.9e-06	4.564	5.02e-06	0.001073
ENSG00000254986	DPP3	dti260	11	66247484	66277130	0.2952	rs7951189	-4.54	rs11110	0.0848	2.848	-4.459	68	1	top1	0.085	5e-09	-4.459	8.23e-06	0.001481
ENSG00000111540	RAB5B	dti260	12	56367697	56388490	0.0309	rs10876870	-3.71	rs10876864	0.012229	3.85	-3.428	46	1	top1	0.012	0.018	-3.428	0.000608	0.041861
ENSG00000102781	KATNAL1	dti260	13	30776767	30881621	0.0917	rs9508711	-3.71	rs756850	0.003434	-3.55	-3.57	149	149	bslmm	0.032	0.00028	3.7743	0.00016	0.0144
ENSG00000151445	VIPAS39	dti260	14	77893018	77924295	0.0975	rs11845345	3.341	rs17824094	0.087461	-6.43	3.336	107	1	top1	0.087	2.9e-09	-3.336	0.00085	0.047483
ENSG00000131165	CHMP1A	dti260	16	89710839	89724253	0.0568	rs16965867	5.07	rs164749	0.03821	-4.94	-3.572	85	1	top1	0.038	7.9e-05	3.572	0.000354	0.027309
ENSG00000030582	GRN	dti260	17	42422614	42430470	0.0596	rs708386	4.18	rs4793105	0.044984	3.58	3.758	60	1	top1	0.045	0.00051	3.758	0.000171	0.01458
ENSG00000072778	ACADVL	dti260	17	7120444	7128592	0.0707	rs17732541	-3.8	rs446994	-0.00173	-3.4	2.294	76	76	blup	0.0064	0.065	-3.3955	0.000685	0.042681
ENSG00000073969	NSF	dti260	17	44668035	44834830	0.1975	rs199501	-7.3	rs4968239	0.010549	4.81	2.491	51	11	enet	0.099	2.3e-10	6.2735	3.53e-10	1.91e-07
ENSG00000105254	TBCB	dti260	19	36605191	36616849	0.1055	rs7246292	-3.45	rs2301736	0.04195	4.43	-3.422	76	1	top1	0.042	3.6e-05	-3.422	0.000622	0.041861
ENSG00000115073	ACTR1B	dti260	2	98272431	98280570	0.5135	rs11692435	3.821	rs11692435	0.259	-10.01	3.821	42	42	bslmm	0.29	2.9e-30	-4.5524	5.3e-06	0.001073
ENSG00000100003	SEC14L2	dti260	22	30792846	30821305	0.1641	rs2074733	-3.12	rs2240422	0.054638	-5.85	2.861	129	129	bslmm	0.093	8.7e-10	-3.3253	0.000883	0.047682
ENSG00000100100	PIK3IP1	dti260	22	31677579	31688520	0.0278	rs737887	-4.15	rs7287267	0.022617	-3.6	3.998	64	1	top1	0.023	0.0032	-3.998	6.39e-05	0.007394
ENSG00000100288	CHKB	dti260	22	51017378	51039884	0.0847	rs6151425	-3.06	rs131749	0.000479	3.4	-2.48	101	101	blup	0.037	0.0001	-4.0867	4.37e-05	0.005446
ENSG00000185666	SYN3	dti260	22	32908539	33454358	0.264	rs5998745	3.85	rs10483168	0.15767	-7.75	2.444	515	4	lasso	0.26	3.8e-26	-3.5784	0.000346	0.027309
ENSG00000241878	PISD	dti260	22	32014477	32058418	0.7361	rs5749298	3.96	rs2295251	0.084379	6.37	-0.337	89	89	bslmm	0.33	3.3e-34	-4.2243	2.4e-05	0.003535
ENSG00000087274	ADD1	dti260	4	2845584	2931803	0.2134	rs878931	5.41	rs2285084	0.295948	-11.03	4.645	119	119	bslmm	0.31	1.2e-32	-4.7069	2.52e-06	0.00068
ENSG00000164303	ENPP6	dti260	4	185000000	185000000	0.1122	rs1877034	4.791	rs1882328	0.05002	5.87	4.683	207	6	enet	0.076	3.4e-08	4.7783	1.77e-06	0.000632
ENSG00000170458	CD14	dti260	5	140000000	140000000	0.0426	rs778583	-3.64	rs778587	0.034918	3.8	-3.351	74	1	top1	0.035	0.00017	-3.351	0.000805	0.047483
ENSG00000176783	RUFY1	dti260	5	179000000	179000000	0.0922	rs28564876	4.43	rs4701140	0.03255	4.55	-2.634	99	99	bslmm	0.062	6.1e-07	-3.8827	0.000103	0.011124
ENSG00000197226	TBC1D9B	dti260	5	179000000	179000000	0.4331	rs4935	4.44	rs30386	0.112765	-7.27	2.183	98	35	enet	0.3	1.1e-30	-3.3376	0.000845	0.047483
ENSG00000197860	SGTB	dti260	5	64961755	65018862	0.1263	rs3213798	-4.08	rs16894005	0.117351	-6.88	-3.859	123	1	top1	0.12	4.9e-12	3.859	0.000114	0.011435
ENSG00000213523	SRA1	dti260	5	140000000	140000000	0.0688	rs1019933	3.66	rs6871703	0.031763	4.51	3.376	58	58	bslmm	0.048	1.4e-05	4.1539	3.27e-05	0.004415
ENSG00000120265	PCMT1	dti260	6	150000000	150000000	0.1725	rs10872646	4	rs1112730	0.265633	-10.41	3.807	86	86	bslmm	0.28	2.8e-28	-3.5546	0.000379	0.027908
ENSG00000015592	STMN4	dti260	8	27092840	27115937	0.078	rs3739212	-4.21	rs11786687	0.05929	-5.59	-4.193	92	8	enet	0.06	1.2e-06	3.8453	0.00012	0.011435
ENSG00000178685	PARP10	dti260	8	145000000	145000000	0.056	rs11777239	-6.97	rs11989052	0.04468	4.25	-6.428	51	51	blup	0.06	4.7e-05	-6.436	1.23e-10	1.91e-07
ENSG00000070610	GBA2	dti260	9	35736863	35749983	0.279	rs10814274	4.8	rs1570249	0.33257	-11.31	4.759	104	1	top1	0.33	5.1e-35	-4.759	1.95e-06	0.000632
ENSG00000165118	C9orf64	dti260	9	86553226	86571901	0.2515	rs1572030	6.23	rs1572030	0.19616	8.81	6.226	53	6	enet	0.2	2.5e-20	6.3328	2.41e-10	1.91e-07
ENSG00000117280	RAB7L1	dti262	1	206000000	206000000	0.1329	rs823156	-4.476	rs823114	0.07232	5.36	-3.481	92	1	top1	0.072	2.1e-07	-3.481	0.0005	0.036818
ENSG00000132692	BCAN	dti262	1	157000000	157000000	0.1183	rs3795736	-3.48	rs3795736	0.07612	-6.655	-3.48	104	19	enet	0.1	1.2e-10	3.98655	6.7e-05	0.009867
ENSG00000076685	NT5C2	dti262	10	105000000	105000000	0.0391	rs1712517	3.92	rs12764154	0.00192	3.54	-2.127	95	95	bslmm	0.019	0.0041	-3.3675	0.000759	0.047292
ENSG00000133805	AMPD3	dti262	11	10329860	10529126	0.1743	rs2071020	4.12	rs11604833	0.137	7.282	3.861	215	13	lasso	0.14	6.5e-14	4.21252	2.53e-05	0.004554
ENSG00000111058	ACSS3	dti262	12	81331594	81650533	0.0987	rs10862248	3.31	rs10778793	0.067763	-5.18	1.937	217	12	enet	0.098	2.9e-10	-3.402	0.000669	0.044777
ENSG00000103811	CTSH	dti262	15	79213400	79241916	0.4259	rs12148472	3.65	rs12148472	0.33261	-11.22	3.654	93	1	top1	0.33	2.6e-34	-3.654	0.000258	0.02322
ENSG00000138621	PPCDC	dti262	15	75315896	75409803	0.0714	rs4886648	-3.59	rs4886649	0.01946	-4.48	-2.529	77	77	blup	0.06	1.8e-05	3.6363	0.000277	0.02349
ENSG00000030582	GRN	dti262	17	42422614	42430470	0.0596	rs4793106	3.4	rs4793105	0.044984	3.58	3.393	60	1	top1	0.045	0.00051	3.393	0.000691	0.044777
ENSG00000073969	NSF	dti262	17	44668035	44834830	0.1975	rs199529	7.88	rs4968239	0.010549	4.81	1.703	51	11	enet	0.099	2.3e-10	4.0554	5.01e-05	0.008116
ENSG00000161714	PLCD3	dti262	17	43186335	43210721	0.0455	rs2027995	6.01	rs12944434	0.006963	3.99	-2.061	92	92	bslmm	0.038	8e-05	-4.6117	3.99e-06	0.001293
ENSG00000172992	DCAKD	dti262	17	43100708	43138473	0.0671	rs2027995	6.01	rs6503410	0.017086	4.04	4.314	111	111	blup	0.042	3.8e-05	4.6253	3.74e-06	0.001293
ENSG00000115840	SLC25A12	dti262	2	173000000	173000000	0.1035	rs6716901	-3.466	rs7608403	0.0746	6.5	-2.959	141	141	blup	0.095	5.3e-10	-3.62406	0.00029	0.02349
ENSG00000157601	MX1	dti262	21	42792231	42831141	0.0675	rs469390	4.585	rs469066	0.066	5.84	3.955	150	2	lasso	0.067	1.9e-07	4.46659	7.95e-06	0.00161
ENSG00000160307	S100B	dti262	21	48018875	48025121	0.1408	rs2839349	-3.616	rs2277827	0.0649	6.02	-3.416	59	59	blup	0.16	3.6e-14	-3.69214	0.000222	0.021155
ENSG00000100003	SEC14L2	dti262	22	30792846	30821305	0.1641	rs2240422	5.52	rs2240422	0.054638	-5.85	5.519	129	129	bslmm	0.093	8.7e-10	-6.2946	3.08e-10	2.49e-07
ENSG00000241878	PISD	dti262	22	32014477	32058418	0.7361	rs1018490	2.68	rs2295251	0.084379	6.37	-0.965	89	89	bslmm	0.33	3.3e-34	-3.96157	7.45e-05	0.010058
ENSG00000114491	UMPS	dti262	3	124000000	124000000	0.2497	rs6438856	-5.909	rs6768588	0.356653	11.64	-4.624	147	46	enet	0.4	2.2e-42	-5.5301	3.2e-08	1.73e-05
ENSG00000164303	ENPP6	dti262	4	185000000	185000000	0.1122	rs1882328	5.91	rs1882328	0.05002	5.87	5.905	207	6	enet	0.076	3.4e-08	6.4902	8.57e-11	1.39e-07
ENSG00000213523	SRA1	dti262	5	140000000	140000000	0.0688	rs250431	3.98	rs6871703	0.031763	4.51	3.865	58	58	bslmm	0.048	1.4e-05	3.8623	0.000112	0.013957
ENSG00000006625	GGCT	dti262	7	30536237	30591095	0.2678	rs2391870	-3.73	rs38416	0.257	-9.98	-3.496	57	19	enet	0.28	6.8e-29	3.7056	0.000211	0.021155
ENSG00000146648	EGFR	dti262	7	55086714	55324313	0.068	rs723527	-5.76	rs763317	0.00489	4.3	-4.793	215	10	enet	0.038	8.8e-05	-3.8364	0.000125	0.01404
ENSG00000178685	PARP10	dti262	8	145000000	145000000	0.056	rs11985815	-4.476	rs11989052	0.04468	4.25	-3.318	51	51	blup	0.06	4.7e-05	-3.41599	0.000636	0.044777
ENSG00000254087	LYN	dti262	8	56792372	56923940	0.0723	rs13277429	3.516	rs13277429	0.03652	4.66	3.516	132	1	top1	0.037	0.00011	3.516	0.000438	0.033789
ENSG00000119326	CTNNAL1	dti262	9	112000000	112000000	0.0597	rs12555920	-4.54	rs3750457	0.03273	4.16	-4.506	160	1	top1	0.033	0.001	-4.506	6.61e-06	0.00161
ENSG00000123453	SARDH	dti262	9	137000000	137000000	0.1119	rs2519072	4	rs886016	0.09234	6.08	3.827	173	1	top1	0.092	1.4e-09	3.827	0.00013	0.01404
ENSG00000165118	C9orf64	dti262	9	86553226	86571901	0.2515	rs1572030	4.32	rs1572030	0.19616	8.81	4.32	53	6	enet	0.2	2.5e-20	4.4697	7.83e-06	0.00161
ENSG00000132692	BCAN	dti265	1	157000000	157000000	0.1183	rs3795736	-5.188	rs3795736	0.07612	-6.655	-5.188	104	19	enet	0.1	1.2e-10	5.7102	1.13e-08	9.15e-06
ENSG00000135823	STX6	dti265	1	181000000	181000000	0.0562	rs12744212	-4.259	rs6665134	0.03723	-4.844	-4.237	115	23	enet	0.048	1e-05	4.4334	9.28e-06	0.003007
ENSG00000178922	HYI	dti265	1	43916824	43919660	0.3343	rs2251802	-4.995	rs6954	0.22543	-9.262	-3.206	76	15	enet	0.26	1.2e-26	3.9401	8.14e-05	0.021978
ENSG00000100983	GSS	dti265	20	33516236	33543620	0.0612	rs2236270	4	rs2236271	0.059	5.54	3.735	82	1	top1	0.059	1.1e-06	3.735	0.000188	0.03807
ENSG00000100003	SEC14L2	dti265	22	30792846	30821305	0.1641	rs17738020	-3.98	rs2240422	0.054638	-5.85	3.492	129	129	bslmm	0.093	8.7e-10	-4.57023	4.87e-06	0.001972
ENSG00000164303	ENPP6	dti265	4	185000000	185000000	0.1122	rs6819977	5.65	rs1882328	0.05002	5.87	5.119	207	6	enet	0.076	3.4e-08	5.177	2.26e-07	0.000122
ENSG00000146648	EGFR	dti265	7	55086714	55324313	0.068	rs723527	-6.95	rs763317	0.00489	4.3	-5.868	215	10	enet	0.038	8.8e-05	-6.1218	9.25e-10	1.5e-06
ENSG00000070061	IKBKAP	dti265	9	112000000	112000000	0.1241	rs838816	3.52	rs1759842	0.02354	-4.97	3.361	183	183	bslmm	0.08	1.3e-08	-3.78899	0.000151	0.034946
ENSG00000138621	PPCDC	dti274	15	75315896	75409803	0.0714	rs3812945	-5.331	rs4886649	0.01946	-4.48	-4.565	77	77	blup	0.06	1.8e-05	5.54628	2.92e-08	4.73e-05
ENSG00000140474	ULK3	dti274	15	75128457	75135687	0.3465	rs12909335	-4.131	rs936227	0.43723	-12.87	-3.942	85	5	lasso	0.45	8.2e-51	3.98662	6.7e-05	0.025758
ENSG00000198794	SCAMP5	dti274	15	75249560	75313837	0.0374	rs3812945	-5.331	rs2304903	0.02093	4.23	3.763	76	76	bslmm	0.034	0.0002	3.94583	7.95e-05	0.025758
ENSG00000161714	PLCD3	dti274	17	43186335	43210721	0.0455	rs916660	4.319	rs12944434	0.006963	3.99	-1.544	92	92	bslmm	0.038	8e-05	-3.7602	0.00017	0.039343
ENSG00000105254	TBCB	dti274	19	36605191	36616849	0.1055	rs2311004	-4.3	rs2301736	0.04195	4.43	-4.223	76	1	top1	0.042	3.6e-05	-4.223	2.41e-05	0.013014
ENSG00000163596	ICA1L	dti274	2	204000000	204000000	0.1511	rs4510208	-6.62	rs4510208	0.163	8.19	-6.62	61	2	enet	0.18	7.5e-18	-4.67475	2.94e-06	0.002381
ENSG00000100003	SEC14L2	dti274	22	30792846	30821305	0.1641	rs4820845	3.02	rs2240422	0.054638	-5.85	2.503	129	129	bslmm	0.093	8.7e-10	-3.8037	0.000143	0.03861
ENSG00000178922	HYI	dti277	1	43916824	43919660	0.3343	rs4141741	5.423	rs6954	0.22543	-9.262	4.516	76	15	enet	0.26	1.2e-26	-4.88407	1.04e-06	0.001685
ENSG00000074590	NUAK1	dti277	12	106000000	107000000	0.0787	rs12146713	10.33	rs10746054	0.058204	5.01	-4.148	183	1	top1	0.058	1.3e-06	-4.148	3.35e-05	0.01809
ENSG00000120306	CYSTM1	dti277	5	140000000	140000000	0.1331	rs13385	-4.77	rs269782	0.170805	-7.21	-3.947	83	1	top1	0.17	8.9e-14	3.947	7.91e-05	0.032036
ENSG00000197860	SGTB	dti277	5	64961755	65018862	0.1263	rs1549192	-4.73	rs16894005	0.117351	-6.88	-4.565	123	1	top1	0.12	4.9e-12	4.565	4.99e-06	0.004042
ENSG00000142634	EFHD2	dti28	1	15736391	15756839	0.125	rs2496325	2.864	rs742361	0.02405	-4.497	2.588	99	99	bslmm	0.034	0.0002	-3.9491	7.84e-05	0.018144
ENSG00000160803	UBQLN4	dti28	1	156000000	156000000	0.0396	rs1111102	4.024	rs1111102	0.02446	4.097	4.024	71	1	top1	0.024	0.0014	4.024	5.72e-05	0.018144
ENSG00000258429	PDF	dti28	16	69362524	69364498	0.0917	rs3852689	4.99	rs877534	0.13694	7.48	4.206	63	2	lasso	0.14	1.5e-14	4.6481	3.35e-06	0.002714
ENSG00000105655	ISYNA1	dti28	19	18545198	18549111	0.0189	rs11673604	-4.34	rs34053595	0.0233	3.62	-3.704	70	1	top1	0.023	0.0017	-3.704	0.000212	0.034344
ENSG00000144118	RALB	dti28	2	121000000	121000000	0.0483	rs3980213	4.41	rs4849849	0.0348	4.42	4.377	68	1	top1	0.035	0.00016	4.377	1.2e-05	0.00648
ENSG00000169228	RAB24	dti28	5	177000000	177000000	0.0627	rs11949767	-4.07	rs28362590	0.060871	-5.36	-4.044	72	1	top1	0.061	7.4e-07	4.044	5.25e-05	0.018144
ENSG00000176783	RUFY1	dti28	5	179000000	179000000	0.0922	rs10076298	4.22	rs4701140	0.03255	4.55	2.745	99	99	bslmm	0.062	6.1e-07	3.816	0.000136	0.02754
ENSG00000197860	SGTB	dti28	5	64961755	65018862	0.1263	rs1549192	6.32	rs16894005	0.117351	-6.88	6.034	123	1	top1	0.12	4.9e-12	-6.034	1.6e-09	2.59e-06
ENSG00000120896	SORBS3	dti28	8	22402499	22433301	0.0807	rs10113137	-4.52	rs11779261	0.00334	-3.78	-2.714	118	118	bslmm	0.018	0.0059	3.9808	6.87e-05	0.018144
ENSG00000155792	DEPTOR	dti28	8	121000000	121000000	0.0936	rs4871032	-4.08	rs4871827	0.12373	6.39	-3.74	142	1	top1	0.12	5.3e-11	-3.74	0.000184	0.03312
ENSG00000132692	BCAN	dti280	1	157000000	157000000	0.1183	rs1750300	-4.179	rs3795736	0.07612	-6.655	-4.053	104	19	enet	0.1	1.2e-10	4.1172	3.84e-05	0.015552
ENSG00000133805	AMPD3	dti280	11	10329860	10529126	0.1743	rs6484290	4.727	rs11604833	0.137	7.282	4.635	215	13	lasso	0.14	6.5e-14	4.7007	2.59e-06	0.002098
ENSG00000185624	P4HB	dti280	17	79801035	79818570	0.0233	rs2070871	-3.58	rs35170948	0.018477	-3.32	-3.307	12	12	bslmm	0.019	0.004	3.8969	9.74e-05	0.031558
ENSG00000100003	SEC14L2	dti280	22	30792846	30821305	0.1641	rs757660	3.98	rs2240422	0.054638	-5.85	3.454	129	129	bslmm	0.093	8.7e-10	-4.16232	3.15e-05	0.015552
ENSG00000234745	HLA-B	dti280	6	31321649	31324965	0.195	rs2523578	6.27	rs2523589	0.056203	-5.77	3.785	13	10	enet	0.2	2.5e-18	-4.9157	8.85e-07	0.001434
ENSG00000132692	BCAN	dti281	1	157000000	157000000	0.1183	rs3795736	-4.106	rs3795736	0.07612	-6.655	-4.106	104	19	enet	0.1	1.2e-10	3.926	8.64e-05	0.008748
ENSG00000133805	AMPD3	dti281	11	10329860	10529126	0.1743	rs2071020	5.152	rs11604833	0.137	7.282	4.607	215	13	lasso	0.14	6.5e-14	4.72941	2.25e-06	0.000608
ENSG00000149541	B3GAT3	dti281	11	62382768	62389647	0.0833	rs2516633	4.158	rs2516633	0.0563	5.385	4.158	50	1	top1	0.056	1.9e-06	4.158	3.21e-05	0.003467
ENSG00000254986	DPP3	dti281	11	66247484	66277130	0.2952	rs7951189	-3.569	rs11110	0.0848	2.848	-3.438	68	1	top1	0.085	5e-09	-3.438	0.000586	0.042683
ENSG00000072778	ACADVL	dti281	17	7120444	7128592	0.0707	rs3826408	3.37	rs446994	-0.00173	-3.4	2.979	76	76	blup	0.0064	0.065	-3.75782	0.000171	0.016295
ENSG00000073969	NSF	dti281	17	44668035	44834830	0.1975	rs199498	9.16	rs4968239	0.010549	4.81	1.702	51	11	enet	0.099	2.3e-10	4.69817	2.63e-06	0.000609
ENSG00000161714	PLCD3	dti281	17	43186335	43210721	0.0455	rs2027995	5.38	rs12944434	0.006963	3.99	-2.296	92	92	bslmm	0.038	8e-05	-4.22003	2.44e-05	0.00309
ENSG00000232859	LYRM9	dti281	17	26205340	26221778	0.1974	rs7224724	-3.75	rs4796222	0.338118	11.5	-3.43	74	2	lasso	0.37	2.2e-39	-3.64718	0.000265	0.022595
ENSG00000105254	TBCB	dti281	19	36605191	36616849	0.1055	rs2311004	-4.24	rs2301736	0.04195	4.43	-4.2	76	1	top1	0.042	3.6e-05	-4.2	2.67e-05	0.00309
ENSG00000115073	ACTR1B	dti281	2	98272431	98280570	0.5135	rs11692435	3.765	rs11692435	0.259	-10.01	3.765	42	42	bslmm	0.29	2.9e-30	-4.33226	1.48e-05	0.002398
ENSG00000100003	SEC14L2	dti281	22	30792846	30821305	0.1641	rs2074733	-3.94	rs2240422	0.054638	-5.85	3.206	129	129	bslmm	0.093	8.7e-10	-4.5245	6.05e-06	0.001225
ENSG00000100100	PIK3IP1	dti281	22	31677579	31688520	0.0278	rs737887	-5.5	rs7287267	0.022617	-3.6	5.397	64	1	top1	0.023	0.0032	-5.397	6.78e-08	2.75e-05
ENSG00000100288	CHKB	dti281	22	51017378	51039884	0.0847	rs470117	-2.92	rs131749	0.000479	3.4	-2.327	101	101	blup	0.037	0.0001	-3.54	0.0004	0.0324
ENSG00000185666	SYN3	dti281	22	32908539	33454358	0.264	rs2710369	-3.68	rs10483168	0.15767	-7.75	2.887	515	4	lasso	0.26	3.8e-26	-4.3879	1.14e-05	0.002052
ENSG00000241878	PISD	dti281	22	32014477	32058418	0.7361	rs5749298	5.01	rs2295251	0.084379	6.37	-0.373	89	89	bslmm	0.33	3.3e-34	-4.2078	2.58e-05	0.00309
ENSG00000164303	ENPP6	dti281	4	185000000	185000000	0.1122	rs1877034	4.262	rs1882328	0.05002	5.87	3.486	207	6	enet	0.076	3.4e-08	3.4633	0.000534	0.041194
ENSG00000170458	CD14	dti281	5	140000000	140000000	0.0426	rs250431	7.22	rs778587	0.034918	3.8	-6.823	74	1	top1	0.035	0.00017	-6.823	8.92e-12	4.82e-09
ENSG00000197860	SGTB	dti281	5	64961755	65018862	0.1263	rs3213798	-3.79	rs16894005	0.117351	-6.88	-3.429	123	1	top1	0.12	4.9e-12	3.429	0.000606	0.042683
ENSG00000213523	SRA1	dti281	5	140000000	140000000	0.0688	rs1019933	7.26	rs6871703	0.031763	4.51	7.05	58	58	bslmm	0.048	1.4e-05	7.7993	6.23e-15	8.67e-12
ENSG00000120265	PCMT1	dti281	6	150000000	150000000	0.1725	rs10782318	4.72	rs1112730	0.265633	-10.41	4.483	86	86	bslmm	0.28	2.8e-28	-4.24	2.24e-05	0.00309
ENSG00000178685	PARP10	dti281	8	145000000	145000000	0.056	rs6984820	-8.16	rs11989052	0.04468	4.25	-7.003	51	51	blup	0.06	4.7e-05	-7.7311	1.07e-14	8.67e-12
ENSG00000070610	GBA2	dti281	9	35736863	35749983	0.279	rs10814274	3.75	rs1570249	0.33257	-11.31	3.743	104	1	top1	0.33	5.1e-35	-3.743	0.000182	0.01638
ENSG00000165118	C9orf64	dti281	9	86553226	86571901	0.2515	rs1572030	4.9	rs1572030	0.19616	8.81	4.903	53	6	enet	0.2	2.5e-20	5.1715	2.32e-07	7.52e-05
ENSG00000132692	BCAN	dti285	1	157000000	157000000	0.1183	rs1750300	-4.081	rs3795736	0.07612	-6.655	-2.907	104	19	enet	0.1	1.2e-10	3.95558	7.63e-05	0.042228
ENSG00000135823	STX6	dti285	1	181000000	181000000	0.0562	rs6665134	-4.453	rs6665134	0.03723	-4.844	-4.453	115	23	enet	0.048	1e-05	4.4928	7.03e-06	0.011389
ENSG00000164303	ENPP6	dti285	4	185000000	185000000	0.1122	rs6819977	3.979	rs1882328	0.05002	5.87	3.88	207	6	enet	0.076	3.4e-08	3.84731	0.000119	0.048195
ENSG00000148384	INPP5E	dti285	9	139000000	139000000	0.1185	rs9314867	4.43	rs11146021	0.08127	-5.75	-3.95	102	1	top1	0.081	6.9e-08	3.95	7.82e-05	0.042228
ENSG00000076356	PLXNA2	dti288	1	208000000	208000000	0.0462	rs4844411	4.606	rs556625	0.00276	4.159	-2.507	211	7	enet	0.012	0.021	-4.3292	1.5e-05	0.0027
ENSG00000132780	NASP	dti288	1	46049518	46084566	0.0314	rs11211157	-3.886	rs3014210	0.0254	4.572	3.82	84	84	blup	0.038	8.7e-05	3.9851	6.74e-05	0.007799
ENSG00000160803	UBQLN4	dti288	1	156000000	156000000	0.0396	rs12081057	4.62	rs1111102	0.02446	4.097	-4.274	71	1	top1	0.024	0.0014	-4.274	1.92e-05	0.00311
ENSG00000133805	AMPD3	dti288	11	10329860	10529126	0.1743	rs2071020	5.23	rs11604833	0.137	7.282	4.867	215	13	lasso	0.14	6.5e-14	5.1631	2.43e-07	9.84e-05
ENSG00000149541	B3GAT3	dti288	11	62382768	62389647	0.0833	rs2516633	3.59	rs2516633	0.0563	5.385	3.588	50	1	top1	0.056	1.9e-06	3.588	0.000333	0.033716
ENSG00000161714	PLCD3	dti288	17	43186335	43210721	0.0455	rs2027995	6.74	rs12944434	0.006963	3.99	-1.532	92	92	bslmm	0.038	8e-05	-4.7398	2.14e-06	0.000578
ENSG00000172992	DCAKD	dti288	17	43100708	43138473	0.0671	rs2027995	6.74	rs6503410	0.017086	4.04	4.205	111	111	blup	0.042	3.8e-05	5.0024	5.66e-07	0.000183
ENSG00000115840	SLC25A12	dti288	2	173000000	173000000	0.1035	rs6715929	3.58	rs7608403	0.0746	6.5	-2.68	141	141	blup	0.095	5.3e-10	-3.45541	0.000549	0.04941
ENSG00000100003	SEC14L2	dti288	22	30792846	30821305	0.1641	rs2074733	-5.571	rs2240422	0.054638	-5.85	5.303	129	129	bslmm	0.093	8.7e-10	-6.82281	8.93e-12	1.45e-08
ENSG00000100100	PIK3IP1	dti288	22	31677579	31688520	0.0278	rs4141404	-5.653	rs7287267	0.022617	-3.6	5.605	64	1	top1	0.023	0.0032	-5.605	2.08e-08	1.68e-05
ENSG00000100288	CHKB	dti288	22	51017378	51039884	0.0847	rs6151425	-3.382	rs131749	0.000479	3.4	-1.803	101	101	blup	0.037	0.0001	-4.40914	1.04e-05	0.002106
ENSG00000241878	PISD	dti288	22	32014477	32058418	0.7361	rs5749298	4.743	rs2295251	0.084379	6.37	-1.997	89	89	bslmm	0.33	3.3e-34	-5.47724	4.32e-08	2.33e-05
ENSG00000164303	ENPP6	dti288	4	185000000	185000000	0.1122	rs1877034	4.96	rs1882328	0.05002	5.87	4.346	207	6	enet	0.076	3.4e-08	4.6875	2.77e-06	0.000641
ENSG00000014123	UFL1	dti288	6	96969471	97003152	0.056	rs9400016	-4.1	rs2472897	0.06048	-5.43	4.069	26	1	top1	0.06	8e-07	-4.069	4.72e-05	0.005882
ENSG00000213722	DDAH2	dti288	6	31694815	31698394	0.2217	rs3117577	-5.66	rs1144708	0.222953	-9.21	-3.425	39	4	lasso	0.24	2.8e-24	3.7768	0.000159	0.017172
ENSG00000106780	MEGF9	dti288	9	123000000	123000000	0.0341	rs4617229	-3.28	rs10985008	0.0121	3.52	-3.191	74	74	blup	0.015	0.0098	-3.47446	0.000512	0.048791
ENSG00000119326	CTNNAL1	dti288	9	112000000	112000000	0.0597	rs1140064	-4.51	rs3750457	0.03273	4.16	-4.108	160	1	top1	0.033	0.001	-4.108	3.99e-05	0.005387
ENSG00000165118	C9orf64	dti288	9	86553226	86571901	0.2515	rs6559758	4.07	rs1572030	0.19616	8.81	3.878	53	6	enet	0.2	2.5e-20	4.14101	3.46e-05	0.005096
ENSG00000116299	KIAA1324	dti29	1	110000000	110000000	0.0709	rs12239854	-4.819	rs645128	0.05902	5.692	3.608	125	1	top1	0.059	1.1e-06	3.608	0.000309	0.021764
ENSG00000132692	BCAN	dti29	1	157000000	157000000	0.1183	rs3795736	4.457	rs3795736	0.07612	-6.655	4.457	104	19	enet	0.1	1.2e-10	-3.95126	7.77e-05	0.008991
ENSG00000163382	APOA1BP	dti29	1	157000000	157000000	0.2428	rs3795736	4.457	rs12567958	0.32741	11.209	-3.964	98	27	enet	0.38	1.2e-40	-3.66792	0.000245	0.018041
ENSG00000149541	B3GAT3	dti29	11	62382768	62389647	0.0833	rs2516633	-3.984	rs2516633	0.0563	5.385	-3.984	50	1	top1	0.056	1.9e-06	-3.984	6.78e-05	0.00891
ENSG00000087157	PGS1	dti29	17	76374721	76421195	0.1062	rs4969178	4.63	rs2292645	0.092092	5.96	-3.793	131	22	enet	0.1	2.9e-10	-3.88737	0.000101	0.010226
ENSG00000091640	SPAG7	dti29	17	4862521	4871167	0.1226	rs3786044	5.09	rs16942615	0.117235	6.74	4.085	91	1	top1	0.12	7.8e-12	4.085	4.41e-05	0.007938
ENSG00000161714	PLCD3	dti29	17	43186335	43210721	0.0455	rs2027995	-4.92	rs12944434	0.006963	3.99	1.531	92	92	bslmm	0.038	8e-05	3.97116	7.15e-05	0.00891
ENSG00000115073	ACTR1B	dti29	2	98272431	98280570	0.5135	rs11692435	-3.98	rs11692435	0.259	-10.01	-3.981	42	42	bslmm	0.29	2.9e-30	4.4389	9.04e-06	0.002929
ENSG00000115457	IGFBP2	dti29	2	217000000	218000000	0.0794	rs4550645	-4.71	rs4674091	0.0171	4.49	-3.815	118	3	lasso	0.023	0.0021	-4.4911	7.09e-06	0.002871
ENSG00000163596	ICA1L	dti29	2	204000000	204000000	0.1511	rs6705330	5.41	rs4510208	0.163	8.19	5.335	61	2	enet	0.18	7.5e-18	3.815	0.000136	0.01224
ENSG00000100003	SEC14L2	dti29	22	30792846	30821305	0.1641	rs2074733	4.29	rs2240422	0.054638	-5.85	-3.202	129	129	bslmm	0.093	8.7e-10	4.1515	3.3e-05	0.007938
ENSG00000100100	PIK3IP1	dti29	22	31677579	31688520	0.0278	rs6518737	4.25	rs7287267	0.022617	-3.6	-3.931	64	1	top1	0.023	0.0032	3.931	8.46e-05	0.009137
ENSG00000185666	SYN3	dti29	22	32908539	33454358	0.264	rs2710369	3.59	rs10483168	0.15767	-7.75	-2.061	515	4	lasso	0.26	3.8e-26	3.5371	0.000405	0.026244
ENSG00000087274	ADD1	dti29	4	2845584	2931803	0.2134	rs4964	4.13	rs2285084	0.295948	-11.03	-3.9	119	119	bslmm	0.31	1.2e-32	3.74094	0.000183	0.014117
ENSG00000112855	HARS2	dti29	5	140000000	140000000	0.0273	rs2563298	7.93	rs778596	-0.00047	3.36	2.688	76	76	blup	0.014	0.013	3.7874	0.000152	0.01296
ENSG00000169228	RAB24	dti29	5	177000000	177000000	0.0627	rs11949767	-4.33	rs28362590	0.060871	-5.36	-4.029	72	1	top1	0.061	7.4e-07	4.029	5.6e-05	0.00891
ENSG00000170445	HARS	dti29	5	140000000	140000000	0.1084	rs2563298	7.93	rs2262572	-0.00155	3.38	4.775	75	75	bslmm	0.001	0.24	3.8433	0.000121	0.011531
ENSG00000170458	CD14	dti29	5	140000000	140000000	0.0426	rs2563298	7.93	rs778587	0.034918	3.8	7.436	74	1	top1	0.035	0.00017	7.436	1.04e-13	1.68e-10
ENSG00000197226	TBC1D9B	dti29	5	179000000	179000000	0.4331	rs565280	-4.49	rs30386	0.112765	-7.27	-1.948	98	35	enet	0.3	1.1e-30	3.5888	0.000332	0.02241
ENSG00000213523	SRA1	dti29	5	140000000	140000000	0.0688	rs2563298	7.93	rs6871703	0.031763	4.51	-7.431	58	58	bslmm	0.048	1.4e-05	-7.0859	1.38e-12	1.12e-09
ENSG00000120265	PCMT1	dti29	6	150000000	150000000	0.1725	rs9767105	-4.34	rs1112730	0.265633	-10.41	-3.959	86	86	bslmm	0.28	2.8e-28	3.9979	6.39e-05	0.00891
ENSG00000124608	AARS2	dti29	6	44267391	44281063	0.3442	rs2233434	4.55	rs2233434	0.18957	-8.65	4.554	105	105	bslmm	0.22	1e-22	-4.0905	4.3e-05	0.007938
ENSG00000213722	DDAH2	dti29	6	31694815	31698394	0.2217	rs3117577	5.09	rs1144708	0.222953	-9.21	3.049	39	4	lasso	0.24	2.8e-24	-3.4212	0.000623	0.038818
ENSG00000234745	HLA-B	dti29	6	31321649	31324965	0.195	rs2523578	-5.48	rs2523589	0.056203	-5.77	-3.466	13	10	enet	0.2	2.5e-18	4.0914	4.29e-05	0.007938
ENSG00000178685	PARP10	dti29	8	145000000	145000000	0.056	rs7002002	7.5	rs11989052	0.04468	4.25	6.59	51	51	blup	0.06	4.7e-05	7.015	2.3e-12	1.24e-09
ENSG00000165118	C9orf64	dti29	9	86553226	86571901	0.2515	rs7039995	-3.99	rs1572030	0.19616	8.81	-3.527	53	6	enet	0.2	2.5e-20	-3.7639	0.000167	0.013527
ENSG00000076685	NT5C2	dti291	10	105000000	105000000	0.0391	rs7913461	-3.98	rs12764154	0.00192	3.54	-2.993	95	95	bslmm	0.019	0.0041	-4.2305	2.33e-05	0.01211
ENSG00000133805	AMPD3	dti291	11	10329860	10529126	0.1743	rs2071020	7.075	rs11604833	0.137	7.282	6.653	215	13	lasso	0.14	6.5e-14	6.89328	5.45e-12	8.83e-09
ENSG00000138621	PPCDC	dti291	15	75315896	75409803	0.0714	rs4886417	-3.33	rs4886649	0.01946	-4.48	-3.319	77	77	blup	0.06	1.8e-05	3.8424	0.000122	0.024705
ENSG00000140983	RHOT2	dti291	16	718086	724174	0.2166	rs1128550	4.09	rs1128550	0.3415	-11.28	4.09	83	4	lasso	0.37	2.1e-39	-4.17388	2.99e-05	0.01211
ENSG00000197562	RAB40C	dti291	16	639357	679272	0.0304	rs1128550	4.09	rs1139897	0.02481	3.88	3.78	95	1	top1	0.025	0.0025	3.78	0.000157	0.02826
ENSG00000115977	AAK1	dti291	2	69688532	69901481	0.0555	rs2312207	3.98	rs2312207	0.0426	-4.49	3.985	129	1	top1	0.043	3.2e-05	-3.985	6.75e-05	0.018225
ENSG00000100003	SEC14L2	dti291	22	30792846	30821305	0.1641	rs2240422	5.52	rs2240422	0.054638	-5.85	5.52	129	129	bslmm	0.093	8.7e-10	-5.83	5.54e-09	4.49e-06
ENSG00000164303	ENPP6	dti291	4	185000000	185000000	0.1122	rs6819977	4.73	rs1882328	0.05002	5.87	4.259	207	6	enet	0.076	3.4e-08	3.8908	9.99e-05	0.02312
ENSG00000197860	SGTB	dti291	5	64961755	65018862	0.1263	rs1549192	-4.22	rs16894005	0.117351	-6.88	-3.751	123	1	top1	0.12	4.9e-12	3.751	0.000176	0.028512
ENSG00000213523	SRA1	dti291	5	140000000	140000000	0.0688	rs917302	-3.71	rs6871703	0.031763	4.51	2.923	58	58	bslmm	0.048	1.4e-05	3.668	0.000244	0.035935
ENSG00000146648	EGFR	dti291	7	55086714	55324313	0.068	rs10234806	6	rs763317	0.00489	4.3	-3.733	215	10	enet	0.038	8.8e-05	-4.0688	4.73e-05	0.015325
ENSG00000076356	PLXNA2	dti294	1	208000000	208000000	0.0462	rs4844413	4.504	rs556625	0.00276	4.159	-1.901	211	7	enet	0.012	0.021	-3.7899	0.000151	0.015289
ENSG00000132692	BCAN	dti294	1	157000000	157000000	0.1183	rs3795736	-4.017	rs3795736	0.07612	-6.655	-4.017	104	19	enet	0.1	1.2e-10	4.6177	3.88e-06	0.000698
ENSG00000132780	NASP	dti294	1	46049518	46084566	0.0314	rs2152078	4.591	rs3014210	0.0254	4.572	4.566	84	84	blup	0.038	8.7e-05	4.7243	2.31e-06	0.000502
ENSG00000160803	UBQLN4	dti294	1	156000000	156000000	0.0396	rs12118795	5.168	rs1111102	0.02446	4.097	-4.882	71	1	top1	0.024	0.0014	-4.882	1.05e-06	0.00034
ENSG00000162390	ACOT11	dti294	1	55007930	55104865	0.3431	rs4927133	-4.036	rs1368883	0.31384	-11.101	3.663	157	12	enet	0.34	3.8e-34	-3.6149	0.000301	0.024381
ENSG00000122873	CISD1	dti294	10	60028818	60049346	0.0598	rs2590289	3.95	rs1199103	0.0463	5.16	3.791	87	87	blup	0.068	1.8e-07	3.43877	0.000584	0.037843
ENSG00000133805	AMPD3	dti294	11	10329860	10529126	0.1743	rs1450270	4.66	rs11604833	0.137	7.282	4.466	215	13	lasso	0.14	6.5e-14	4.80754	1.53e-06	0.000413
ENSG00000142082	SIRT3	dti294	11	215458	236931	0.0794	rs1045577	-6.06	rs1045288	0.00289	4.267	-0.813	83	83	bslmm	0.054	3.3e-06	3.66418	0.000248	0.022168
ENSG00000177963	RIC8A	dti294	11	207511	215113	0.1552	rs1045577	-6.06	rs473151	0.0475	-5.185	-3.275	82	82	blup	0.12	1.3e-12	5.23433	1.66e-07	8.96e-05
ENSG00000198561	CTNND1	dti294	11	57520715	57587018	0.0563	rs2847308	3.88	rs499188	0.0493	-4.635	-3.601	66	1	top1	0.049	8e-06	3.601	0.000317	0.024454
ENSG00000111540	RAB5B	dti294	12	56367697	56388490	0.0309	rs1701704	3.6	rs10876864	0.012229	3.85	-3.407	46	1	top1	0.012	0.018	-3.407	0.000657	0.03942
ENSG00000080815	PSEN1	dti294	14	73603126	73690399	0.0955	rs2293793	-3.87	rs17781801	0.011215	-5.46	-3.226	87	6	lasso	0.03	0.0004	3.6843	0.000229	0.021822
ENSG00000100726	TELO2	dti294	16	1543345	1560458	0.0758	rs2076434	3.87	rs932391	0.00261	-3.48	3.276	108	108	bslmm	0.034	0.00055	-3.4091	0.000652	0.03942
ENSG00000132471	WBP2	dti294	17	73841780	73852588	0.0619	rs1055129	4.71	rs7370	0.058736	-5.1	3.371	54	1	top1	0.059	1.1e-06	-3.371	0.000749	0.04104
ENSG00000161714	PLCD3	dti294	17	43186335	43210721	0.0455	rs1053733	-7.1	rs12944434	0.006963	3.99	-1.831	92	92	bslmm	0.038	8e-05	-4.4259	9.61e-06	0.001557
ENSG00000172992	DCAKD	dti294	17	43100708	43138473	0.0671	rs1053733	-7.1	rs6503410	0.017086	4.04	3.827	111	111	blup	0.042	3.8e-05	5.388	7.13e-08	5.78e-05
ENSG00000115840	SLC25A12	dti294	2	173000000	173000000	0.1035	rs6715929	3.27	rs7608403	0.0746	6.5	-3.02	141	141	blup	0.095	5.3e-10	-3.36713	0.00076	0.04104
ENSG00000124181	PLCG1	dti294	20	39765600	39811629	0.1362	rs17263588	-3.64	rs6016505	0.08734	-7.15	-2.746	56	15	enet	0.15	1.8e-15	3.96519	7.33e-05	0.007916
ENSG00000100003	SEC14L2	dti294	22	30792846	30821305	0.1641	rs2074733	-6.05	rs2240422	0.054638	-5.85	5.614	129	129	bslmm	0.093	8.7e-10	-7.487	7.02e-14	1.14e-10
ENSG00000100100	PIK3IP1	dti294	22	31677579	31688520	0.0278	rs4141404	-3.72	rs7287267	0.022617	-3.6	3.652	64	1	top1	0.023	0.0032	-3.652	0.00026	0.022168
ENSG00000100288	CHKB	dti294	22	51017378	51039884	0.0847	rs762672	-3.58	rs131749	0.000479	3.4	-1.985	101	101	blup	0.037	0.0001	-4.369	1.25e-05	0.001688
ENSG00000241878	PISD	dti294	22	32014477	32058418	0.7361	rs760908	-3.45	rs2295251	0.084379	6.37	-2.007	89	89	bslmm	0.33	3.3e-34	-4.29	1.79e-05	0.002071
ENSG00000164303	ENPP6	dti294	4	185000000	185000000	0.1122	rs1877034	4.93	rs1882328	0.05002	5.87	4.342	207	6	enet	0.076	3.4e-08	4.7096	2.48e-06	0.000502
ENSG00000112855	HARS2	dti294	5	140000000	140000000	0.0273	rs4279384	-5.11	rs778596	-0.00047	3.36	-3.06	76	76	blup	0.014	0.013	-3.4707	0.000519	0.036556
ENSG00000170458	CD14	dti294	5	140000000	140000000	0.0426	rs3733681	5.183	rs778587	0.034918	3.8	-4.375	74	1	top1	0.035	0.00017	-4.375	1.21e-05	0.001688
ENSG00000213523	SRA1	dti294	5	140000000	140000000	0.0688	rs1019933	5.253	rs6871703	0.031763	4.51	5.05	58	58	bslmm	0.048	1.4e-05	4.3012	1.7e-05	0.002071
ENSG00000213722	DDAH2	dti294	6	31694815	31698394	0.2217	rs3117574	-7.27	rs1144708	0.222953	-9.21	-4.812	39	4	lasso	0.24	2.8e-24	5.05534	4.3e-07	0.000174
ENSG00000234745	HLA-B	dti294	6	31321649	31324965	0.195	rs2523578	5.83	rs2523589	0.056203	-5.77	2.94	13	10	enet	0.2	2.5e-18	-3.56895	0.000358	0.026362
ENSG00000119326	CTNNAL1	dti294	9	112000000	112000000	0.0597	rs1140064	-4.64	rs3750457	0.03273	4.16	-3.367	160	1	top1	0.033	0.001	-3.367	0.00076	0.04104
ENSG00000187764	SEMA4D	dti294	9	91975702	92113045	0.058	rs11265876	-3.31	rs9410321	0.0046	-3.69	-2.56	141	141	blup	0.031	0.00035	3.4477	0.000565	0.037843
ENSG00000132692	BCAN	dti297	1	157000000	157000000	0.1183	rs1056695	-3.893	rs3795736	0.07612	-6.655	-3.397	104	19	enet	0.1	1.2e-10	3.9093	9.26e-05	0.012501
ENSG00000133805	AMPD3	dti297	11	10329860	10529126	0.1743	rs2071020	5.46	rs11604833	0.137	7.282	5.163	215	13	lasso	0.14	6.5e-14	5.53414	3.13e-08	2.54e-05
ENSG00000140983	RHOT2	dti297	16	718086	724174	0.2166	rs2301426	4.27	rs1128550	0.3415	-11.28	4.075	83	4	lasso	0.37	2.1e-39	-3.8077	0.00014	0.0162
ENSG00000172992	DCAKD	dti297	17	43100708	43138473	0.0671	rs755547	-7.43	rs6503410	0.017086	4.04	2.043	111	111	blup	0.042	3.8e-05	4.039	5.37e-05	0.008699
ENSG00000074582	BCS1L	dti297	2	220000000	220000000	0.0819	rs6748412	3.33	rs3845836	0.0164	3.94	-2.321	87	87	bslmm	0.041	4.7e-05	-3.81555	0.000136	0.0162
ENSG00000100003	SEC14L2	dti297	22	30792846	30821305	0.1641	rs2074733	-6.332	rs2240422	0.054638	-5.85	6.135	129	129	bslmm	0.093	8.7e-10	-7.1114	1.15e-12	1.86e-09
ENSG00000100100	PIK3IP1	dti297	22	31677579	31688520	0.0278	rs1858821	-4.479	rs7287267	0.022617	-3.6	4.361	64	1	top1	0.023	0.0032	-4.361	1.29e-05	0.002985
ENSG00000100288	CHKB	dti297	22	51017378	51039884	0.0847	rs3091399	-3.536	rs131749	0.000479	3.4	-1.903	101	101	blup	0.037	0.0001	-4.2014	2.65e-05	0.00477
ENSG00000241878	PISD	dti297	22	32014477	32058418	0.7361	rs5749298	3.688	rs2295251	0.084379	6.37	-2.252	89	89	bslmm	0.33	3.3e-34	-4.7931	1.64e-06	0.000886
ENSG00000164303	ENPP6	dti297	4	185000000	185000000	0.1122	rs6820454	4.6	rs1882328	0.05002	5.87	4.071	207	6	enet	0.076	3.4e-08	4.4725	7.73e-06	0.002087
ENSG00000170458	CD14	dti297	5	140000000	140000000	0.0426	rs250431	4.84	rs778587	0.034918	3.8	-4.672	74	1	top1	0.035	0.00017	-4.672	2.98e-06	0.001207
ENSG00000213523	SRA1	dti297	5	140000000	140000000	0.0688	rs6871703	4.89	rs6871703	0.031763	4.51	4.893	58	58	bslmm	0.048	1.4e-05	4.5132	6.39e-06	0.00207
ENSG00000234745	HLA-B	dti297	6	31321649	31324965	0.195	rs2523578	5.96	rs2523589	0.056203	-5.77	2.624	13	10	enet	0.2	2.5e-18	-3.9327	8.4e-05	0.012371
ENSG00000146648	EGFR	dti297	7	55086714	55324313	0.068	rs17746482	-5.27	rs763317	0.00489	4.3	-3.679	215	10	enet	0.038	8.8e-05	-3.7823	0.000155	0.01674
ENSG00000106780	MEGF9	dti297	9	123000000	123000000	0.0341	rs10985009	-4.32	rs10985008	0.0121	3.52	-4.303	74	74	blup	0.015	0.0098	-4.28175	1.85e-05	0.003746
ENSG00000132692	BCAN	dti300	1	157000000	157000000	0.1183	rs1056695	-4.297	rs3795736	0.07612	-6.655	-3.969	104	19	enet	0.1	1.2e-10	4.73506	2.19e-06	0.000591
ENSG00000133805	AMPD3	dti300	11	10329860	10529126	0.1743	rs2071020	6.57	rs11604833	0.137	7.282	6.072	215	13	lasso	0.14	6.5e-14	6.21346	5.18e-10	3.86e-07
ENSG00000149541	B3GAT3	dti300	11	62382768	62389647	0.0833	rs644616	3.77	rs2516633	0.0563	5.385	3.584	50	1	top1	0.056	1.9e-06	3.584	0.000338	0.045252
ENSG00000111540	RAB5B	dti300	12	56367697	56388490	0.0309	rs705704	4.45	rs10876864	0.012229	3.85	-3.962	46	1	top1	0.012	0.018	-3.962	7.43e-05	0.013374
ENSG00000100003	SEC14L2	dti300	22	30792846	30821305	0.1641	rs2074733	-4.78	rs2240422	0.054638	-5.85	4.546	129	129	bslmm	0.093	8.7e-10	-5.5146	3.5e-08	1.13e-05
ENSG00000241878	PISD	dti300	22	32014477	32058418	0.7361	rs1018490	2.87	rs2295251	0.084379	6.37	-0.673	89	89	bslmm	0.33	3.3e-34	-3.7531	0.000175	0.02835
ENSG00000114491	UMPS	dti300	3	124000000	124000000	0.2497	rs6438856	-4.56	rs6768588	0.356653	11.64	-3.741	147	46	enet	0.4	2.2e-42	-3.99669	6.42e-05	0.013001
ENSG00000173705	SUSD5	dti300	3	33191537	33260707	0.2671	rs7640029	3.55	rs4234254	0.144808	2.94	-1.671	5	1	enet	0.2	4e-20	3.546	0.000391	0.045252
ENSG00000164303	ENPP6	dti300	4	185000000	185000000	0.1122	rs1877034	5.562	rs1882328	0.05002	5.87	5.033	207	6	enet	0.076	3.4e-08	5.7373	9.62e-09	3.9e-06
ENSG00000170458	CD14	dti300	5	140000000	140000000	0.0426	rs2563298	-6.24	rs778587	0.034918	3.8	-6.163	74	1	top1	0.035	0.00017	-6.163	7.14e-10	3.86e-07
ENSG00000213523	SRA1	dti300	5	140000000	140000000	0.0688	rs2563298	-6.24	rs6871703	0.031763	4.51	5.668	58	58	bslmm	0.048	1.4e-05	6.1878	6.1e-10	3.86e-07
ENSG00000146648	EGFR	dti300	7	55086714	55324313	0.068	rs10234806	6.11	rs763317	0.00489	4.3	-4.693	215	10	enet	0.038	8.8e-05	-3.53609	0.000406	0.045252
ENSG00000197157	SND1	dti300	7	127000000	128000000	0.0316	rs10954160	-4.09	rs17151739	0.0105	-3.64	3.511	239	239	blup	0.018	0.0056	-3.68407	0.00023	0.033873
ENSG00000119326	CTNNAL1	dti300	9	112000000	112000000	0.0597	rs1140064	-5.07	rs3750457	0.03273	4.16	-3.528	160	1	top1	0.033	0.001	-3.528	0.000419	0.045252
ENSG00000165118	C9orf64	dti300	9	86553226	86571901	0.2515	rs4877815	-4.61	rs1572030	0.19616	8.81	4.438	53	6	enet	0.2	2.5e-20	4.6828	2.83e-06	0.000655
ENSG00000076356	PLXNA2	dti301	1	208000000	208000000	0.0462	rs4844649	4.299	rs556625	0.00276	4.159	-2.17	211	7	enet	0.012	0.021	-3.82	0.000133	0.014364
ENSG00000132692	BCAN	dti301	1	157000000	157000000	0.1183	rs3795736	-3.449	rs3795736	0.07612	-6.655	-3.449	104	19	enet	0.1	1.2e-10	3.4588	0.000543	0.039985
ENSG00000138175	ARL3	dti301	10	104000000	104000000	0.0965	rs7907417	-4.23	rs2298278	0.0567	-5.22	3.422	99	99	blup	0.066	2.4e-07	-3.6202	0.000294	0.028016
ENSG00000133805	AMPD3	dti301	11	10329860	10529126	0.1743	rs2071020	6.3	rs11604833	0.137	7.282	5.838	215	13	lasso	0.14	6.5e-14	6.14302	8.1e-10	6.56e-07
ENSG00000149541	B3GAT3	dti301	11	62382768	62389647	0.0833	rs2516633	3.47	rs2516633	0.0563	5.385	3.474	50	1	top1	0.056	1.9e-06	3.474	0.000513	0.039574
ENSG00000111540	RAB5B	dti301	12	56367697	56388490	0.0309	rs705704	3.65	rs10876864	0.012229	3.85	-3.515	46	1	top1	0.012	0.018	-3.515	0.00044	0.03564
ENSG00000073969	NSF	dti301	17	44668035	44834830	0.1975	rs199501	-7.05	rs4968239	0.010549	4.81	1.283	51	11	enet	0.099	2.3e-10	4.0665	4.77e-05	0.005944
ENSG00000161714	PLCD3	dti301	17	43186335	43210721	0.0455	rs2239919	6.3	rs12944434	0.006963	3.99	-1.894	92	92	bslmm	0.038	8e-05	-4.9341	8.05e-07	0.000217
ENSG00000172992	DCAKD	dti301	17	43100708	43138473	0.0671	rs8073976	-6.44	rs6503410	0.017086	4.04	3.96	111	111	blup	0.042	3.8e-05	4.0091	6.09e-05	0.007047
ENSG00000115840	SLC25A12	dti301	2	173000000	173000000	0.1035	rs10165126	3.99	rs7608403	0.0746	6.5	-3.491	141	141	blup	0.095	5.3e-10	-4.0804	4.5e-05	0.005944
ENSG00000100003	SEC14L2	dti301	22	30792846	30821305	0.1641	rs2240422	5.93	rs2240422	0.054638	-5.85	5.928	129	129	bslmm	0.093	8.7e-10	-6.9059	4.99e-12	8.08e-09
ENSG00000100100	PIK3IP1	dti301	22	31677579	31688520	0.0278	rs737887	-4.97	rs7287267	0.022617	-3.6	4.822	64	1	top1	0.023	0.0032	-4.822	1.42e-06	0.000329
ENSG00000100288	CHKB	dti301	22	51017378	51039884	0.0847	rs6151425	-3.89	rs131749	0.000479	3.4	-1.99	101	101	blup	0.037	0.0001	-4.2867	1.81e-05	0.003258
ENSG00000241878	PISD	dti301	22	32014477	32058418	0.7361	rs5749298	4.03	rs2295251	0.084379	6.37	-1.26	89	89	bslmm	0.33	3.3e-34	-5.31338	1.08e-07	3.5e-05
ENSG00000243477	NAT6	dti301	3	50333833	50336852	0.0969	rs9877046	4.41	rs13100173	0.100258	6.09	3.592	54	1	top1	0.1	8.7e-10	3.592	0.000328	0.02952
ENSG00000164303	ENPP6	dti301	4	185000000	185000000	0.1122	rs6820454	4.98	rs1882328	0.05002	5.87	4.782	207	6	enet	0.076	3.4e-08	4.5907	4.42e-06	0.000895
ENSG00000197860	SGTB	dti301	5	64961755	65018862	0.1263	rs1549192	-5.63	rs16894005	0.117351	-6.88	-5.409	123	1	top1	0.12	4.9e-12	5.409	6.34e-08	3.32e-05
ENSG00000213722	DDAH2	dti301	6	31694815	31698394	0.2217	rs3117577	-6.3	rs1144708	0.222953	-9.21	-3.615	39	4	lasso	0.24	2.8e-24	4.129	3.64e-05	0.005897
ENSG00000015592	STMN4	dti301	8	27092840	27115937	0.078	rs12681837	4.02	rs11786687	0.05929	-5.59	-3.55	92	8	enet	0.06	1.2e-06	3.57178	0.000355	0.030268
ENSG00000178685	PARP10	dti301	8	145000000	145000000	0.056	rs6984820	-4.38	rs11989052	0.04468	4.25	-4.086	51	51	blup	0.06	4.7e-05	-4.0723	4.66e-05	0.005944
ENSG00000119326	CTNNAL1	dti301	9	112000000	112000000	0.0597	rs1140064	-4.47	rs3750457	0.03273	4.16	-3.634	160	1	top1	0.033	0.001	-3.634	0.000279	0.028016
ENSG00000165118	C9orf64	dti301	9	86553226	86571901	0.2515	rs1572030	5.05	rs1572030	0.19616	8.81	5.055	53	6	enet	0.2	2.5e-20	5.3627	8.2e-08	3.32e-05
ENSG00000133805	AMPD3	dti304	11	10329860	10529126	0.1743	rs2071020	5.9	rs11604833	0.137	7.282	5.573	215	13	lasso	0.14	6.5e-14	5.8597	4.64e-09	7.52e-06
ENSG00000163596	ICA1L	dti304	2	204000000	204000000	0.1511	rs6705330	-6.25	rs4510208	0.163	8.19	-6.22	61	2	enet	0.18	7.5e-18	-4.27437	1.92e-05	0.015552
ENSG00000241878	PISD	dti304	22	32014477	32058418	0.7361	rs131250	-2.44	rs2295251	0.084379	6.37	-1.567	89	89	bslmm	0.33	3.3e-34	-3.8674	0.00011	0.04455
ENSG00000161204	ABCF3	dti304	3	184000000	184000000	0.043	rs843337	-3.94	rs6787471	0.024305	-4.34	-3.814	87	87	bslmm	0.032	0.0003	4.0824	4.46e-05	0.024084
ENSG00000076356	PLXNA2	dti307	1	208000000	208000000	0.0462	rs3811383	4.929	rs556625	0.00276	4.159	-2.312	211	7	enet	0.012	0.021	-3.9684	7.24e-05	0.005864
ENSG00000125459	MSTO1	dti307	1	156000000	156000000	0.0338	rs860295	-4.386	rs2175391	0.04568	4.389	-3.352	40	1	top1	0.046	2e-05	-3.352	0.000802	0.04812
ENSG00000132692	BCAN	dti307	1	157000000	157000000	0.1183	rs3795736	-3.85	rs3795736	0.07612	-6.655	-3.85	104	19	enet	0.1	1.2e-10	4.7825	1.73e-06	0.00035
ENSG00000160803	UBQLN4	dti307	1	156000000	156000000	0.0396	rs4661218	-5.088	rs1111102	0.02446	4.097	-4.652	71	1	top1	0.024	0.0014	-4.652	3.29e-06	0.000533
ENSG00000076685	NT5C2	dti307	10	105000000	105000000	0.0391	rs3123794	5.43	rs12764154	0.00192	3.54	-1.143	95	95	bslmm	0.019	0.0041	-3.59094	0.000329	0.022208
ENSG00000138175	ARL3	dti307	10	104000000	104000000	0.0965	rs12764388	-4.48	rs2298278	0.0567	-5.22	3.759	99	99	blup	0.066	2.4e-07	-4.02052	5.81e-05	0.005346
ENSG00000133805	AMPD3	dti307	11	10329860	10529126	0.1743	rs2071020	5.24	rs11604833	0.137	7.282	4.859	215	13	lasso	0.14	6.5e-14	5.14749	2.64e-07	7.13e-05
ENSG00000111540	RAB5B	dti307	12	56367697	56388490	0.0309	rs10876864	-4.08	rs10876864	0.012229	3.85	-4.081	46	1	top1	0.012	0.018	-4.081	4.48e-05	0.004536
ENSG00000138621	PPCDC	dti307	15	75315896	75409803	0.0714	rs12901243	4.18	rs4886649	0.01946	-4.48	-2.824	77	77	blup	0.06	1.8e-05	4.001	6.31e-05	0.00538
ENSG00000198794	SCAMP5	dti307	15	75249560	75313837	0.0374	rs12901243	4.18	rs2304903	0.02093	4.23	3.401	76	76	bslmm	0.034	0.0002	3.46	0.000539	0.033584
ENSG00000161714	PLCD3	dti307	17	43186335	43210721	0.0455	rs7213273	6.9	rs12944434	0.006963	3.99	-2.79	92	92	bslmm	0.038	8e-05	-5.80639	6.38e-09	5.17e-06
ENSG00000172992	DCAKD	dti307	17	43100708	43138473	0.0671	rs7213273	6.9	rs6503410	0.017086	4.04	3.692	111	111	blup	0.042	3.8e-05	4.1216	3.76e-05	0.004061
ENSG00000115840	SLC25A12	dti307	2	173000000	173000000	0.1035	rs6715929	3.76	rs7608403	0.0746	6.5	-3.004	141	141	blup	0.095	5.3e-10	-3.66815	0.000244	0.017186
ENSG00000143924	EML4	dti307	2	42396490	42559688	0.1673	rs7583046	-3.31	rs1017476	0.0178	4.2	-1.845	176	176	blup	0.068	1.7e-07	-3.48016	0.000501	0.032465
ENSG00000100003	SEC14L2	dti307	22	30792846	30821305	0.1641	rs2074733	-5.62	rs2240422	0.054638	-5.85	5.265	129	129	bslmm	0.093	8.7e-10	-6.9423	3.86e-12	6.25e-09
ENSG00000100100	PIK3IP1	dti307	22	31677579	31688520	0.0278	rs4141404	-4.62	rs7287267	0.022617	-3.6	4.485	64	1	top1	0.023	0.0032	-4.485	7.29e-06	0.000908
ENSG00000100288	CHKB	dti307	22	51017378	51039884	0.0847	rs7284093	-3.54	rs131749	0.000479	3.4	-2.127	101	101	blup	0.037	0.0001	-4.4431	8.87e-06	0.001026
ENSG00000241878	PISD	dti307	22	32014477	32058418	0.7361	rs5749298	3.94	rs2295251	0.084379	6.37	-1.863	89	89	bslmm	0.33	3.3e-34	-5.2249	1.74e-07	5.64e-05
ENSG00000114491	UMPS	dti307	3	124000000	124000000	0.2497	rs4678169	-5.38	rs6768588	0.356653	11.64	-3.93	147	46	enet	0.4	2.2e-42	-4.6024	4.18e-06	0.000616
ENSG00000164303	ENPP6	dti307	4	185000000	185000000	0.1122	rs6820454	5.16	rs1882328	0.05002	5.87	4.971	207	6	enet	0.076	3.4e-08	5.4564	4.86e-08	1.97e-05
ENSG00000170458	CD14	dti307	5	140000000	140000000	0.0426	rs3733681	4.67	rs778587	0.034918	3.8	-4.015	74	1	top1	0.035	0.00017	-4.015	5.94e-05	0.005346
ENSG00000213523	SRA1	dti307	5	140000000	140000000	0.0688	rs1019933	4.68	rs6871703	0.031763	4.51	4.556	58	58	bslmm	0.048	1.4e-05	5.01445	5.32e-07	0.000123
ENSG00000213722	DDAH2	dti307	6	31694815	31698394	0.2217	rs3117577	-5.82	rs1144708	0.222953	-9.21	-3.422	39	4	lasso	0.24	2.8e-24	3.9507	7.79e-05	0.006009
ENSG00000146648	EGFR	dti307	7	55086714	55324313	0.068	rs723527	-4.72	rs763317	0.00489	4.3	-4.117	215	10	enet	0.038	8.8e-05	-4.5458	5.47e-06	0.000738
ENSG00000015592	STMN4	dti307	8	27092840	27115937	0.078	rs3739212	-3.766	rs11786687	0.05929	-5.59	-3.734	92	8	enet	0.06	1.2e-06	3.7194	0.0002	0.014727
ENSG00000119326	CTNNAL1	dti307	9	112000000	112000000	0.0597	rs1140064	-6.56	rs3750457	0.03273	4.16	-5.471	160	1	top1	0.033	0.001	-5.471	4.48e-08	1.97e-05
ENSG00000165118	C9orf64	dti307	9	86553226	86571901	0.2515	rs6559758	5.04	rs1572030	0.19616	8.81	4.325	53	6	enet	0.2	2.5e-20	4.7148	2.42e-06	0.000436
ENSG00000132692	BCAN	dti310	1	157000000	157000000	0.1183	rs1056695	-4.57	rs3795736	0.07612	-6.655	-4.4	104	19	enet	0.1	1.2e-10	4.9114	9.04e-07	0.000209
ENSG00000178096	BOLA1	dti310	1	150000000	150000000	0.2211	rs7517103	3.967	rs15931	0.3967	12.374	-3.374	23	23	blup	0.4	2.6e-43	-3.6191	0.000296	0.031968
ENSG00000133805	AMPD3	dti310	11	10329860	10529126	0.1743	rs2071020	4.859	rs11604833	0.137	7.282	4.673	215	13	lasso	0.14	6.5e-14	5.1494	2.61e-07	0.000106
ENSG00000142082	SIRT3	dti310	11	215458	236931	0.0794	rs1045577	-6.592	rs1045288	0.00289	4.267	-0.552	83	83	bslmm	0.054	3.3e-06	3.9885	6.65e-05	0.009794
ENSG00000177963	RIC8A	dti310	11	207511	215113	0.1552	rs1045577	-6.592	rs473151	0.0475	-5.185	-4.001	82	82	blup	0.12	1.3e-12	5.26391	1.41e-07	0.000106
ENSG00000198561	CTNND1	dti310	11	57520715	57587018	0.0563	rs576859	-3.794	rs499188	0.0493	-4.635	-3.493	66	1	top1	0.049	8e-06	3.493	0.000478	0.036008
ENSG00000111540	RAB5B	dti310	12	56367697	56388490	0.0309	rs10876864	-4.14	rs10876864	0.012229	3.85	-4.144	46	1	top1	0.012	0.018	-4.144	3.41e-05	0.005832
ENSG00000102531	FNDC3A	dti310	13	49550048	49783915	0.0742	rs9535179	-3.51	rs9535179	0.031114	-4.35	-3.508	41	1	top1	0.031	0.00039	3.508	0.000451	0.036008
ENSG00000080815	PSEN1	dti310	14	73603126	73690399	0.0955	rs362412	-3.88	rs17781801	0.011215	-5.46	-3.058	87	6	lasso	0.03	0.0004	3.50154	0.000463	0.036008
ENSG00000138621	PPCDC	dti310	15	75315896	75409803	0.0714	rs12901243	3.16	rs4886649	0.01946	-4.48	-2.393	77	77	blup	0.06	1.8e-05	3.4865	0.000489	0.036008
ENSG00000100726	TELO2	dti310	16	1543345	1560458	0.0758	rs2076434	4.428	rs932391	0.00261	-3.48	3.614	108	108	bslmm	0.034	0.00055	-3.6443	0.000268	0.031011
ENSG00000161714	PLCD3	dti310	17	43186335	43210721	0.0455	rs1053733	-7.47	rs12944434	0.006963	3.99	-1.87	92	92	bslmm	0.038	8e-05	-5.1686	2.36e-07	0.000106
ENSG00000172992	DCAKD	dti310	17	43100708	43138473	0.0671	rs1053733	-7.47	rs6503410	0.017086	4.04	3.327	111	111	blup	0.042	3.8e-05	4.9459	7.58e-07	0.000205
ENSG00000100003	SEC14L2	dti310	22	30792846	30821305	0.1641	rs2074733	-5.39	rs2240422	0.054638	-5.85	4.819	129	129	bslmm	0.093	8.7e-10	-6.71409	1.89e-11	3.06e-08
ENSG00000100100	PIK3IP1	dti310	22	31677579	31688520	0.0278	rs714909	4.17	rs7287267	0.022617	-3.6	4.132	64	1	top1	0.023	0.0032	-4.132	3.6e-05	0.005832
ENSG00000100288	CHKB	dti310	22	51017378	51039884	0.0847	rs762672	-3.58	rs131749	0.000479	3.4	-1.89	101	101	blup	0.037	0.0001	-3.60152	0.000316	0.031995
ENSG00000241878	PISD	dti310	22	32014477	32058418	0.7361	rs5749298	3.47	rs2295251	0.084379	6.37	-1.648	89	89	bslmm	0.33	3.3e-34	-4.19939	2.68e-05	0.005427
ENSG00000243156	MICAL3	dti310	22	18270415	18507325	0.0978	rs5992854	-3.88	rs424931	-0.00258	3.5	-1.128	269	269	blup	0.044	2.4e-05	3.4927	0.000478	0.036008
ENSG00000164303	ENPP6	dti310	4	185000000	185000000	0.1122	rs2310001	5.25	rs1882328	0.05002	5.87	4.416	207	6	enet	0.076	3.4e-08	5.1029	3.34e-07	0.000108
ENSG00000170458	CD14	dti310	5	140000000	140000000	0.0426	rs3733681	3.88	rs778587	0.034918	3.8	-3.399	74	1	top1	0.035	0.00017	-3.399	0.000676	0.04563
ENSG00000120265	PCMT1	dti310	6	150000000	150000000	0.1725	rs12660304	3.55	rs1112730	0.265633	-10.41	3.312	86	86	bslmm	0.28	2.8e-28	-3.4029	0.000667	0.04563
ENSG00000213722	DDAH2	dti310	6	31694815	31698394	0.2217	rs3117574	-6.91	rs1144708	0.222953	-9.21	-3.379	39	4	lasso	0.24	2.8e-24	3.9138	9.08e-05	0.011315
ENSG00000146648	EGFR	dti310	7	55086714	55324313	0.068	rs723527	-4.47	rs763317	0.00489	4.3	-3.899	215	10	enet	0.038	8.8e-05	-3.5488	0.000387	0.036008
ENSG00000165118	C9orf64	dti310	9	86553226	86571901	0.2515	rs6559758	5.02	rs1572030	0.19616	8.81	3.67	53	6	enet	0.2	2.5e-20	3.963	7.4e-05	0.00999
ENSG00000100726	TELO2	dti313	16	1543345	1560458	0.0758	rs2235641	3.066	rs932391	0.00261	-3.48	2.748	108	108	bslmm	0.034	0.00055	-3.8061	0.000141	0.028553
ENSG00000132471	WBP2	dti313	17	73841780	73852588	0.0619	rs936393	7.48	rs7370	0.058736	-5.1	4.625	54	1	top1	0.059	1.1e-06	-4.625	3.75e-06	0.002025
ENSG00000141569	TRIM65	dti313	17	73876416	73893084	0.1934	rs936393	7.48	rs8066711	0.180095	6.93	5.938	60	6	lasso	0.21	4.8e-15	5.17157	2.32e-07	0.000376
ENSG00000172992	DCAKD	dti313	17	43100708	43138473	0.0671	rs2027995	4.52	rs6503410	0.017086	4.04	2.494	111	111	blup	0.042	3.8e-05	4.02427	5.72e-05	0.018533
ENSG00000115380	EFEMP1	dti313	2	56093102	56151274	0.1121	rs4233964	6.09	rs11685113	0.0466	5.24	0.655	133	133	bslmm	0.085	4.8e-09	4.80262	1.57e-06	0.001272
ENSG00000164077	MON1A	dti313	3	49946302	49967606	0.0201	rs7613875	4.524	rs17657664	0.000369	-3.4	4.06	66	66	bslmm	0.0084	0.051	-3.8997	9.63e-05	0.022287
ENSG00000087274	ADD1	dti313	4	2845584	2931803	0.2134	rs16843523	4.89	rs2285084	0.295948	-11.03	4.572	119	119	bslmm	0.31	1.2e-32	-4.4819	7.4e-06	0.002997
ENSG00000111912	NCOA7	dti313	6	126000000	126000000	0.1314	rs1407590	-3.81	rs10872303	0.041687	-4.84	-3.585	59	59	blup	0.097	3.9e-10	3.97923	6.91e-05	0.018657
ENSG00000021300	PLEKHB1	dti316	11	73357223	73373864	0.0297	rs2140893	4.975	rs1525749	0.00958	-3.524	4.217	73	1	top1	0.0096	0.032	-4.217	2.48e-05	0.013392
ENSG00000181924	COA4	dti316	11	73583712	73588033	0.0505	rs1792174	-4.853	rs1792163	0.00634	-3.814	-4.728	75	5	lasso	0.01	0.032	5.501	3.78e-08	6.12e-05
ENSG00000187676	B3GALTL	dti316	13	31774073	31906413	0.3036	rs4617711	-4.11	rs7986755	0.267164	-10.55	-2.995	161	10	lasso	0.4	8.9e-42	3.888	0.000101	0.032724
ENSG00000149927	DOC2A	dti316	16	30016830	30034591	0.0623	rs11642740	4.82	rs11642612	0.08043	6.12	4.746	74	1	top1	0.08	1.3e-08	4.746	2.07e-06	0.001677
ENSG00000163596	ICA1L	dti316	2	204000000	204000000	0.1511	rs4510208	5.58	rs4510208	0.163	8.19	5.577	61	2	enet	0.18	7.5e-18	3.9817	6.84e-05	0.027702
ENSG00000135823	STX6	dti319	1	181000000	181000000	0.0562	rs6665134	-5.57	rs6665134	0.03723	-4.844	-5.572	115	23	enet	0.048	1e-05	4.63245	3.61e-06	0.001462
ENSG00000178922	HYI	dti319	1	43916824	43919660	0.3343	rs4141741	7	rs6954	0.22543	-9.262	5.992	76	15	enet	0.26	1.2e-26	-6.49961	8.05e-11	6.52e-08
ENSG00000107651	SEC23IP	dti319	10	122000000	122000000	0.28	rs11199129	-3.389	rs11199129	0.243	-9.7	-3.389	101	20	enet	0.29	1.7e-30	3.77195	0.000162	0.02187
ENSG00000133805	AMPD3	dti319	11	10329860	10529126	0.1743	rs6484290	7.04	rs11604833	0.137	7.282	7.013	215	13	lasso	0.14	6.5e-14	7.62989	2.35e-14	3.81e-11
ENSG00000080815	PSEN1	dti319	14	73603126	73690399	0.0955	rs12588579	4.02	rs17781801	0.011215	-5.46	3.725	87	6	lasso	0.03	0.0004	-3.9876	6.68e-05	0.014191
ENSG00000105607	GCDH	dti319	19	13001840	13025021	0.4124	rs8012	3.84	rs8012	0.21645	9.08	3.84	67	11	enet	0.25	4.8e-25	3.5777	0.000347	0.035134
ENSG00000127824	TUBA4A	dti319	2	220000000	220000000	0.024	rs6436131	-3.869	rs4485556	0.0191	-3.46	-3.504	97	1	top1	0.019	0.0042	3.504	0.000458	0.04122
ENSG00000124181	PLCG1	dti319	20	39765600	39811629	0.1362	rs6016505	4.28	rs6016505	0.08734	-7.15	4.276	56	15	enet	0.15	1.8e-15	-3.92273	8.76e-05	0.014191
ENSG00000215440	NPEPL1	dti319	20	57264187	57294294	0.0729	rs6026445	-3.45	rs6015338	0.01645	-3.84	-3.327	156	5	lasso	0.034	0.00018	3.52537	0.000423	0.040309
ENSG00000241837	ATP5O	dti319	21	35275757	35288284	0.234	rs2032312	-4.12	rs12482697	0.239	-9.56	-3.828	129	1	top1	0.24	3.2e-24	3.828	0.000129	0.018998
ENSG00000114904	NEK4	dti319	3	52744800	52804965	0.0875	rs10510760	4.346	rs13064064	0.133039	-6.53	3.672	111	1	top1	0.13	1.2e-09	-3.672	0.000241	0.026028
ENSG00000144566	RAB5A	dti319	3	19988571	20026667	0.0559	rs4241539	3.901	rs13072891	0.005431	-3.94	3.779	106	106	bslmm	0.021	0.003	-4.2406	2.23e-05	0.006021
ENSG00000120306	CYSTM1	dti319	5	140000000	140000000	0.1331	rs13385	-5.25	rs269782	0.170805	-7.21	-5.073	83	1	top1	0.17	8.9e-14	5.073	3.92e-07	0.000212
ENSG00000213523	SRA1	dti319	5	140000000	140000000	0.0688	rs6871703	-3.37	rs6871703	0.031763	4.51	-3.374	58	58	bslmm	0.048	1.4e-05	-3.7118	0.000206	0.023837
ENSG00000106460	TMEM106B	dti319	7	12250867	12282993	0.2378	rs3807865	-4.13	rs5011432	0.277	-10.26	-3.81	139	6	lasso	0.29	1.3e-29	3.9343	8.34e-05	0.014191
ENSG00000189077	TMEM120A	dti319	7	75616155	75623977	0.101	rs6965343	-4.05	rs7794040	0.078	6.47	-3.271	72	72	bslmm	0.089	2.1e-09	-3.7185	0.0002	0.023837
ENSG00000119383	PPP2R4	dti319	9	132000000	132000000	0.2432	rs3118634	3.676	rs3118634	0.15327	-7.73	3.676	84	84	bslmm	0.15	1.7e-15	-3.93533	8.31e-05	0.014191
ENSG00000187764	SEMA4D	dti319	9	91975702	92113045	0.058	rs4405007	-5.936	rs9410321	0.0046	-3.69	-3.488	141	141	blup	0.031	0.00035	4.35101	1.36e-05	0.004406
ENSG00000183828	NUDT14	dti322	14	106000000	106000000	0.1728	rs2072675	-6.41	rs4983590	0.091478	5.98	-5.899	61	4	lasso	0.092	2.2e-08	-5.841	5.19e-09	8.41e-06
ENSG00000140400	MAN2C1	dti322	15	75648133	75660971	0.4343	rs12594013	3.93	rs8031650	0.12061	-7.55	3.743	29	6	lasso	0.18	5.4e-18	-4.12044	3.78e-05	0.010021
ENSG00000169371	SNUPN	dti322	15	75890424	75918810	0.086	rs8027749	3.92	rs8027749	0.03732	-4.16	3.924	64	1	top1	0.037	0.00044	-3.924	8.71e-05	0.0162
ENSG00000143727	ACP1	dti322	2	264140	278283	0.3809	rs9213	4.448	rs2290911	0.606	-15.14	4.321	93	17	enet	0.61	1.5e-78	-4.42302	9.73e-06	0.006318
ENSG00000163596	ICA1L	dti322	2	204000000	204000000	0.1511	rs4510208	6.407	rs4510208	0.163	8.19	6.407	61	2	enet	0.18	7.5e-18	4.08936	4.33e-05	0.010021
ENSG00000160972	PPP1R16A	dti322	8	146000000	146000000	0.033	rs6989368	-4.38	rs6989368	0.02363	-4.12	-4.381	53	53	blup	0.033	0.00028	4.1286	3.65e-05	0.010021
ENSG00000167701	GPT	dti322	8	146000000	146000000	0.0441	rs6989368	-4.38	rs13254911	0.06912	-5.39	-3.916	49	1	top1	0.069	1.3e-07	3.916	9e-05	0.0162
ENSG00000148384	INPP5E	dti322	9	139000000	139000000	0.1185	rs3812594	4.94	rs11146021	0.08127	-5.75	4.383	102	1	top1	0.081	6.9e-08	-4.383	1.17e-05	0.006318
ENSG00000187024	PTRH1	dti322	9	130000000	130000000	0.0427	rs514024	5.03	rs504434	0.01711	-3.66	3.806	80	80	bslmm	0.024	0.0036	-4.207	2.59e-05	0.010021
ENSG00000181924	COA4	dti323	11	73583712	73588033	0.0505	rs655717	-5.424	rs1792163	0.00634	-3.814	-3.214	75	5	lasso	0.01	0.032	4.8467	1.26e-06	0.002041
ENSG00000007923	DNAJC11	dti325	1	6694228	6761984	0.2359	rs11122141	3.568	rs200448	0.09427	-6.783	3.151	109	20	enet	0.2	5.6e-20	-4.54758	5.43e-06	0.004398
ENSG00000148842	CNNM2	dti325	10	105000000	105000000	0.1453	rs1004467	3.21	rs11191454	0.0894	6.11	2.998	132	132	blup	0.099	3.9e-10	3.3623	0.000773	0.048164
ENSG00000176986	SEC24C	dti325	10	75504120	75531919	0.0331	rs7080350	3.92	rs10740418	0.025	3.72	3.723	56	1	top1	0.025	0.0012	3.723	0.000197	0.022796
ENSG00000021300	PLEKHB1	dti325	11	73357223	73373864	0.0297	rs11235876	4.997	rs1525749	0.00958	-3.524	4.378	73	1	top1	0.0096	0.032	-4.378	1.2e-05	0.005103
ENSG00000065357	DGKA	dti325	12	56321103	56347811	0.0665	rs12815387	3.67	rs1052206	0.012563	4.6	-1.319	43	43	bslmm	0.061	6.7e-07	-3.5369	0.000405	0.033129
ENSG00000084112	SSH1	dti325	12	109000000	109000000	0.0243	rs3741782	3.57	rs3741782	0.003454	3.59	3.566	112	112	bslmm	0.014	0.015	3.5855	0.000336	0.033129
ENSG00000111275	ALDH2	dti325	12	112000000	112000000	0.0701	rs632650	4.19	rs4648328	0.145625	-7.99	4.05	59	1	top1	0.15	9.8e-15	-4.05	5.12e-05	0.00981
ENSG00000151491	EPS8	dti325	12	15773092	16035263	0.0324	rs10846208	4.5	rs10459102	0.034906	-3.98	4.258	44	1	top1	0.035	0.00016	-4.258	2.06e-05	0.006674
ENSG00000183828	NUDT14	dti325	14	106000000	106000000	0.1728	rs11625862	-4.6	rs4983590	0.091478	5.98	-4.406	61	4	lasso	0.092	2.2e-08	-3.5842	0.000338	0.033129
ENSG00000159322	ADPGK	dti325	15	73043710	73078187	0.1032	rs11072380	-4.088	rs11072380	0.06307	5.41	-4.088	67	1	top1	0.063	1.2e-06	-4.088	4.35e-05	0.00981
ENSG00000169609	C15orf40	dti325	15	83657193	83680393	0.1727	rs11855722	-3.273	rs4842860	0.25072	-9.92	-2.439	66	10	enet	0.31	2.6e-32	3.49005	0.000483	0.035566
ENSG00000167720	SRR	dti325	17	2206677	2228554	0.211	rs17761723	-4.139	rs12450028	0.296448	-10.65	-3.428	111	4	lasso	0.3	4.4e-31	3.5344	0.000409	0.033129
ENSG00000040933	INPP4A	dti325	2	99061317	99210853	0.0298	rs2278206	3.88	rs17031139	0.0431	-4.72	3.792	107	2	lasso	0.052	4.6e-06	-3.5096	0.000449	0.034637
ENSG00000144535	DIS3L2	dti325	2	233000000	233000000	0.1078	rs3116189	-3.7	rs6715778	0.00817	4.53	1.831	212	212	blup	0.02	0.0036	3.4234	0.000618	0.041715
ENSG00000124207	CSE1L	dti325	20	47662849	47713489	0.1231	rs1115535	-3.92	rs1556876	0.07834	-6.7	-3.792	79	6	lasso	0.14	2.1e-14	4.0355	5.45e-05	0.00981
ENSG00000099994	SUSD2	dti325	22	24577227	24585078	0.0663	rs738808	-3.19	rs35146655	0.070578	4.57	-3.096	65	65	bslmm	0.071	2.7e-05	-3.4314	0.000601	0.041715
ENSG00000100003	SEC14L2	dti325	22	30792846	30821305	0.1641	rs2299825	-3.419	rs2240422	0.054638	-5.85	2.124	129	129	bslmm	0.093	8.7e-10	-3.783	0.000155	0.020925
ENSG00000185340	GAS2L1	dti325	22	29702572	29708774	0.0402	rs737883	-4.887	rs13056977	0.012533	3.65	-3.357	86	8	enet	0.016	0.0087	-3.4069	0.000657	0.042574
ENSG00000185666	SYN3	dti325	22	32908539	33454358	0.264	rs9609555	-3.425	rs10483168	0.15767	-7.75	-3.009	515	4	lasso	0.26	3.8e-26	4.1997	2.67e-05	0.007209
ENSG00000088543	C3orf18	dti325	3	50595462	50608458	0.0582	rs4688718	4.12	rs13076850	0.092925	5.14	3.498	49	49	blup	0.095	2.7e-06	3.7384	0.000185	0.022796
ENSG00000164077	MON1A	dti325	3	49946302	49967606	0.0201	rs1799845	7.01	rs17657664	0.000369	-3.4	3.32	66	66	bslmm	0.0084	0.051	-3.8415	0.000122	0.017967
ENSG00000233276	GPX1	dti325	3	49394609	49396033	0.4229	rs17650792	6.39	rs17080528	0.485486	-13.55	-4.58	51	8	lasso	0.5	8.8e-59	3.9038	9.47e-05	0.015341
ENSG00000113048	MRPS27	dti325	5	71515236	71616473	0.0398	rs3828616	4.84	rs10039706	0.030691	-4.21	3.54	46	1	top1	0.031	0.00037	-3.54	0.0004	0.033129
ENSG00000197226	TBC1D9B	dti325	5	179000000	179000000	0.4331	rs4935	-4.23	rs30386	0.112765	-7.27	-3.764	98	35	enet	0.3	1.1e-30	4.9795	6.37e-07	0.001032
ENSG00000104497	SNX16	dti325	8	82711816	82755101	0.0969	rs2087449	-5.3	rs1817107	0.05927	-4.48	-4.367	101	1	top1	0.059	8.7e-06	4.367	1.26e-05	0.005103
ENSG00000099810	MTAP	dti325	9	21802542	21931646	0.1965	rs10965143	-3.84	rs10757257	0.24742	-9.82	-3.577	148	1	top1	0.25	3.5e-25	3.577	0.000348	0.033129
ENSG00000119383	PPP2R4	dti325	9	132000000	132000000	0.2432	rs10988248	-5.19	rs3118634	0.15327	-7.73	3.122	84	84	bslmm	0.15	1.7e-15	-3.35141	0.000804	0.04824
ENSG00000162384	C1orf123	dti328	1	53679771	53686289	0.0968	rs3737984	-5.31	rs2297656	0.15618	-7.766	-5.071	105	1	top1	0.16	9.2e-16	5.071	3.96e-07	0.000642
ENSG00000150867	PIP4K2A	dti328	10	22823778	23003484	0.3034	rs10828316	-3.89	rs10828316	0.291	-10.5	-3.894	143	3	lasso	0.29	1.6e-30	3.89448	9.84e-05	0.034344
ENSG00000166340	TPP1	dti328	11	6634000	6640692	0.0684	rs2659871	-3.963	rs1800752	0.0308	4.486	-3.748	145	1	top1	0.031	0.00036	-3.748	0.000178	0.04806
ENSG00000066629	EML1	dti328	14	100000000	100000000	0.1165	rs10130307	5.29	rs732787	0.065877	5.6	-3.348	179	179	blup	0.077	2.4e-08	-4.5603	5.11e-06	0.004139
ENSG00000105655	ISYNA1	dti328	19	18545198	18549111	0.0189	rs11673604	-4.62	rs34053595	0.0233	3.62	-4.341	70	1	top1	0.023	0.0017	-4.341	1.42e-05	0.007668
ENSG00000173540	GMPPB	dti328	3	49754277	49761384	0.1884	rs6809879	-4.1	rs6809879	0.225702	9.31	-4.1	80	4	lasso	0.23	4.7e-23	-3.87613	0.000106	0.034344
ENSG00000133069	TMCC2	dti33	1	205000000	205000000	0.062	rs10751431	-4.942	rs12144980	0.06525	-5.636	-4.116	123	1	top1	0.065	3e-07	4.116	3.86e-05	0.020844
ENSG00000084112	SSH1	dti33	12	109000000	109000000	0.0243	rs10746131	3.96	rs3741782	0.003454	3.59	3.498	112	112	bslmm	0.014	0.015	3.8256	0.00013	0.04212
ENSG00000167004	PDIA3	dti33	15	44038590	44065477	0.0368	rs654276	5.349	rs678084	0.02467	3.77	4.839	47	5	enet	0.026	0.00094	4.8689	1.12e-06	0.001814
ENSG00000115073	ACTR1B	dti33	2	98272431	98280570	0.5135	rs11692435	-3.61	rs11692435	0.259	-10.01	-3.61	42	42	bslmm	0.29	2.9e-30	3.99896	6.36e-05	0.025758
ENSG00000168397	ATG4B	dti33	2	243000000	243000000	0.1264	rs1130905	3.86	rs6751972	0.072	6.27	2.65	46	5	lasso	0.089	2.1e-09	3.75833	0.000171	0.04617
ENSG00000176783	RUFY1	dti33	5	179000000	179000000	0.0922	rs4701140	5.01	rs4701140	0.03255	4.55	5.006	99	99	bslmm	0.062	6.1e-07	4.4137	1.02e-05	0.008262
ENSG00000134569	LRP4	dti334	11	46878419	46940193	0.0708	rs6485702	-5.41	rs6485702	0.0146	-3.999	-5.412	66	13	enet	0.03	0.00045	4.8914	1e-06	0.00081
ENSG00000165912	PACSIN3	dti334	11	47199076	47207994	0.108	rs11039119	5.99	rs1352307	0.0675	5.94	3.49	83	4	lasso	0.087	6.7e-09	4.9003	9.57e-07	0.00081
ENSG00000066739	ATG2B	dti334	14	96747595	96830207	0.0711	rs3759602	-3.796	rs4905480	0.054537	5.16	-3.7	159	1	top1	0.055	2.7e-06	-3.7	0.000216	0.049989
ENSG00000196704	AMZ2	dti334	17	66243715	66253297	0.4742	rs3213690	-3.885	rs3213690	0.453294	12.87	-3.885	83	83	bslmm	0.45	1.2e-49	-3.97576	7.02e-05	0.027637
ENSG00000105676	ARMC6	dti334	19	19144384	19170563	0.3556	rs2013813	-2.33	rs7253352	0.00438	2.98	0.102	69	69	bslmm	0.084	5.4e-09	-3.72787	0.000193	0.049989
ENSG00000018510	AGPS	dti334	2	178000000	178000000	0.0421	rs10497508	3.946	rs3769996	0.0287	4.37	3.929	136	1	top1	0.029	0.00056	3.929	8.53e-05	0.027637
ENSG00000163933	RFT1	dti334	3	53122499	53164478	0.1446	rs17304995	-5.32	rs2336725	0.237004	-9.01	-4.012	87	1	top1	0.24	1.7e-21	4.012	6.02e-05	0.027637
ENSG00000132780	NASP	dti337	1	46049518	46084566	0.0314	rs6658700	3.97	rs3014210	0.0254	4.572	-3.551	84	84	blup	0.038	8.7e-05	-3.7372	0.000186	0.023178
ENSG00000159363	ATP13A2	dti337	1	17312453	17338423	0.0444	rs9435734	5.26	rs3738814	0.03693	-4.355	-4.517	113	1	top1	0.037	0.00012	4.517	6.27e-06	0.002539
ENSG00000149177	PTPRJ	dti337	11	48002113	48189670	0.0327	rs905476	4.85	rs1875697	0.0242	-3.635	4.409	109	1	top1	0.024	0.0014	-4.409	1.04e-05	0.002808
ENSG00000110880	CORO1C	dti337	12	109000000	109000000	0.1745	rs10746131	4.27	rs1861642	0.123212	-7.97	3.585	128	128	blup	0.17	3e-17	-3.7861	0.000153	0.02106
ENSG00000111275	ALDH2	dti337	12	112000000	112000000	0.0701	rs12580246	4.76	rs4648328	0.145625	-7.99	3.781	59	1	top1	0.15	9.8e-15	-3.781	0.000156	0.02106
ENSG00000066629	EML1	dti337	14	100000000	100000000	0.1165	rs10131519	-5.76	rs732787	0.065877	5.6	-0.91	179	179	blup	0.077	2.4e-08	-3.6039	0.000313	0.036219
ENSG00000115896	PLCL1	dti337	2	199000000	199000000	0.0653	rs700651	-4.509	rs700640	0.0392	-5.12	-3.541	78	1	lasso	0.045	2e-05	3.541	0.000399	0.043092
ENSG00000144118	RALB	dti337	2	121000000	121000000	0.0483	rs2861028	-4.395	rs4849849	0.0348	4.42	3.898	68	1	top1	0.035	0.00016	3.898	9.7e-05	0.01746
ENSG00000100243	CYB5R3	dti337	22	43013846	43045574	0.1699	rs8135177	-3.51	rs137087	0.18226	-8.79	-3.422	92	14	enet	0.23	8.1e-24	4.1197	3.79e-05	0.007675
ENSG00000164077	MON1A	dti337	3	49946302	49967606	0.0201	rs4688759	-5.644	rs17657664	0.000369	-3.4	3.601	66	66	bslmm	0.0084	0.051	-3.8408	0.000123	0.019926
ENSG00000145715	RASA1	dti337	5	86563705	86687748	0.2723	rs13157168	4.43	rs13157168	0.131698	-7.15	4.431	68	1	top1	0.13	2.1e-13	-4.431	9.38e-06	0.002808
ENSG00000176783	RUFY1	dti337	5	179000000	179000000	0.0922	rs4701133	-6.35	rs4701140	0.03255	4.55	4.634	99	99	bslmm	0.062	6.1e-07	5.12514	2.97e-07	0.00016
ENSG00000111912	NCOA7	dti337	6	126000000	126000000	0.1314	rs6919947	5.46	rs10872303	0.041687	-4.84	4.486	59	59	blup	0.097	3.9e-10	-5.2676	1.38e-07	0.00016
ENSG00000106066	CPVL	dti337	7	29034847	29235067	0.3466	rs11980456	-4.7	rs245883	0.166	7.29	1.559	282	282	blup	0.28	4.3e-24	4.2296	2.34e-05	0.005415
ENSG00000106460	TMEM106B	dti337	7	12250867	12282993	0.2378	rs3807865	5.47	rs5011432	0.277	-10.26	5.436	139	6	lasso	0.29	1.3e-29	-5.1678	2.37e-07	0.00016
ENSG00000197860	SGTB	dti340	5	64961755	65018862	0.1263	rs1549192	5.03	rs16894005	0.117351	-6.88	4.93	123	1	top1	0.12	4.9e-12	-4.93	8.22e-07	0.001332
ENSG00000066629	EML1	dti343	14	100000000	100000000	0.1165	rs7152866	-4.95	rs732787	0.065877	5.6	0.782	179	179	blup	0.077	2.4e-08	4.4359	9.17e-06	0.003714
ENSG00000100767	PAPLN	dti343	14	73704205	73741348	0.0619	rs7523	-3.5	rs177374	0.006993	-3.66	-3.215	83	83	blup	0.03	0.0005	3.824	0.000131	0.03537
ENSG00000166192	SENP8	dti343	15	72406599	72433311	0.126	rs4777484	-4.041	rs7182776	0.08557	5.7	3.906	56	11	lasso	0.088	3.7e-09	3.7673	0.000165	0.038186
ENSG00000169169	CPT1C	dti343	19	50194155	50216988	0.0583	rs12984428	4.51	rs12981033	0.0445	-4.57	4.459	57	1	top1	0.044	2.2e-05	-4.459	8.23e-06	0.003714
ENSG00000120306	CYSTM1	dti343	5	140000000	140000000	0.1331	rs13385	4.11	rs269782	0.170805	-7.21	3.679	83	1	top1	0.17	8.9e-14	-3.679	0.000234	0.047385
ENSG00000197860	SGTB	dti343	5	64961755	65018862	0.1263	rs1549192	5.18	rs16894005	0.117351	-6.88	5.049	123	1	top1	0.12	4.9e-12	-5.049	4.44e-07	0.000719
ENSG00000234745	HLA-B	dti343	6	31321649	31324965	0.195	rs2523586	3.68	rs2523589	0.056203	-5.77	2.477	13	10	enet	0.2	2.5e-18	-4.06532	4.8e-05	0.015552
ENSG00000155792	DEPTOR	dti343	8	121000000	121000000	0.0936	rs4871827	-4.84	rs4871827	0.12373	6.39	-4.836	142	1	top1	0.12	5.3e-11	-4.836	1.32e-06	0.001069
ENSG00000181924	COA4	dti344	11	73583712	73588033	0.0505	rs1792174	-5.06	rs1792163	0.00634	-3.814	-3.686	75	5	lasso	0.01	0.032	4.9371	7.93e-07	0.001285
ENSG00000065000	AP3D1	dti348	19	2100988	2164464	0.0564	rs25673	-3.91	rs2072304	0.03528	-4.29	-3.862	59	1	top1	0.035	0.00014	3.862	0.000112	0.04482
ENSG00000006607	FARP2	dti348	2	242000000	242000000	0.1528	rs2055566	3.39	rs3771555	0.0743	6.36	3.067	121	121	bslmm	0.15	5e-13	3.8086	0.00014	0.04482
ENSG00000163596	ICA1L	dti348	2	204000000	204000000	0.1511	rs4510208	4.99	rs4510208	0.163	8.19	4.99	61	2	enet	0.18	7.5e-18	4.738	2.16e-06	0.00175
ENSG00000168393	DTYMK	dti348	2	243000000	243000000	0.105	rs1130905	4.633	rs4425107	0.0484	4.95	-4.2086	33	1	top1	0.048	9.7e-06	-4.2086	2.57e-05	0.013878
ENSG00000168397	ATG4B	dti348	2	243000000	243000000	0.1264	rs1130905	4.633	rs6751972	0.072	6.27	4.432	46	5	lasso	0.089	2.1e-09	5.2059	1.93e-07	0.000313
ENSG00000234745	HLA-B	dti348	6	31321649	31324965	0.195	rs2844623	-3.46	rs2523589	0.056203	-5.77	-2.026	13	10	enet	0.2	2.5e-18	3.7655	0.000166	0.04482
ENSG00000178922	HYI	dti351	1	43916824	43919660	0.3343	rs6954	4.3	rs6954	0.22543	-9.262	4.3	76	15	enet	0.26	1.2e-26	-4.1857	2.84e-05	0.015336
ENSG00000181019	NQO1	dti351	16	69740899	69760854	0.5361	rs6499255	3.97	rs12232410	0.49565	-13.71	3.708	72	72	bslmm	0.57	1.5e-71	-4.043	5.28e-05	0.018338
ENSG00000011295	TTC19	dti351	17	15902694	15948329	0.0325	rs2301652	-4.45	rs758853	0.017442	3.89	-3.703	79	17	enet	0.025	0.0012	-3.968	7.23e-05	0.019521
ENSG00000124181	PLCG1	dti351	20	39765600	39811629	0.1362	rs17265513	5.32	rs6016505	0.08734	-7.15	3.955	56	15	enet	0.15	1.8e-15	-4.206	2.6e-05	0.015336
ENSG00000241837	ATP5O	dti351	21	35275757	35288284	0.234	rs12482697	-3.87	rs12482697	0.239	-9.56	-3.87	129	1	top1	0.24	3.2e-24	3.87	0.000109	0.023693
ENSG00000161204	ABCF3	dti351	3	184000000	184000000	0.043	rs902417	-5.19	rs6787471	0.024305	-4.34	3.16	87	87	bslmm	0.032	0.0003	-4.4894	7.14e-06	0.011567
ENSG00000173540	GMPPB	dti351	3	49754277	49761384	0.1884	rs9870755	-4.19	rs6809879	0.225702	9.31	-4.065	80	4	lasso	0.23	4.7e-23	-4.0266	5.66e-05	0.018338
ENSG00000120306	CYSTM1	dti351	5	140000000	140000000	0.1331	rs2074613	4.79	rs269782	0.170805	-7.21	-3.853	83	1	top1	0.17	8.9e-14	3.853	0.000117	0.023693
ENSG00000178922	HYI	dti354	1	43916824	43919660	0.3343	rs1760669	6.122	rs6954	0.22543	-9.262	5.466	76	15	enet	0.26	1.2e-26	-5.78955	7.06e-09	3.81e-06
ENSG00000133805	AMPD3	dti354	11	10329860	10529126	0.1743	rs6484290	10.18	rs11604833	0.137	7.282	10.003	215	13	lasso	0.14	6.5e-14	10.4822	1.04e-25	1.68e-22
ENSG00000080815	PSEN1	dti354	14	73603126	73690399	0.0955	rs12588579	4.61	rs17781801	0.011215	-5.46	4.474	87	6	lasso	0.03	0.0004	-4.8988	9.64e-07	0.00026
ENSG00000140983	RHOT2	dti354	16	718086	724174	0.2166	rs3752490	3.91	rs1128550	0.3415	-11.28	3.517	83	4	lasso	0.37	2.1e-39	-3.7886	0.000152	0.023711
ENSG00000197562	RAB40C	dti354	16	639357	679272	0.0304	rs3752490	3.91	rs1139897	0.02481	3.88	3.606	95	1	top1	0.025	0.0025	3.606	0.000311	0.033588
ENSG00000138030	KHK	dti354	2	27309615	27323640	0.386	rs7605526	-4.28	rs2304681	0.564	-13.69	-4.281	61	1	top1	0.56	1.5e-61	4.281	1.86e-05	0.004305
ENSG00000183527	PSMG1	dti354	21	40546695	40555777	0.0322	rs2836966	4.48	rs2142113	0.0108	3.92	1.824	112	112	blup	0.026	0.0016	3.5766	0.000348	0.035235
ENSG00000120756	PLS1	dti354	3	142000000	142000000	0.0391	rs13070239	3.4	rs34392719	-0.0014	3.68	3.272	99	99	bslmm	0.0071	0.059	3.61418	0.000301	0.033588
ENSG00000144834	TAGLN3	dti354	3	112000000	112000000	0.0946	rs4386465	-3.96	rs3749310	0.08099	6.21	3.248	154	4	lasso	0.1	9.6e-11	3.86191	0.000113	0.02034
ENSG00000120306	CYSTM1	dti354	5	140000000	140000000	0.1331	rs13385	-8.1	rs269782	0.170805	-7.21	-6.981	83	1	top1	0.17	8.9e-14	6.981	2.93e-12	2.37e-09
ENSG00000164307	ERAP1	dti354	5	96096521	96143803	0.5707	rs26498	3.39	rs17482078	0.36643	-12.17	2.572	183	9	lasso	0.63	7.5e-84	-3.7736	0.000161	0.023711
ENSG00000170458	CD14	dti354	5	140000000	140000000	0.0426	rs801459	-5.43	rs778587	0.034918	3.8	3.664	74	1	top1	0.035	0.00017	3.664	0.000248	0.03348
ENSG00000197860	SGTB	dti354	5	64961755	65018862	0.1263	rs1549192	-5.3	rs16894005	0.117351	-6.88	-5.005	123	1	top1	0.12	4.9e-12	5.005	5.59e-07	0.000181
ENSG00000213523	SRA1	dti354	5	140000000	140000000	0.0688	rs801459	-5.43	rs6871703	0.031763	4.51	-4.839	58	58	bslmm	0.048	1.4e-05	-5.2908	1.22e-07	4.94e-05
ENSG00000239264	TXNDC5	dti354	6	7881483	8026646	0.0576	rs9505293	-3.529	rs9505293	0.032778	4.36	-3.529	235	1	top1	0.033	0.00024	-3.529	0.000417	0.039738
ENSG00000106460	TMEM106B	dti354	7	12250867	12282993	0.2378	rs3807865	-4.32	rs5011432	0.277	-10.26	-4.059	139	6	lasso	0.29	1.3e-29	4.0734	4.63e-05	0.009376
ENSG00000146648	EGFR	dti354	7	55086714	55324313	0.068	rs11773818	5.67	rs763317	0.00489	4.3	3.161	215	10	enet	0.038	8.8e-05	3.606	0.000311	0.033588
ENSG00000115947	ORC4	dti357	2	149000000	149000000	0.0332	rs929939	-5.143	rs12105745	0.0166	4.07	-4.094	62	62	blup	0.031	0.0007	-4.94782	7.5e-07	0.001215
ENSG00000173166	RAPH1	dti357	2	204000000	204000000	0.0346	rs3769677	5.52	rs4261696	-0.00237	3.38	3.945	100	100	bslmm	0.013	0.016	4.35481	1.33e-05	0.007182
ENSG00000197860	SGTB	dti357	5	64961755	65018862	0.1263	rs1549192	4.83	rs16894005	0.117351	-6.88	4.667	123	1	top1	0.12	4.9e-12	-4.667	3.06e-06	0.002479
ENSG00000132692	BCAN	dti36	1	157000000	157000000	0.1183	rs3795736	3.426	rs3795736	0.07612	-6.655	3.426	104	19	enet	0.1	1.2e-10	-3.6661	0.000246	0.018977
ENSG00000132780	NASP	dti36	1	46049518	46084566	0.0314	rs4439382	4.061	rs3014210	0.0254	4.572	-3.987	84	84	blup	0.038	8.7e-05	-4.0012	6.3e-05	0.010206
ENSG00000160803	UBQLN4	dti36	1	156000000	156000000	0.0396	rs12118795	-4.319	rs1111102	0.02446	4.097	4.079	71	1	top1	0.024	0.0014	4.079	4.52e-05	0.010206
ENSG00000178922	HYI	dti36	1	43916824	43919660	0.3343	rs10732843	-4.593	rs6954	0.22543	-9.262	3.177	76	15	enet	0.26	1.2e-26	-3.9144	9.06e-05	0.01129
ENSG00000151131	C12orf45	dti36	12	105000000	105000000	0.112	rs11112308	3.97	rs7308568	0.040318	-5.92	3.245	114	4	lasso	0.1	2.5e-09	-4.0245	5.71e-05	0.010206
ENSG00000103811	CTSH	dti36	15	79213400	79241916	0.4259	rs12148472	-3.67	rs12148472	0.33261	-11.22	-3.673	93	1	top1	0.33	2.6e-34	3.673	0.00024	0.018977
ENSG00000141556	TBCD	dti36	17	80709940	80900724	0.3042	rs7224427	-4.013	rs8074277	0.110287	-8.15	-2.128	86	5	lasso	0.33	4.6e-35	3.7325	0.00019	0.018106
ENSG00000172992	DCAKD	dti36	17	43100708	43138473	0.0671	rs6503422	-5.335	rs6503410	0.017086	4.04	-3.006	111	111	blup	0.042	3.8e-05	-4.5313	5.86e-06	0.002373
ENSG00000105655	ISYNA1	dti36	19	18545198	18549111	0.0189	rs11673604	-4.08	rs34053595	0.0233	3.62	-3.421	70	1	top1	0.023	0.0017	-3.421	0.000624	0.043951
ENSG00000115840	SLC25A12	dti36	2	173000000	173000000	0.1035	rs12692978	4.2	rs7608403	0.0746	6.5	3.915	141	141	blup	0.095	5.3e-10	4.4619	8.13e-06	0.002634
ENSG00000143727	ACP1	dti36	2	264140	278283	0.3809	rs17714252	3.44	rs2290911	0.606	-15.14	3.274	93	17	enet	0.61	1.5e-78	-3.4351	0.000592	0.043593
ENSG00000124181	PLCG1	dti36	20	39765600	39811629	0.1362	rs2235367	4.17	rs6016505	0.08734	-7.15	2.993	56	15	enet	0.15	1.8e-15	-3.7086	0.000208	0.01872
ENSG00000100003	SEC14L2	dti36	22	30792846	30821305	0.1641	rs2074733	4.66	rs2240422	0.054638	-5.85	-4.021	129	129	bslmm	0.093	8.7e-10	5.4541	4.92e-08	7.97e-05
ENSG00000100100	PIK3IP1	dti36	22	31677579	31688520	0.0278	rs714909	-4.58	rs7287267	0.022617	-3.6	-4.537	64	1	top1	0.023	0.0032	4.537	5.71e-06	0.002373
ENSG00000241878	PISD	dti36	22	32014477	32058418	0.7361	rs5749298	-4	rs2295251	0.084379	6.37	1.431	89	89	bslmm	0.33	3.3e-34	3.9657	7.32e-05	0.01078
ENSG00000114491	UMPS	dti36	3	124000000	124000000	0.2497	rs332512	4.72	rs6768588	0.356653	11.64	2.682	147	46	enet	0.4	2.2e-42	3.7719	0.000162	0.016403
ENSG00000164077	MON1A	dti36	3	49946302	49967606	0.0201	rs17657664	-4.74	rs17657664	0.000369	-3.4	-4.744	66	66	bslmm	0.0084	0.051	4.5816	4.62e-06	0.002373
ENSG00000243477	NAT6	dti36	3	50333833	50336852	0.0969	rs34136796	-4.79	rs13100173	0.100258	6.09	-4.13	54	1	top1	0.1	8.7e-10	-4.13	3.63e-05	0.009801
ENSG00000164303	ENPP6	dti36	4	185000000	185000000	0.1122	rs6820454	-3.873	rs1882328	0.05002	5.87	-3.629	207	6	enet	0.076	3.4e-08	-4.03298	5.51e-05	0.010206
ENSG00000170458	CD14	dti36	5	140000000	140000000	0.0426	rs3733681	-4.45	rs778587	0.034918	3.8	3.942	74	1	top1	0.035	0.00017	3.942	8.08e-05	0.010908
ENSG00000213523	SRA1	dti36	5	140000000	140000000	0.0688	rs1019933	-4.5	rs6871703	0.031763	4.51	-4.487	58	58	bslmm	0.048	1.4e-05	-3.8909	9.99e-05	0.01156
ENSG00000160972	PPP1R16A	dti36	8	146000000	146000000	0.033	rs3757966	-3.97	rs6989368	0.02363	-4.12	-3.516	53	53	blup	0.033	0.00028	3.83699	0.000125	0.0135
ENSG00000167701	GPT	dti36	8	146000000	146000000	0.0441	rs3757966	-3.97	rs13254911	0.06912	-5.39	-3.671	49	1	top1	0.069	1.3e-07	3.671	0.000242	0.018977
ENSG00000076356	PLXNA2	dti360	1	208000000	208000000	0.0462	rs11118982	-5.16	rs556625	0.00276	4.159	-2.94	211	7	enet	0.012	0.021	-4.45175	8.52e-06	0.006901
ENSG00000074590	NUAK1	dti360	12	106000000	107000000	0.0787	rs12146713	10.06	rs10746054	0.058204	5.01	-6.025	183	1	top1	0.058	1.3e-06	-6.025	1.69e-09	2.74e-06
ENSG00000159363	ATP13A2	dti363	1	17312453	17338423	0.0444	rs3738814	5.116	rs3738814	0.03693	-4.355	5.116	113	1	top1	0.037	0.00012	-5.12	3.12e-07	0.000505
ENSG00000133805	AMPD3	dti363	11	10329860	10529126	0.1743	rs2071020	4.934	rs11604833	0.137	7.282	4.644	215	13	lasso	0.14	6.5e-14	4.71174	2.46e-06	0.001993
ENSG00000254986	DPP3	dti363	11	66247484	66277130	0.2952	rs7951189	-3.827	rs11110	0.0848	2.848	-3.756	68	1	top1	0.085	5e-09	-3.756	0.000173	0.040037
ENSG00000102781	KATNAL1	dti363	13	30776767	30881621	0.0917	rs9506288	-4.14	rs756850	0.003434	-3.55	-3.883	149	149	bslmm	0.032	0.00028	3.997	6.43e-05	0.020833
ENSG00000241837	ATP5O	dti363	21	35275757	35288284	0.234	rs9978194	-3.92	rs12482697	0.239	-9.56	-3.875	129	1	top1	0.24	3.2e-24	3.875	0.000107	0.02889
ENSG00000234745	HLA-B	dti363	6	31321649	31324965	0.195	rs2523589	-4.091	rs2523589	0.056203	-5.77	-4.091	13	10	enet	0.2	2.5e-18	4.23301	2.31e-05	0.009356
ENSG00000070610	GBA2	dti363	9	35736863	35749983	0.279	rs10814274	4.299	rs1570249	0.33257	-11.31	4.28	104	1	top1	0.33	5.1e-35	-4.28	1.87e-05	0.009356
ENSG00000178922	HYI	dti364	1	43916824	43919660	0.3343	rs6954	4.308	rs6954	0.22543	-9.262	4.308	76	15	enet	0.26	1.2e-26	-3.99681	6.42e-05	0.020801
ENSG00000033011	ALG1	dti364	16	5083703	5137380	0.3285	rs4786001	-2.43	rs3760030	0.02223	-3.73	-2.372	84	84	bslmm	0.1	1.5e-10	3.8994	9.64e-05	0.02187
ENSG00000138030	KHK	dti364	2	27309615	27323640	0.386	rs11126806	-4.54	rs2304681	0.564	-13.69	-3.873	61	1	top1	0.56	1.5e-61	3.873	0.000108	0.02187
ENSG00000093217	XYLB	dti364	3	38388251	38462839	0.0451	rs1058945	-4.058	rs196375	0.004121	-3.82	-2.883	130	130	blup	0.029	0.005	4.16422	3.12e-05	0.016038
ENSG00000233276	GPX1	dti364	3	49394609	49396033	0.4229	rs974495	4.313	rs17080528	0.485486	-13.55	3.779	51	8	lasso	0.5	8.8e-59	-4.18662	2.83e-05	0.016038
ENSG00000164089	ETNPPL	dti364	4	110000000	110000000	0.0473	rs9999830	-3.97	rs10049520	0.013416	4.32	-3.842	93	9	enet	0.032	0.00037	-3.87743	0.000106	0.02187
ENSG00000120306	CYSTM1	dti364	5	140000000	140000000	0.1331	rs270162	-4.41	rs269782	0.170805	-7.21	-4.11	83	1	top1	0.17	8.9e-14	4.11	3.96e-05	0.016038
ENSG00000170632	ARMC10	dti364	7	103000000	103000000	0.1988	rs10808120	5.15	rs4729873	0.145	8.2	-4.416	32	6	enet	0.18	4.2e-18	-4.24755	2.16e-05	0.016038
ENSG00000133805	AMPD3	dti367	11	10329860	10529126	0.1743	rs2071020	5.14	rs11604833	0.137	7.282	4.855	215	13	lasso	0.14	6.5e-14	5.4464	5.14e-08	8.33e-05
ENSG00000137500	CCDC90B	dti367	11	82970139	82997450	0.0654	rs1943737	-4.342	rs494791	0.042	4.488	4.148	71	1	top1	0.042	3.6e-05	4.148	3.35e-05	0.027135
ENSG00000165912	PACSIN3	dti370	11	47199076	47207994	0.108	rs7130006	3.7	rs1352307	0.0675	5.94	3.391	83	4	lasso	0.087	6.7e-09	3.9392	8.18e-05	0.022491
ENSG00000211890	IGHA2	dti370	14	106000000	106000000	0.0915	rs4075104	-3.46	rs10142224	0.011138	-3.13	-2.7755	12	12	bslmm	0.031	0.001	3.9771	6.98e-05	0.022491
ENSG00000261609	GAN	dti370	16	81348557	81424489	0.0741	rs9937350	-4.03	rs2290948	0.00245	-4.14	2.394	189	189	bslmm	0.019	0.0042	-4.5076	6.56e-06	0.005314
ENSG00000065000	AP3D1	dti370	19	2100988	2164464	0.0564	rs25673	-4.16	rs2072304	0.03528	-4.29	-4.056	59	1	top1	0.035	0.00014	4.056	4.99e-05	0.022491
ENSG00000114999	TTL	dti370	2	113000000	113000000	0.0347	rs7581524	4.66	rs7581524	0.0133	3.57	4.658	70	70	bslmm	0.027	0.0011	3.9346	8.33e-05	0.022491
ENSG00000173166	RAPH1	dti370	2	204000000	204000000	0.0346	rs2247097	-5.75	rs4261696	-0.00237	3.38	5.307	100	100	bslmm	0.013	0.016	4.7008	2.59e-06	0.004196
ENSG00000162482	AKR7A3	dti373	1	19609052	19615744	0.103	rs9729157	-3.329	rs1738023	0.07314	6.075	-2.807	117	117	blup	0.1	2.5e-10	-4.1072	4e-05	0.036774
ENSG00000165912	PACSIN3	dti373	11	47199076	47207994	0.108	rs1352307	3.952	rs1352307	0.0675	5.94	3.952	83	4	lasso	0.087	6.7e-09	4.06702	4.76e-05	0.036774
ENSG00000115896	PLCL1	dti373	2	199000000	199000000	0.0653	rs700640	-3.98	rs700640	0.0392	-5.12	-3.983	78	1	lasso	0.045	2e-05	3.983	6.81e-05	0.036774
ENSG00000144036	EXOC6B	dti376	2	72403113	73053170	0.0431	rs13006497	-5.104	rs4852883	0.00219	-4.09	-5.026	92	92	blup	0.03	0.00042	4.7679	1.86e-06	0.003013
ENSG00000076356	PLXNA2	dti379	1	208000000	208000000	0.0462	rs3811383	4.262	rs556625	0.00276	4.159	-1.979	211	7	enet	0.012	0.021	-3.6434	0.000269	0.018158
ENSG00000132692	BCAN	dti379	1	157000000	157000000	0.1183	rs3795736	-4.291	rs3795736	0.07612	-6.655	-4.291	104	19	enet	0.1	1.2e-10	4.20107	2.66e-05	0.002873
ENSG00000138175	ARL3	dti379	10	104000000	104000000	0.0965	rs3934960	-4.67	rs2298278	0.0567	-5.22	3.919	99	99	blup	0.066	2.4e-07	-4.4936	7e-06	0.001032
ENSG00000133805	AMPD3	dti379	11	10329860	10529126	0.1743	rs2071020	3.765	rs11604833	0.137	7.282	3.135	215	13	lasso	0.14	6.5e-14	3.5202	0.000431	0.024077
ENSG00000142082	SIRT3	dti379	11	215458	236931	0.0794	rs532483	-4.852	rs1045288	0.00289	4.267	0.122	83	83	bslmm	0.054	3.3e-06	4.0921	4.27e-05	0.004323
ENSG00000149541	B3GAT3	dti379	11	62382768	62389647	0.0833	rs2516633	3.27	rs2516633	0.0563	5.385	3.27	50	1	top1	0.056	1.9e-06	3.27	0.00108	0.042673
ENSG00000172375	C2CD2L	dti379	11	119000000	119000000	0.1173	rs2239896	-3.183	rs4938626	0.116	-6.708	-3.14	98	4	enet	0.12	3.4e-12	3.2414	0.00119	0.04284
ENSG00000177963	RIC8A	dti379	11	207511	215113	0.1552	rs532483	-4.852	rs473151	0.0475	-5.185	-3.641	82	82	blup	0.12	1.3e-12	5.2141	1.85e-07	7.49e-05
ENSG00000111540	RAB5B	dti379	12	56367697	56388490	0.0309	rs705704	3.58	rs10876864	0.012229	3.85	-3.248	46	1	top1	0.012	0.018	-3.248	0.00116	0.04284
ENSG00000102531	FNDC3A	dti379	13	49550048	49783915	0.0742	rs9535179	-4.08	rs9535179	0.031114	-4.35	-4.076	41	1	top1	0.031	0.00039	4.076	4.58e-05	0.004329
ENSG00000138621	PPCDC	dti379	15	75315896	75409803	0.0714	rs7173833	4.44	rs4886649	0.01946	-4.48	-1.438	77	77	blup	0.06	1.8e-05	3.271	0.001072	0.042673
ENSG00000198794	SCAMP5	dti379	15	75249560	75313837	0.0374	rs7173833	4.44	rs2304903	0.02093	4.23	3.31	76	76	bslmm	0.034	0.0002	3.45	0.000561	0.028401
ENSG00000103356	EARS2	dti379	16	23533335	23569052	0.2385	rs7186974	-3.48	rs375237	0.46611	-13.75	2.874	93	22	enet	0.5	4.8e-58	-3.2098	0.001328	0.046769
ENSG00000140983	RHOT2	dti379	16	718086	724174	0.2166	rs3169403	4.11	rs1128550	0.3415	-11.28	3.387	83	4	lasso	0.37	2.1e-39	-3.5873	0.000334	0.020811
ENSG00000197562	RAB40C	dti379	16	639357	679272	0.0304	rs3169403	4.11	rs1139897	0.02481	3.88	3.43	95	1	top1	0.025	0.0025	3.43	0.000604	0.028836
ENSG00000072778	ACADVL	dti379	17	7120444	7128592	0.0707	rs17732541	-3.44	rs446994	-0.00173	-3.4	2.701	76	76	blup	0.0064	0.065	-3.2582	0.00112	0.04284
ENSG00000073969	NSF	dti379	17	44668035	44834830	0.1975	rs199501	-7.28	rs4968239	0.010549	4.81	1.7947	51	11	enet	0.099	2.3e-10	3.59	0.000331	0.020811
ENSG00000091640	SPAG7	dti379	17	4862521	4871167	0.1226	rs3786044	-4.07	rs16942615	0.117235	6.74	-3.247	91	1	top1	0.12	7.8e-12	-3.247	0.00117	0.04284
ENSG00000131473	ACLY	dti379	17	40023161	40086795	0.04	rs11079016	3.73	rs13412	0.006084	-3.52	2.536	97	97	blup	0.012	0.018	-3.6601	0.000252	0.01775
ENSG00000161714	PLCD3	dti379	17	43186335	43210721	0.0455	rs2027995	6.85	rs12944434	0.006963	3.99	-1.554	92	92	bslmm	0.038	8e-05	-4.5581	5.16e-06	0.000929
ENSG00000172992	DCAKD	dti379	17	43100708	43138473	0.0671	rs8073976	-7.41	rs6503410	0.017086	4.04	4.096	111	111	blup	0.042	3.8e-05	4.7477	2.06e-06	0.000546
ENSG00000105655	ISYNA1	dti379	19	18545198	18549111	0.0189	rs11673604	5.82	rs34053595	0.0233	3.62	5.019	70	1	top1	0.023	0.0017	5.019	5.19e-07	0.000168
ENSG00000115073	ACTR1B	dti379	2	98272431	98280570	0.5135	rs11692435	3.06	rs11692435	0.259	-10.01	3.065	42	42	bslmm	0.29	2.9e-30	-3.5326	0.000411	0.023779
ENSG00000115457	IGFBP2	dti379	2	217000000	218000000	0.0794	rs4550645	3.58	rs4674091	0.0171	4.49	3.008	118	3	lasso	0.023	0.0021	3.4765	0.000508	0.027432
ENSG00000115840	SLC25A12	dti379	2	173000000	173000000	0.1035	rs6715929	4.69	rs7608403	0.0746	6.5	-4.372	141	141	blup	0.095	5.3e-10	-4.6509	3.3e-06	0.000668
ENSG00000163596	ICA1L	dti379	2	204000000	204000000	0.1511	rs6705330	-5.11	rs4510208	0.163	8.19	-5.033	61	2	enet	0.18	7.5e-18	-3.3142	0.000919	0.039178
ENSG00000160307	S100B	dti379	21	48018875	48025121	0.1408	rs2839349	-3.62	rs2277827	0.0649	6.02	-3.483	59	59	blup	0.16	3.6e-14	-3.3373	0.000846	0.037041
ENSG00000100003	SEC14L2	dti379	22	30792846	30821305	0.1641	rs2074733	-5.38	rs2240422	0.054638	-5.85	4.483	129	129	bslmm	0.093	8.7e-10	-5.6473	1.63e-08	1.32e-05
ENSG00000100100	PIK3IP1	dti379	22	31677579	31688520	0.0278	rs737887	-5.58	rs7287267	0.022617	-3.6	5.485	64	1	top1	0.023	0.0032	-5.485	4.13e-08	2.23e-05
ENSG00000100288	CHKB	dti379	22	51017378	51039884	0.0847	rs6151425	-3.45	rs131749	0.000479	3.4	-1.924	101	101	blup	0.037	0.0001	-3.8118	0.000138	0.010646
ENSG00000241878	PISD	dti379	22	32014477	32058418	0.7361	rs5749298	4.98	rs2295251	0.084379	6.37	-1.178	89	89	bslmm	0.33	3.3e-34	-4.7203	2.36e-06	0.000546
ENSG00000164303	ENPP6	dti379	4	185000000	185000000	0.1122	rs6820454	4.72	rs1882328	0.05002	5.87	4.029	207	6	enet	0.076	3.4e-08	3.7756	0.00016	0.011782
ENSG00000170458	CD14	dti379	5	140000000	140000000	0.0426	rs250432	4.71	rs778587	0.034918	3.8	-4.243	74	1	top1	0.035	0.00017	-4.243	2.21e-05	0.002557
ENSG00000197860	SGTB	dti379	5	64961755	65018862	0.1263	rs252649	-4.42	rs16894005	0.117351	-6.88	-3.992	123	1	top1	0.12	4.9e-12	3.992	6.55e-05	0.005585
ENSG00000213523	SRA1	dti379	5	140000000	140000000	0.0688	rs250432	4.71	rs6871703	0.031763	4.51	4.562	58	58	bslmm	0.048	1.4e-05	4.49349	7.01e-06	0.001032
ENSG00000120265	PCMT1	dti379	6	150000000	150000000	0.1725	rs12660304	3.67	rs1112730	0.265633	-10.41	3.352	86	86	bslmm	0.28	2.8e-28	-3.3562	0.00079	0.03555
ENSG00000213722	DDAH2	dti379	6	31694815	31698394	0.2217	rs3117577	-6	rs1144708	0.222953	-9.21	-4.023	39	4	lasso	0.24	2.8e-24	4.3062	1.66e-05	0.002069
ENSG00000234745	HLA-B	dti379	6	31321649	31324965	0.195	rs2523578	5.4	rs2523589	0.056203	-5.77	2.605	13	10	enet	0.2	2.5e-18	-3.4291	0.000606	0.028836
ENSG00000146648	EGFR	dti379	7	55086714	55324313	0.068	rs763317	-4.09	rs763317	0.00489	4.3	-4.095	215	10	enet	0.038	8.8e-05	-3.5487	0.000387	0.02322
ENSG00000015592	STMN4	dti379	8	27092840	27115937	0.078	rs3739212	-4.12	rs11786687	0.05929	-5.59	-4.08	92	8	enet	0.06	1.2e-06	4.0647	4.81e-05	0.004329
ENSG00000160972	PPP1R16A	dti379	8	146000000	146000000	0.033	rs3757966	3.69	rs6989368	0.02363	-4.12	3.082	53	53	blup	0.033	0.00028	-3.4215	0.000623	0.028836
ENSG00000167701	GPT	dti379	8	146000000	146000000	0.0441	rs3757966	3.69	rs13254911	0.06912	-5.39	3.451	49	1	top1	0.069	1.3e-07	-3.451	0.000559	0.028401
ENSG00000178685	PARP10	dti379	8	145000000	145000000	0.056	rs7002002	-6.55	rs11989052	0.04468	4.25	-5.984	51	51	blup	0.06	4.7e-05	-6.0248	1.69e-09	2.74e-06
ENSG00000070061	IKBKAP	dti379	9	112000000	112000000	0.1241	rs1140064	-5.12	rs1759842	0.02354	-4.97	4.309	183	183	bslmm	0.08	1.3e-08	-3.2903	0.001	0.041538
ENSG00000119326	CTNNAL1	dti379	9	112000000	112000000	0.0597	rs1140064	-5.12	rs3750457	0.03273	4.16	-3.897	160	1	top1	0.033	0.001	-3.897	9.74e-05	0.007889
ENSG00000165118	C9orf64	dti379	9	86553226	86571901	0.2515	rs6559758	4.74	rs1572030	0.19616	8.81	3.918	53	6	enet	0.2	2.5e-20	4.3267	1.51e-05	0.002039
ENSG00000182667	NTM	dti382	11	131000000	132000000	0.2453	rs433443	-4.27	rs318977	0.115	-6.711	-3.848	425	425	bslmm	0.15	1.7e-15	3.8118	0.000138	0.03726
ENSG00000138621	PPCDC	dti382	15	75315896	75409803	0.0714	rs7173833	5	rs4886649	0.01946	-4.48	-3.404	77	77	blup	0.06	1.8e-05	5.7118	1.12e-08	1.81e-05
ENSG00000198794	SCAMP5	dti382	15	75249560	75313837	0.0374	rs7173833	5	rs2304903	0.02093	4.23	4.106	76	76	bslmm	0.034	0.0002	4.418	9.96e-06	0.004034
ENSG00000163596	ICA1L	dti382	2	204000000	204000000	0.1511	rs4510208	-8.44	rs4510208	0.163	8.19	-8.442	61	2	enet	0.18	7.5e-18	-5.0289	4.93e-07	0.000399
ENSG00000168393	DTYMK	dti382	2	243000000	243000000	0.105	rs1130905	-4.31	rs4425107	0.0484	4.95	3.757	33	1	top1	0.048	9.7e-06	3.7569	0.000172	0.039806
ENSG00000168397	ATG4B	dti382	2	243000000	243000000	0.1264	rs1130905	-4.31	rs6751972	0.072	6.27	-3.625	46	5	lasso	0.089	2.1e-09	-4.8772	1.08e-06	0.000583
ENSG00000100003	SEC14L2	dti382	22	30792846	30821305	0.1641	rs2240422	4.36	rs2240422	0.054638	-5.85	4.355	129	129	bslmm	0.093	8.7e-10	-4.25029	2.13e-05	0.006901
ENSG00000076356	PLXNA2	dti385	1	208000000	208000000	0.0462	rs4844413	5.09	rs556625	0.00276	4.159	-1.758	211	7	enet	0.012	0.021	-3.44026	0.000581	0.028522
ENSG00000117280	RAB7L1	dti385	1	206000000	206000000	0.1329	rs823154	-4.299	rs823114	0.07232	5.36	-3.988	92	1	top1	0.072	2.1e-07	-3.988	6.66e-05	0.006642
ENSG00000132692	BCAN	dti385	1	157000000	157000000	0.1183	rs3795736	-4.705	rs3795736	0.07612	-6.655	-4.705	104	19	enet	0.1	1.2e-10	5.30196	1.15e-07	3.73e-05
ENSG00000163382	APOA1BP	dti385	1	157000000	157000000	0.2428	rs3795736	-4.705	rs12567958	0.32741	11.209	3.723	98	27	enet	0.38	1.2e-40	3.33134	0.000864	0.036834
ENSG00000142082	SIRT3	dti385	11	215458	236931	0.0794	rs28365927	3.75	rs1045288	0.00289	4.267	1.655	83	83	bslmm	0.054	3.3e-06	3.7343	0.000188	0.012182
ENSG00000110906	KCTD10	dti385	12	110000000	110000000	0.0485	rs6663	-3.6	rs6663	0.01262	3.98	-3.596	116	4	enet	0.032	0.00029	-3.45195	0.000557	0.028198
ENSG00000102531	FNDC3A	dti385	13	49550048	49783915	0.0742	rs9535179	-3.86	rs9535179	0.031114	-4.35	-3.857	41	1	top1	0.031	0.00039	3.857	0.000115	0.009157
ENSG00000138621	PPCDC	dti385	15	75315896	75409803	0.0714	rs12901243	4.72	rs4886649	0.01946	-4.48	-2.631	77	77	blup	0.06	1.8e-05	4.3837	1.17e-05	0.001723
ENSG00000198794	SCAMP5	dti385	15	75249560	75313837	0.0374	rs12901243	4.72	rs2304903	0.02093	4.23	3.935	76	76	bslmm	0.034	0.0002	4.2034	2.63e-05	0.003551
ENSG00000033011	ALG1	dti385	16	5083703	5137380	0.3285	rs11648043	3.1	rs3760030	0.02223	-3.73	-2.469	84	84	bslmm	0.1	1.5e-10	3.2308	0.00123	0.048995
ENSG00000161714	PLCD3	dti385	17	43186335	43210721	0.0455	rs2027995	6.16	rs12944434	0.006963	3.99	-2.37	92	92	bslmm	0.038	8e-05	-4.9026	9.46e-07	0.000219
ENSG00000172992	DCAKD	dti385	17	43100708	43138473	0.0671	rs744281	-6.24	rs6503410	0.017086	4.04	2.941	111	111	blup	0.042	3.8e-05	3.9154	9.03e-05	0.007699
ENSG00000105655	ISYNA1	dti385	19	18545198	18549111	0.0189	rs11673604	4.54	rs34053595	0.0233	3.62	3.827	70	1	top1	0.023	0.0017	3.827	0.00013	0.009157
ENSG00000130479	MAP1S	dti385	19	17830051	17845325	0.1678	rs10415815	-3.89	rs12979056	0.15035	-8.46	-1.987	87	3	lasso	0.23	3.2e-23	3.2509	0.00115	0.047769
ENSG00000115073	ACTR1B	dti385	2	98272431	98280570	0.5135	rs11893601	-2.92	rs11692435	0.259	-10.01	2.877	42	42	bslmm	0.29	2.9e-30	-3.473	0.000515	0.027697
ENSG00000115457	IGFBP2	dti385	2	217000000	218000000	0.0794	rs4550645	3.52	rs4674091	0.0171	4.49	2.96	118	3	lasso	0.023	0.0021	3.4062	0.000659	0.029423
ENSG00000115840	SLC25A12	dti385	2	173000000	173000000	0.1035	rs6715929	3.53	rs7608403	0.0746	6.5	-3.27	141	141	blup	0.095	5.3e-10	-3.8381	0.000124	0.009157
ENSG00000143924	EML4	dti385	2	42396490	42559688	0.1673	rs10495895	3	rs1017476	0.0178	4.2	-1.881	176	176	blup	0.068	1.7e-07	-3.4009	0.000672	0.029423
ENSG00000163596	ICA1L	dti385	2	204000000	204000000	0.1511	rs4510208	-4.54	rs4510208	0.163	8.19	-4.541	61	2	enet	0.18	7.5e-18	-3.5811	0.000342	0.019787
ENSG00000100003	SEC14L2	dti385	22	30792846	30821305	0.1641	rs2240422	4.79	rs2240422	0.054638	-5.85	4.795	129	129	bslmm	0.093	8.7e-10	-5.45555	4.88e-08	2.52e-05
ENSG00000100100	PIK3IP1	dti385	22	31677579	31688520	0.0278	rs737887	-3.87	rs7287267	0.022617	-3.6	3.785	64	1	top1	0.023	0.0032	-3.785	0.000154	0.010395
ENSG00000100288	CHKB	dti385	22	51017378	51039884	0.0847	rs470117	-3.31	rs131749	0.000479	3.4	-1.849	101	101	blup	0.037	0.0001	-3.50426	0.000458	0.025585
ENSG00000185666	SYN3	dti385	22	32908539	33454358	0.264	rs3788488	4.34	rs10483168	0.15767	-7.75	3.126	515	4	lasso	0.26	3.8e-26	-3.62127	0.000293	0.01758
ENSG00000241878	PISD	dti385	22	32014477	32058418	0.7361	rs1018490	3.54	rs2295251	0.084379	6.37	-1.628	89	89	bslmm	0.33	3.3e-34	-5.41217	6.23e-08	2.52e-05
ENSG00000114491	UMPS	dti385	3	124000000	124000000	0.2497	rs4678169	-5.53	rs6768588	0.356653	11.64	-3.828	147	46	enet	0.4	2.2e-42	-4.6558	3.23e-06	0.000581
ENSG00000164303	ENPP6	dti385	4	185000000	185000000	0.1122	rs6820454	6.34	rs1882328	0.05002	5.87	5.922	207	6	enet	0.076	3.4e-08	6.114	9.72e-10	1.57e-06
ENSG00000112855	HARS2	dti385	5	140000000	140000000	0.0273	rs2563298	-5.86	rs778596	-0.00047	3.36	-3.602	76	76	blup	0.014	0.013	-3.96378	7.38e-05	0.006642
ENSG00000170458	CD14	dti385	5	140000000	140000000	0.0426	rs2563298	-5.86	rs778587	0.034918	3.8	-5.569	74	1	top1	0.035	0.00017	-5.569	2.56e-08	2.07e-05
ENSG00000197860	SGTB	dti385	5	64961755	65018862	0.1263	rs1549192	-4.42	rs16894005	0.117351	-6.88	-4.143	123	1	top1	0.12	4.9e-12	4.143	3.43e-05	0.004274
ENSG00000213523	SRA1	dti385	5	140000000	140000000	0.0688	rs2563298	-5.86	rs6871703	0.031763	4.51	5.491	58	58	bslmm	0.048	1.4e-05	4.94461	7.63e-07	0.000206
ENSG00000213722	DDAH2	dti385	6	31694815	31698394	0.2217	rs3117577	-5.2	rs1144708	0.222953	-9.21	-3.693	39	4	lasso	0.24	2.8e-24	3.9668	7.28e-05	0.006642
ENSG00000234745	HLA-B	dti385	6	31321649	31324965	0.195	rs2523578	5.02	rs2523589	0.056203	-5.77	2.538	13	10	enet	0.2	2.5e-18	-3.4028	0.000667	0.029423
ENSG00000136279	DBNL	dti385	7	44084239	44109055	0.3936	rs7799945	3.6	rs1894752	0.18	-8.38	-3.224	71	23	enet	0.24	3.8e-24	3.4211	0.000624	0.029423
ENSG00000146648	EGFR	dti385	7	55086714	55324313	0.068	rs723527	-4.2	rs763317	0.00489	4.3	-4.177	215	10	enet	0.038	8.8e-05	-3.8261	0.00013	0.009157
ENSG00000015592	STMN4	dti385	8	27092840	27115937	0.078	rs3739212	-3.768	rs11786687	0.05929	-5.59	-3.737	92	8	enet	0.06	1.2e-06	3.6679	0.000245	0.015265
ENSG00000160972	PPP1R16A	dti385	8	146000000	146000000	0.033	rs748195	4.336	rs6989368	0.02363	-4.12	3.587	53	53	blup	0.033	0.00028	-4.0382	5.39e-05	0.006237
ENSG00000167701	GPT	dti385	8	146000000	146000000	0.0441	rs748195	4.336	rs13254911	0.06912	-5.39	4.009	49	1	top1	0.069	1.3e-07	-4.009	6.1e-05	0.006588
ENSG00000178685	PARP10	dti385	8	145000000	145000000	0.056	rs7002002	-3.62	rs11989052	0.04468	4.25	-3.224	51	51	blup	0.06	4.7e-05	-3.2285	0.00124	0.048995
ENSG00000106780	MEGF9	dti385	9	123000000	123000000	0.0341	rs2416800	-3.66	rs10985008	0.0121	3.52	-3.474	74	74	blup	0.015	0.0098	-3.4652	0.00053	0.027697
ENSG00000119326	CTNNAL1	dti385	9	112000000	112000000	0.0597	rs1140064	-5.85	rs3750457	0.03273	4.16	-4.511	160	1	top1	0.033	0.001	-4.511	6.45e-06	0.001045
ENSG00000165118	C9orf64	dti385	9	86553226	86571901	0.2515	rs6559758	5.07	rs1572030	0.19616	8.81	4.573	53	6	enet	0.2	2.5e-20	4.8665	1.14e-06	0.000231
ENSG00000162377	COA7	dti386	1	53152508	53164038	0.1862	rs453501	-3.98	rs443751	0.30674	-10.822	-3.877	79	1	top1	0.31	6.6e-32	3.877	0.000106	0.013209
ENSG00000138175	ARL3	dti386	10	104000000	104000000	0.0965	rs7077678	4.31	rs2298278	0.0567	-5.22	3.559	99	99	blup	0.066	2.4e-07	-4.195	2.73e-05	0.004423
ENSG00000149541	B3GAT3	dti386	11	62382768	62389647	0.0833	rs2516633	3.79	rs2516633	0.0563	5.385	3.791	50	1	top1	0.056	1.9e-06	3.791	0.00015	0.017357
ENSG00000254986	DPP3	dti386	11	66247484	66277130	0.2952	rs7951189	-3.77	rs11110	0.0848	2.848	-3.741	68	1	top1	0.085	5e-09	-3.741	0.000183	0.019764
ENSG00000102781	KATNAL1	dti386	13	30776767	30881621	0.0917	rs9508703	-3.38	rs756850	0.003434	-3.55	-3.145	149	149	bslmm	0.032	0.00028	3.5109	0.000447	0.032915
ENSG00000169062	UPF3A	dti386	13	115000000	115000000	0.1662	rs9525316	-3.31	rs9525204	0.167698	-7.44	-3.002	52	8	enet	0.17	9.8e-13	3.5118	0.000445	0.032915
ENSG00000131165	CHMP1A	dti386	16	89710839	89724253	0.0568	rs1045814	5.693	rs164749	0.03821	-4.94	-3.69	85	1	top1	0.038	7.9e-05	3.69	0.000224	0.02268
ENSG00000261609	GAN	dti386	16	81348557	81424489	0.0741	rs4889298	3.942	rs2290948	0.00245	-4.14	-2.314	189	189	bslmm	0.019	0.0042	4.3403	1.42e-05	0.002556
ENSG00000030582	GRN	dti386	17	42422614	42430470	0.0596	rs9902085	3.56	rs4793105	0.044984	3.58	3.552	60	1	top1	0.045	0.00051	3.552	0.000382	0.032571
ENSG00000072778	ACADVL	dti386	17	7120444	7128592	0.0707	rs17732541	-4.25	rs446994	-0.00173	-3.4	2.957	76	76	blup	0.0064	0.065	-3.6695	0.000243	0.023156
ENSG00000073969	NSF	dti386	17	44668035	44834830	0.1975	rs199501	-7.22	rs4968239	0.010549	4.81	2.093	51	11	enet	0.099	2.3e-10	4.4563	8.34e-06	0.001689
ENSG00000115073	ACTR1B	dti386	2	98272431	98280570	0.5135	rs11692435	4.6	rs11692435	0.259	-10.01	4.596	42	42	bslmm	0.29	2.9e-30	-5.2611	1.43e-07	5.79e-05
ENSG00000100100	PIK3IP1	dti386	22	31677579	31688520	0.0278	rs737887	-4.66	rs7287267	0.022617	-3.6	4.505	64	1	top1	0.023	0.0032	-4.505	6.64e-06	0.001537
ENSG00000100288	CHKB	dti386	22	51017378	51039884	0.0847	rs3091399	-2.87	rs131749	0.000479	3.4	-2.673	101	101	blup	0.037	0.0001	-3.397	0.00068	0.0459
ENSG00000241878	PISD	dti386	22	32014477	32058418	0.7361	rs5749298	4.52	rs2295251	0.084379	6.37	-0.465	89	89	bslmm	0.33	3.3e-34	-3.97	7.2e-05	0.010604
ENSG00000087274	ADD1	dti386	4	2845584	2931803	0.2134	rs2051560	5.99	rs2285084	0.295948	-11.03	5.323	119	119	bslmm	0.31	1.2e-32	-5.3808	7.41e-08	4e-05
ENSG00000170458	CD14	dti386	5	140000000	140000000	0.0426	rs2563298	-5.02	rs778587	0.034918	3.8	-4.708	74	1	top1	0.035	0.00017	-4.708	2.5e-06	0.000675
ENSG00000197226	TBC1D9B	dti386	5	179000000	179000000	0.4331	rs4935	4.91	rs30386	0.112765	-7.27	2.099	98	35	enet	0.3	1.1e-30	-3.915	9.02e-05	0.012177
ENSG00000197860	SGTB	dti386	5	64961755	65018862	0.1263	rs1549192	-3.71	rs16894005	0.117351	-6.88	-3.514	123	1	top1	0.12	4.9e-12	3.514	0.000441	0.032915
ENSG00000213523	SRA1	dti386	5	140000000	140000000	0.0688	rs2563298	-5.02	rs6871703	0.031763	4.51	4.663	58	58	bslmm	0.048	1.4e-05	5.137	2.8e-07	9.07e-05
ENSG00000178685	PARP10	dti386	8	145000000	145000000	0.056	rs11136342	-8.07	rs11989052	0.04468	4.25	-7.284	51	51	blup	0.06	4.7e-05	-7.4913	6.82e-14	1.1e-10
ENSG00000070610	GBA2	dti386	9	35736863	35749983	0.279	rs10814274	3.66	rs1570249	0.33257	-11.31	3.596	104	1	top1	0.33	5.1e-35	-3.596	0.000323	0.02907
ENSG00000119326	CTNNAL1	dti386	9	112000000	112000000	0.0597	rs1140064	-4.55	rs3750457	0.03273	4.16	-3.419	160	1	top1	0.033	0.001	-3.419	0.000629	0.044303
ENSG00000165118	C9orf64	dti386	9	86553226	86571901	0.2515	rs1572030	6.1	rs1572030	0.19616	8.81	6.102	53	6	enet	0.2	2.5e-20	6.1643	7.08e-10	5.73e-07
ENSG00000117280	RAB7L1	dti388	1	206000000	206000000	0.1329	rs823154	-4.238	rs823114	0.07232	5.36	-3.908	92	1	top1	0.072	2.1e-07	-3.908	9.31e-05	0.011602
ENSG00000132692	BCAN	dti388	1	157000000	157000000	0.1183	rs7536235	-3.507	rs3795736	0.07612	-6.655	-3.08	104	19	enet	0.1	1.2e-10	3.4692	0.000522	0.036767
ENSG00000151491	EPS8	dti388	12	15773092	16035263	0.0324	rs10846204	-4.07	rs10459102	0.034906	-3.98	-4.07	44	1	top1	0.035	0.00016	4.07	4.7e-05	0.007614
ENSG00000138621	PPCDC	dti388	15	75315896	75409803	0.0714	rs7173833	4.42	rs4886649	0.01946	-4.48	-2.139	77	77	blup	0.06	1.8e-05	4.071	4.68e-05	0.007614
ENSG00000198794	SCAMP5	dti388	15	75249560	75313837	0.0374	rs7173833	4.42	rs2304903	0.02093	4.23	3.574	76	76	bslmm	0.034	0.0002	3.913	9.13e-05	0.011602
ENSG00000103356	EARS2	dti388	16	23533335	23569052	0.2385	rs460186	4.215	rs375237	0.46611	-13.75	3.269	93	22	enet	0.5	4.8e-58	-3.6229	0.000291	0.024812
ENSG00000261609	GAN	dti388	16	81348557	81424489	0.0741	rs2290949	4.108	rs2290948	0.00245	-4.14	-1.263	189	189	bslmm	0.019	0.0042	3.9114	9.18e-05	0.011602
ENSG00000172992	DCAKD	dti388	17	43100708	43138473	0.0671	rs2027995	4.696	rs6503410	0.017086	4.04	3.673	111	111	blup	0.042	3.8e-05	3.4473	0.000566	0.038205
ENSG00000040933	INPP4A	dti388	2	99061317	99210853	0.0298	rs2278208	-3.95	rs17031139	0.0431	-4.72	-3.733	107	2	lasso	0.052	4.6e-06	3.5798	0.000344	0.026537
ENSG00000115073	ACTR1B	dti388	2	98272431	98280570	0.5135	rs11692435	3.04	rs11692435	0.259	-10.01	3.042	42	42	bslmm	0.29	2.9e-30	-3.478	0.000505	0.036767
ENSG00000115840	SLC25A12	dti388	2	173000000	173000000	0.1035	rs6715929	3.39	rs7608403	0.0746	6.5	-3.22	141	141	blup	0.095	5.3e-10	-3.6292	0.000284	0.024812
ENSG00000124207	CSE1L	dti388	20	47662849	47713489	0.1231	rs1115535	3.51	rs1556876	0.07834	-6.7	3.47	79	6	lasso	0.14	2.1e-14	-3.6515	0.000261	0.024812
ENSG00000185666	SYN3	dti388	22	32908539	33454358	0.264	rs5754403	3.52	rs10483168	0.15767	-7.75	2.403	515	4	lasso	0.26	3.8e-26	-3.8027	0.000143	0.016547
ENSG00000241878	PISD	dti388	22	32014477	32058418	0.7361	rs11703102	-2.39	rs2295251	0.084379	6.37	-0.878	89	89	bslmm	0.33	3.3e-34	-3.7497	0.000177	0.019116
ENSG00000114491	UMPS	dti388	3	124000000	124000000	0.2497	rs4678169	-4.44	rs6768588	0.356653	11.64	-3.886	147	46	enet	0.4	2.2e-42	-4.11046	3.95e-05	0.007614
ENSG00000164303	ENPP6	dti388	4	185000000	185000000	0.1122	rs6819977	4.71	rs1882328	0.05002	5.87	4.558	207	6	enet	0.076	3.4e-08	4.3833	1.17e-05	0.003791
ENSG00000170458	CD14	dti388	5	140000000	140000000	0.0426	rs250431	5.19	rs778587	0.034918	3.8	-4.316	74	1	top1	0.035	0.00017	-4.316	1.59e-05	0.004293
ENSG00000197226	TBC1D9B	dti388	5	179000000	179000000	0.4331	rs565280	4.34	rs30386	0.112765	-7.27	3.093	98	35	enet	0.3	1.1e-30	-4.0907	4.3e-05	0.007614
ENSG00000197860	SGTB	dti388	5	64961755	65018862	0.1263	rs1549192	-3.54	rs16894005	0.117351	-6.88	-3.403	123	1	top1	0.12	4.9e-12	3.403	0.000667	0.043222
ENSG00000213523	SRA1	dti388	5	140000000	140000000	0.0688	rs250431	5.19	rs6871703	0.031763	4.51	4.981	58	58	bslmm	0.048	1.4e-05	5.0548	4.31e-07	0.00045
ENSG00000213722	DDAH2	dti388	6	31694815	31698394	0.2217	rs3117577	-4.27	rs1144708	0.222953	-9.21	-2.676	39	4	lasso	0.24	2.8e-24	3.375	0.000738	0.045983
ENSG00000160972	PPP1R16A	dti388	8	146000000	146000000	0.033	rs1480000	4.04	rs6989368	0.02363	-4.12	3.257	53	53	blup	0.033	0.00028	-3.5912	0.000329	0.026537
ENSG00000167701	GPT	dti388	8	146000000	146000000	0.0441	rs1480000	4.04	rs13254911	0.06912	-5.39	3.638	49	1	top1	0.069	1.3e-07	-3.638	0.000275	0.024812
ENSG00000178685	PARP10	dti388	8	145000000	145000000	0.056	rs7002002	-5.32	rs11989052	0.04468	4.25	-4.357	51	51	blup	0.06	4.7e-05	-4.5687	4.91e-06	0.001989
ENSG00000119326	CTNNAL1	dti388	9	112000000	112000000	0.0597	rs1140064	-5.16	rs3750457	0.03273	4.16	-4.982	160	1	top1	0.033	0.001	-4.982	6.29e-07	0.00045
ENSG00000165118	C9orf64	dti388	9	86553226	86571901	0.2515	rs7039995	4.72	rs1572030	0.19616	8.81	4.617	53	6	enet	0.2	2.5e-20	4.92747	8.33e-07	0.00045
ENSG00000132692	BCAN	dti39	1	157000000	157000000	0.1183	rs744224	4.274	rs3795736	0.07612	-6.655	3.547	104	19	enet	0.1	1.2e-10	-4.255	2.09e-05	0.003386
ENSG00000178922	HYI	dti39	1	43916824	43919660	0.3343	rs4141741	5.397	rs6954	0.22543	-9.262	4.584	76	15	enet	0.26	1.2e-26	-5.2174	1.81e-07	7.23e-05
ENSG00000133805	AMPD3	dti39	11	10329860	10529126	0.1743	rs2071020	6.35	rs11604833	0.137	7.282	6.307	215	13	lasso	0.14	6.5e-14	6.72921	1.71e-11	2.77e-08
ENSG00000074590	NUAK1	dti39	12	106000000	107000000	0.0787	rs12146713	9.65	rs10746054	0.058204	5.01	-3.666	183	1	top1	0.058	1.3e-06	-3.666	0.000246	0.024908
ENSG00000119640	ACYP1	dti39	14	75519924	75536186	0.1371	rs4903275	-3.97	rs10142770	0.155575	-8.05	-3.694	70	1	top1	0.16	1.1e-15	3.694	0.000221	0.023868
ENSG00000125375	ATP5S	dti39	14	50779044	50802276	0.5619	rs1955926	3.43	rs2356243	0.205313	9.07	2.914	84	84	blup	0.28	1.2e-28	4.1115	3.93e-05	0.005788
ENSG00000138621	PPCDC	dti39	15	75315896	75409803	0.0714	rs3812945	3.59	rs4886649	0.01946	-4.48	2.339	77	77	blup	0.06	1.8e-05	-3.86172	0.000113	0.014082
ENSG00000168140	VASN	dti39	16	4421849	4433529	0.045	rs11076831	4.596	rs11646063	0.01142	4.09	4.5	64	64	blup	0.032	0.00034	4.01036	6.06e-05	0.008181
ENSG00000185624	P4HB	dti39	17	79801035	79818570	0.0233	rs876016	3.36	rs35170948	0.018477	-3.32	3.18	12	12	bslmm	0.019	0.004	-3.81331	0.000137	0.015853
ENSG00000168393	DTYMK	dti39	2	243000000	243000000	0.105	rs7591047	-4.59	rs4425107	0.0484	4.95	-4.559	33	1	top1	0.048	9.7e-06	-4.5589	5.14e-06	0.001041
ENSG00000168397	ATG4B	dti39	2	243000000	243000000	0.1264	rs4425107	-4.6	rs6751972	0.072	6.27	4.376	46	5	lasso	0.089	2.1e-09	4.3024	1.69e-05	0.003042
ENSG00000100003	SEC14L2	dti39	22	30792846	30821305	0.1641	rs1476659	-4.417	rs2240422	0.054638	-5.85	-4.226	129	129	bslmm	0.093	8.7e-10	4.69791	2.63e-06	0.000609
ENSG00000120306	CYSTM1	dti39	5	140000000	140000000	0.1331	rs13385	-7.5	rs269782	0.170805	-7.21	-6.534	83	1	top1	0.17	8.9e-14	6.534	6.4e-11	5.18e-08
ENSG00000170458	CD14	dti39	5	140000000	140000000	0.0426	rs250431	-5.87	rs778587	0.034918	3.8	5.179	74	1	top1	0.035	0.00017	5.179	2.23e-07	7.23e-05
ENSG00000213523	SRA1	dti39	5	140000000	140000000	0.0688	rs250431	-5.87	rs6871703	0.031763	4.51	-5.667	58	58	bslmm	0.048	1.4e-05	-5.84271	5.14e-09	2.78e-06
ENSG00000106460	TMEM106B	dti39	7	12250867	12282993	0.2378	rs3807865	-3.93	rs5011432	0.277	-10.26	-3.652	139	6	lasso	0.29	1.3e-29	3.6295	0.000284	0.027064
ENSG00000146648	EGFR	dti39	7	55086714	55324313	0.068	rs11760406	7.12	rs763317	0.00489	4.3	4.776	215	10	enet	0.038	8.8e-05	4.7336	2.21e-06	0.000597
ENSG00000160993	ALKBH4	dti39	7	102000000	102000000	0.1029	rs4729791	3.9	rs4989124	0.0444	5.43	-2.079	40	4	lasso	0.069	2.6e-07	-3.4809	0.0005	0.045
ENSG00000132692	BCAN	dti391	1	157000000	157000000	0.1183	rs3795736	-4.883	rs3795736	0.07612	-6.655	-4.883	104	19	enet	0.1	1.2e-10	5.03088	4.88e-07	0.000395
ENSG00000135823	STX6	dti391	1	181000000	181000000	0.0562	rs12744212	-4.097	rs6665134	0.03723	-4.844	-4.081	115	23	enet	0.048	1e-05	3.85981	0.000113	0.022883
ENSG00000178922	HYI	dti391	1	43916824	43919660	0.3343	rs2251802	-4.319	rs6954	0.22543	-9.262	-3.376	76	15	enet	0.26	1.2e-26	3.74571	0.00018	0.0324
ENSG00000095713	CRTAC1	dti391	10	99624757	99790585	0.1526	rs1867073	3.8	rs7922066	0.0541	-6.02	-3.158	167	16	enet	0.096	5e-10	4.2082	2.57e-05	0.008327
ENSG00000100003	SEC14L2	dti391	22	30792846	30821305	0.1641	rs5997629	4.34	rs2240422	0.054638	-5.85	3.639	129	129	bslmm	0.093	8.7e-10	-4.3241	1.53e-05	0.006197
ENSG00000114491	UMPS	dti391	3	124000000	124000000	0.2497	rs6438856	-3.56	rs6768588	0.356653	11.64	-2.413	147	46	enet	0.4	2.2e-42	-3.6361	0.000277	0.044874
ENSG00000164303	ENPP6	dti391	4	185000000	185000000	0.1122	rs6819977	6.42	rs1882328	0.05002	5.87	5.725	207	6	enet	0.076	3.4e-08	5.6769	1.37e-08	2.22e-05
ENSG00000113391	FAM172A	dti391	5	92953775	93447404	0.0682	rs7718842	4.5	rs9314093	0.091519	6.38	4.346	161	13	enet	0.1	1.8e-10	4.0085	6.11e-05	0.01414
ENSG00000146648	EGFR	dti391	7	55086714	55324313	0.068	rs7780270	-5.55	rs763317	0.00489	4.3	-4.553	215	10	enet	0.038	8.8e-05	-4.35777	1.31e-05	0.006197
ENSG00000147592	LACTB2	dti391	8	71547553	71581409	0.0996	rs17758683	-4.59	rs2035196	0.13396	6.65	-3.293	28	2	lasso	0.15	1e-14	-4.0421	5.3e-05	0.01414
ENSG00000178922	HYI	dti397	1	43916824	43919660	0.3343	rs11587504	-3.583	rs6954	0.22543	-9.262	-3.447	76	15	enet	0.26	1.2e-26	3.95247	7.73e-05	0.041742
ENSG00000169738	DCXR	dti397	17	79993012	79995608	0.0618	rs11077969	4.812	rs12936536	0.00328	3.53	1.55	56	56	bslmm	0.024	0.0017	3.95508	7.65e-05	0.041742
ENSG00000243477	NAT6	dti397	3	50333833	50336852	0.0969	rs2236947	4.47	rs13100173	0.100258	6.09	4.435	54	1	top1	0.1	8.7e-10	4.435	9.21e-06	0.01492
ENSG00000110619	CARS	dti4	11	3022152	3078843	0.0511	rs6578314	3.096	rs4758506	0.0163	-3.918	2.79	138	138	bslmm	0.019	0.0043	-3.67961	0.000234	0.047385
ENSG00000138621	PPCDC	dti4	15	75315896	75409803	0.0714	rs7173833	-5.04	rs4886649	0.01946	-4.48	2.87	77	77	blup	0.06	1.8e-05	-5.4279	5.7e-08	9.23e-05
ENSG00000198794	SCAMP5	dti4	15	75249560	75313837	0.0374	rs7173833	-5.04	rs2304903	0.02093	4.23	-4.142	76	76	bslmm	0.034	0.0002	-4.3887	1.14e-05	0.004617
ENSG00000163596	ICA1L	dti4	2	204000000	204000000	0.1511	rs4510208	8.26	rs4510208	0.163	8.19	8.257	61	2	enet	0.18	7.5e-18	4.9085	9.18e-07	0.000496
ENSG00000168393	DTYMK	dti4	2	243000000	243000000	0.105	rs1130905	4.61	rs4425107	0.0484	4.95	-3.791	33	1	top1	0.048	9.7e-06	-3.7912	0.00015	0.037029
ENSG00000168397	ATG4B	dti4	2	243000000	243000000	0.1264	rs1130905	4.61	rs6751972	0.072	6.27	3.851	46	5	lasso	0.089	2.1e-09	5.2429	1.58e-07	0.000128
ENSG00000124207	CSE1L	dti4	20	47662849	47713489	0.1231	rs6095396	-3.73	rs1556876	0.07834	-6.7	-3.318	79	6	lasso	0.14	2.1e-14	3.7751	0.00016	0.037029
ENSG00000100003	SEC14L2	dti4	22	30792846	30821305	0.1641	rs2240422	-4.37	rs2240422	0.054638	-5.85	-4.373	129	129	bslmm	0.093	8.7e-10	4.315	1.6e-05	0.005184
ENSG00000011009	LYPLA2	dti400	1	24117460	24122029	0.061	rs550850	4.98	rs7514394	0.00943	-3.75	2.738	58	58	bslmm	0.032	0.00026	-3.9147	9.05e-05	0.020944
ENSG00000103811	CTSH	dti400	15	79213400	79241916	0.4259	rs11072813	-3.93	rs12148472	0.33261	-11.22	3.762	93	1	top1	0.33	2.6e-34	-3.762	0.000169	0.034223
ENSG00000138621	PPCDC	dti400	15	75315896	75409803	0.0714	rs3812945	-5.85	rs4886649	0.01946	-4.48	-4.615	77	77	blup	0.06	1.8e-05	6.0068	1.89e-09	3.06e-06
ENSG00000140474	ULK3	dti400	15	75128457	75135687	0.3465	rs6495122	-4.91	rs936227	0.43723	-12.87	-4.745	85	5	lasso	0.45	8.2e-51	4.8254	1.4e-06	0.000756
ENSG00000178802	MPI	dti400	15	75182346	75191798	0.175	rs3812945	-5.85	rs1130741	0.22917	10.37	-4.142	77	8	lasso	0.3	1.9e-31	-3.9224	8.77e-05	0.020944
ENSG00000198794	SCAMP5	dti400	15	75249560	75313837	0.0374	rs3812945	-5.85	rs2304903	0.02093	4.23	4.39	76	76	bslmm	0.034	0.0002	4.682	2.84e-06	0.00115
ENSG00000175662	TOM1L2	dti400	17	17746828	17875736	0.1132	rs9900803	-4.433	rs12941039	0.170001	8.28	-3.37	116	7	lasso	0.17	2.7e-17	-3.5979	0.000321	0.043335
ENSG00000105254	TBCB	dti400	19	36605191	36616849	0.1055	rs2311004	-3.67	rs2301736	0.04195	4.43	-3.611	76	1	top1	0.042	3.6e-05	-3.611	0.000305	0.043335
ENSG00000143924	EML4	dti400	2	42396490	42559688	0.1673	rs2719149	-4.11	rs1017476	0.0178	4.2	-3.619	176	176	blup	0.068	1.7e-07	-4.0579	4.95e-05	0.016038
ENSG00000163596	ICA1L	dti400	2	204000000	204000000	0.1511	rs4510208	-6.49	rs4510208	0.163	8.19	-6.485	61	2	enet	0.18	7.5e-18	-4.90615	9.29e-07	0.000752
ENSG00000243477	NAT6	dti400	3	50333833	50336852	0.0969	rs7617915	-4.8	rs13100173	0.100258	6.09	3.647	54	1	top1	0.1	8.7e-10	3.647	0.000265	0.04293
ENSG00000118777	ABCG2	dti400	4	89011416	89152474	0.1433	rs4148155	-3.706	rs2231142	0.149564	-7.44	-3.677	162	1	top1	0.15	1.7e-13	3.677	0.000236	0.04248
ENSG00000176783	RUFY1	dti400	5	179000000	179000000	0.0922	rs28564876	3.77	rs4701140	0.03255	4.55	-2.684	99	99	bslmm	0.062	6.1e-07	-3.5028	0.00046	0.04968
ENSG00000160972	PPP1R16A	dti400	8	146000000	146000000	0.033	rs7002959	-4.14	rs6989368	0.02363	-4.12	2.828	53	53	blup	0.033	0.00028	-3.5137	0.000442	0.04968
ENSG00000167701	GPT	dti400	8	146000000	146000000	0.0441	rs7002959	-4.14	rs13254911	0.06912	-5.39	3.517	49	1	top1	0.069	1.3e-07	-3.517	0.000436	0.04968
ENSG00000178922	HYI	dti403	1	43916824	43919660	0.3343	rs4141741	5.302	rs6954	0.22543	-9.262	4.432	76	15	enet	0.26	1.2e-26	-4.7901	1.67e-06	0.001353
ENSG00000074590	NUAK1	dti403	12	106000000	107000000	0.0787	rs12146713	10.28	rs10746054	0.058204	5.01	-4.348	183	1	top1	0.058	1.3e-06	-4.348	1.37e-05	0.007398
ENSG00000197860	SGTB	dti403	5	64961755	65018862	0.1263	rs1549192	-5	rs16894005	0.117351	-6.88	-4.843	123	1	top1	0.12	4.9e-12	4.843	1.28e-06	0.001353
ENSG00000132692	BCAN	dti406	1	157000000	157000000	0.1183	rs3795736	-4.327	rs3795736	0.07612	-6.655	-4.327	104	19	enet	0.1	1.2e-10	4.1458	3.39e-05	0.01373
ENSG00000160803	UBQLN4	dti406	1	156000000	156000000	0.0396	rs1111102	-4.7	rs1111102	0.02446	4.097	-4.7	71	1	top1	0.024	0.0014	-4.7	2.6e-06	0.002106
ENSG00000133805	AMPD3	dti406	11	10329860	10529126	0.1743	rs6484290	5.14	rs11604833	0.137	7.282	4.852	215	13	lasso	0.14	6.5e-14	4.7295	2.25e-06	0.002106
ENSG00000105655	ISYNA1	dti406	19	18545198	18549111	0.0189	rs11673604	4.5	rs34053595	0.0233	3.62	3.812	70	1	top1	0.023	0.0017	3.812	0.000138	0.027945
ENSG00000144118	RALB	dti406	2	121000000	121000000	0.0483	rs6542572	-3.883	rs4849849	0.0348	4.42	-3.773	68	1	top1	0.035	0.00016	-3.773	0.000161	0.02898
ENSG00000100003	SEC14L2	dti406	22	30792846	30821305	0.1641	rs2240422	3.76	rs2240422	0.054638	-5.85	3.756	129	129	bslmm	0.093	8.7e-10	-3.8986	9.68e-05	0.022402
ENSG00000176783	RUFY1	dti406	5	179000000	179000000	0.0922	rs6601062	-3.81	rs4701140	0.03255	4.55	-2.466	99	99	bslmm	0.062	6.1e-07	-3.93	8.51e-05	0.022402
ENSG00000197860	SGTB	dti406	5	64961755	65018862	0.1263	rs1978468	-5.04	rs16894005	0.117351	-6.88	-4.488	123	1	top1	0.12	4.9e-12	4.488	7.19e-06	0.003883
ENSG00000120896	SORBS3	dti406	8	22402499	22433301	0.0807	rs10113137	3.92	rs11779261	0.00334	-3.78	2.101	118	118	bslmm	0.018	0.0059	-3.947	7.91e-05	0.022402
ENSG00000155792	DEPTOR	dti406	8	121000000	121000000	0.0936	rs7821842	4.6	rs4871827	0.12373	6.39	3.642	142	1	top1	0.12	5.3e-11	3.642	0.000271	0.043902
ENSG00000132692	BCAN	dti407	1	157000000	157000000	0.1183	rs3795736	-4.585	rs3795736	0.07612	-6.655	-4.585	104	19	enet	0.1	1.2e-10	4.18567	2.84e-05	0.005112
ENSG00000163382	APOA1BP	dti407	1	157000000	157000000	0.2428	rs3795736	-4.585	rs12567958	0.32741	11.209	3.954	98	27	enet	0.38	1.2e-40	3.70232	0.000214	0.01926
ENSG00000138175	ARL3	dti407	10	104000000	104000000	0.0965	rs7077678	3.91	rs2298278	0.0567	-5.22	2.76	99	99	blup	0.066	2.4e-07	-3.403	0.000666	0.04044
ENSG00000149541	B3GAT3	dti407	11	62382768	62389647	0.0833	rs2516633	4.154	rs2516633	0.0563	5.385	4.154	50	1	top1	0.056	1.9e-06	4.154	3.27e-05	0.005297
ENSG00000102531	FNDC3A	dti407	13	49550048	49783915	0.0742	rs9535179	-3.37	rs9535179	0.031114	-4.35	-3.372	41	1	top1	0.031	0.00039	3.372	0.000746	0.043161
ENSG00000072778	ACADVL	dti407	17	7120444	7128592	0.0707	rs3826408	3.83	rs446994	-0.00173	-3.4	3.304	76	76	blup	0.0064	0.065	-3.5773	0.000347	0.025552
ENSG00000073969	NSF	dti407	17	44668035	44834830	0.1975	rs199498	8.98	rs4968239	0.010549	4.81	1.911	51	11	enet	0.099	2.3e-10	4.253	2.11e-05	0.004273
ENSG00000091640	SPAG7	dti407	17	4862521	4871167	0.1226	rs3786044	-4.76	rs16942615	0.117235	6.74	-3.896	91	1	top1	0.12	7.8e-12	-3.896	9.78e-05	0.011317
ENSG00000161714	PLCD3	dti407	17	43186335	43210721	0.0455	rs2027995	4.98	rs12944434	0.006963	3.99	-1.701	92	92	bslmm	0.038	8e-05	-3.8657	0.000111	0.011988
ENSG00000232859	LYRM9	dti407	17	26205340	26221778	0.1974	rs8078361	-3.65	rs4796222	0.338118	11.5	-3.584	74	2	lasso	0.37	2.2e-39	-3.3303	0.000868	0.046872
ENSG00000105254	TBCB	dti407	19	36605191	36616849	0.1055	rs7246292	-3.87	rs2301736	0.04195	4.43	-3.832	76	1	top1	0.042	3.6e-05	-3.832	0.000127	0.012859
ENSG00000115073	ACTR1B	dti407	2	98272431	98280570	0.5135	rs11692435	4.11	rs11692435	0.259	-10.01	4.114	42	42	bslmm	0.29	2.9e-30	-4.68954	2.74e-06	0.000888
ENSG00000115457	IGFBP2	dti407	2	217000000	218000000	0.0794	rs4550645	4.24	rs4674091	0.0171	4.49	3.36	118	3	lasso	0.023	0.0021	4.00765	6.13e-05	0.007639
ENSG00000115840	SLC25A12	dti407	2	173000000	173000000	0.1035	rs6715929	3.19	rs7608403	0.0746	6.5	-2.867	141	141	blup	0.095	5.3e-10	-3.31326	0.000922	0.048182
ENSG00000089199	CHGB	dti407	20	5892076	5906007	0.0849	rs2821	-3.4	rs2821	0.03651	-4.38	-3.4	155	1	top1	0.037	0.00011	3.4	0.000674	0.04044
ENSG00000100003	SEC14L2	dti407	22	30792846	30821305	0.1641	rs2074733	-4.49	rs2240422	0.054638	-5.85	3.412	129	129	bslmm	0.093	8.7e-10	-4.5069	6.58e-06	0.001523
ENSG00000100100	PIK3IP1	dti407	22	31677579	31688520	0.0278	rs737887	-4.69	rs7287267	0.022617	-3.6	4.611	64	1	top1	0.023	0.0032	-4.611	4.01e-06	0.001083
ENSG00000185666	SYN3	dti407	22	32908539	33454358	0.264	rs2710369	-3.8	rs10483168	0.15767	-7.75	2.393	515	4	lasso	0.26	3.8e-26	-4.0256	5.68e-05	0.007639
ENSG00000241878	PISD	dti407	22	32014477	32058418	0.7361	rs5749298	4.34	rs2295251	0.084379	6.37	0.418	89	89	bslmm	0.33	3.3e-34	-3.3436	0.000827	0.046198
ENSG00000169228	RAB24	dti407	5	177000000	177000000	0.0627	rs1128287	3.748	rs28362590	0.060871	-5.36	3.622	72	1	top1	0.061	7.4e-07	-3.622	0.000292	0.023652
ENSG00000170445	HARS	dti407	5	140000000	140000000	0.1084	rs2563298	-7.924	rs2262572	-0.00155	3.38	-4.362	75	75	bslmm	0.001	0.24	-3.43301	0.000597	0.038686
ENSG00000170458	CD14	dti407	5	140000000	140000000	0.0426	rs2563298	-7.924	rs778587	0.034918	3.8	-7.452	74	1	top1	0.035	0.00017	-7.452	9.19e-14	4.96e-11
ENSG00000197226	TBC1D9B	dti407	5	179000000	179000000	0.4331	rs27014	4.578	rs30386	0.112765	-7.27	2.401	98	35	enet	0.3	1.1e-30	-3.64306	0.000269	0.022936
ENSG00000197860	SGTB	dti407	5	64961755	65018862	0.1263	rs3213798	-3.875	rs16894005	0.117351	-6.88	-3.494	123	1	top1	0.12	4.9e-12	3.494	0.000476	0.033527
ENSG00000213523	SRA1	dti407	5	140000000	140000000	0.0688	rs2563298	-7.924	rs6871703	0.031763	4.51	7.522	58	58	bslmm	0.048	1.4e-05	7.70741	1.28e-14	1.04e-11
ENSG00000120265	PCMT1	dti407	6	150000000	150000000	0.1725	rs12660304	4.54	rs1112730	0.265633	-10.41	4.138	86	86	bslmm	0.28	2.8e-28	-4.06674	4.77e-05	0.007025
ENSG00000124608	AARS2	dti407	6	44267391	44281063	0.3442	rs2233434	-3.96	rs2233434	0.18957	-8.65	-3.956	105	105	bslmm	0.22	1e-22	3.58959	0.000331	0.025534
ENSG00000213722	DDAH2	dti407	6	31694815	31698394	0.2217	rs3117577	-4.91	rs1144708	0.222953	-9.21	-3.077	39	4	lasso	0.24	2.8e-24	3.44223	0.000577	0.038686
ENSG00000234745	HLA-B	dti407	6	31321649	31324965	0.195	rs2523578	5.22	rs2523589	0.056203	-5.77	2.812	13	10	enet	0.2	2.5e-18	-3.79763	0.000146	0.013913
ENSG00000178685	PARP10	dti407	8	145000000	145000000	0.056	rs6984820	-8.43	rs11989052	0.04468	4.25	-7.477	51	51	blup	0.06	4.7e-05	-8.0521	8.14e-16	1.32e-12
ENSG00000165118	C9orf64	dti407	9	86553226	86571901	0.2515	rs7039995	4.62	rs1572030	0.19616	8.81	4.418	53	6	enet	0.2	2.5e-20	4.6933	2.69e-06	0.000888
ENSG00000167004	PDIA3	dti411	15	44038590	44065477	0.0368	rs6493090	-5.01	rs678084	0.02467	3.77	-4.468	47	5	enet	0.026	0.00094	-4.5361	5.73e-06	0.009283
ENSG00000076356	PLXNA2	dti414	1	208000000	208000000	0.0462	rs4844413	4.169	rs556625	0.00276	4.159	-2.382	211	7	enet	0.012	0.021	-3.52591	0.000422	0.03798
ENSG00000132692	BCAN	dti414	1	157000000	157000000	0.1183	rs3795736	-3.35	rs3795736	0.07612	-6.655	-3.35	104	19	enet	0.1	1.2e-10	3.62839	0.000285	0.03078
ENSG00000132780	NASP	dti414	1	46049518	46084566	0.0314	rs4439382	-4.016	rs3014210	0.0254	4.572	3.961	84	84	blup	0.038	8.7e-05	4.01111	6.04e-05	0.010368
ENSG00000160803	UBQLN4	dti414	1	156000000	156000000	0.0396	rs1111102	-4.982	rs1111102	0.02446	4.097	-4.982	71	1	top1	0.024	0.0014	-4.982	6.29e-07	0.000255
ENSG00000133805	AMPD3	dti414	11	10329860	10529126	0.1743	rs2071020	3.65	rs11604833	0.137	7.282	3.279	215	13	lasso	0.14	6.5e-14	3.5782	0.000346	0.032972
ENSG00000149541	B3GAT3	dti414	11	62382768	62389647	0.0833	rs2516633	3.73	rs2516633	0.0563	5.385	3.729	50	1	top1	0.056	1.9e-06	3.729	0.000192	0.023926
ENSG00000161714	PLCD3	dti414	17	43186335	43210721	0.0455	rs2027995	6.13	rs12944434	0.006963	3.99	-1.534	92	92	bslmm	0.038	8e-05	-3.9761	7.01e-05	0.010368
ENSG00000172992	DCAKD	dti414	17	43100708	43138473	0.0671	rs2027995	6.13	rs6503410	0.017086	4.04	3.688	111	111	blup	0.042	3.8e-05	4.74	2.14e-06	0.000578
ENSG00000115840	SLC25A12	dti414	2	173000000	173000000	0.1035	rs6715929	4.116	rs7608403	0.0746	6.5	-3.337	141	141	blup	0.095	5.3e-10	-4.12483	3.71e-05	0.007513
ENSG00000124181	PLCG1	dti414	20	39765600	39811629	0.1362	rs17263588	-4.53	rs6016505	0.08734	-7.15	-2.977	56	15	enet	0.15	1.8e-15	4.2922	1.77e-05	0.004096
ENSG00000100003	SEC14L2	dti414	22	30792846	30821305	0.1641	rs2074733	-5.35	rs2240422	0.054638	-5.85	5.115	129	129	bslmm	0.093	8.7e-10	-6.8099	9.77e-12	1.58e-08
ENSG00000100100	PIK3IP1	dti414	22	31677579	31688520	0.0278	rs714909	5.57	rs7287267	0.022617	-3.6	5.552	64	1	top1	0.023	0.0032	-5.552	2.82e-08	2.28e-05
ENSG00000100288	CHKB	dti414	22	51017378	51039884	0.0847	rs7284093	-3.21	rs131749	0.000479	3.4	-1.786	101	101	blup	0.037	0.0001	-3.9749	7.04e-05	0.010368
ENSG00000241878	PISD	dti414	22	32014477	32058418	0.7361	rs5749298	4.74	rs2295251	0.084379	6.37	-2.163	89	89	bslmm	0.33	3.3e-34	-5.4016	6.6e-08	3.56e-05
ENSG00000114491	UMPS	dti414	3	124000000	124000000	0.2497	rs4678169	-4.87	rs6768588	0.356653	11.64	-2.766	147	46	enet	0.4	2.2e-42	-3.6951	0.00022	0.025457
ENSG00000164303	ENPP6	dti414	4	185000000	185000000	0.1122	rs1877034	4.76	rs1882328	0.05002	5.87	4.323	207	6	enet	0.076	3.4e-08	4.7404	2.13e-06	0.000578
ENSG00000213523	SRA1	dti414	5	140000000	140000000	0.0688	rs3733681	4.22	rs6871703	0.031763	4.51	4.063	58	58	bslmm	0.048	1.4e-05	3.7658	0.000166	0.02241
ENSG00000014123	UFL1	dti414	6	96969471	97003152	0.056	rs12208556	-3.68	rs2472897	0.06048	-5.43	3.601	26	1	top1	0.06	8e-07	-3.601	0.000317	0.032096
ENSG00000119326	CTNNAL1	dti414	9	112000000	112000000	0.0597	rs1140064	-4.16	rs3750457	0.03273	4.16	-3.504	160	1	top1	0.033	0.001	-3.504	0.000458	0.039051
ENSG00000132692	BCAN	dti417	1	157000000	157000000	0.1183	rs744224	-4.119	rs3795736	0.07612	-6.655	-3.124	104	19	enet	0.1	1.2e-10	3.86175	0.000113	0.018306
ENSG00000178922	HYI	dti417	1	43916824	43919660	0.3343	rs4141741	-4.736	rs6954	0.22543	-9.262	-4.056	76	15	enet	0.26	1.2e-26	4.63558	3.56e-06	0.000961
ENSG00000074590	NUAK1	dti417	12	106000000	107000000	0.0787	rs12146713	-8.67	rs10746054	0.058204	5.01	3.703	183	1	top1	0.058	1.3e-06	3.703	0.000213	0.031369
ENSG00000138621	PPCDC	dti417	15	75315896	75409803	0.0714	rs3812945	-3.99	rs4886649	0.01946	-4.48	-3.192	77	77	blup	0.06	1.8e-05	4.494	6.99e-06	0.001618
ENSG00000168140	VASN	dti417	16	4421849	4433529	0.045	rs11076831	-4.88	rs11646063	0.01142	4.09	-4.214	64	64	blup	0.032	0.00034	-3.6164	0.000299	0.03726
ENSG00000185624	P4HB	dti417	17	79801035	79818570	0.0233	rs876016	-3.29	rs35170948	0.018477	-3.32	-3.152	12	12	bslmm	0.019	0.004	3.5315	0.000413	0.04779
ENSG00000168393	DTYMK	dti417	2	243000000	243000000	0.105	rs7591047	4.333	rs4425107	0.0484	4.95	4.279	33	1	top1	0.048	9.7e-06	4.27933	1.87e-05	0.003787
ENSG00000168397	ATG4B	dti417	2	243000000	243000000	0.1264	rs4425107	4.234	rs6751972	0.072	6.27	-4.085	46	5	lasso	0.089	2.1e-09	-4.21693	2.48e-05	0.004464
ENSG00000100003	SEC14L2	dti417	22	30792846	30821305	0.1641	rs2240422	5.131	rs2240422	0.054638	-5.85	5.131	129	129	bslmm	0.093	8.7e-10	-5.7025	1.18e-08	6.37e-06
ENSG00000120306	CYSTM1	dti417	5	140000000	140000000	0.1331	rs4150212	-7.51	rs269782	0.170805	-7.21	5.947	83	1	top1	0.17	8.9e-14	-5.947	2.73e-09	2.21e-06
ENSG00000170458	CD14	dti417	5	140000000	140000000	0.0426	rs250431	5.91	rs778587	0.034918	3.8	-5.325	74	1	top1	0.035	0.00017	-5.325	1.01e-07	4.09e-05
ENSG00000213523	SRA1	dti417	5	140000000	140000000	0.0688	rs250431	5.91	rs6871703	0.031763	4.51	5.688	58	58	bslmm	0.048	1.4e-05	6.06557	1.31e-09	2.12e-06
ENSG00000106460	TMEM106B	dti417	7	12250867	12282993	0.2378	rs3807865	4	rs5011432	0.277	-10.26	3.742	139	6	lasso	0.29	1.3e-29	-3.67911	0.000234	0.03159
ENSG00000146648	EGFR	dti417	7	55086714	55324313	0.068	rs723527	-6.85	rs763317	0.00489	4.3	-5.148	215	10	enet	0.038	8.8e-05	-5.17161	2.32e-07	7.52e-05
ENSG00000132692	BCAN	dti42	1	157000000	157000000	0.1183	rs3795736	4.095	rs3795736	0.07612	-6.655	4.095	104	19	enet	0.1	1.2e-10	-3.6801	0.000233	0.026961
ENSG00000132780	NASP	dti42	1	46049518	46084566	0.0314	rs3014210	-5.16	rs3014210	0.0254	4.572	-5.16	84	84	blup	0.038	8.7e-05	-5.0471	4.49e-07	0.000271
ENSG00000160803	UBQLN4	dti42	1	156000000	156000000	0.0396	rs1111102	4.584	rs1111102	0.02446	4.097	4.584	71	1	top1	0.024	0.0014	4.584	4.56e-06	0.001055
ENSG00000162390	ACOT11	dti42	1	55007930	55104865	0.3431	rs300269	-4.07	rs1368883	0.31384	-11.101	-3.728	157	12	enet	0.34	3.8e-34	3.5892	0.000332	0.033615
ENSG00000177963	RIC8A	dti42	11	207511	215113	0.1552	rs1045577	5.01	rs473151	0.0475	-5.185	3.361	82	82	blup	0.12	1.3e-12	-4.3439	1.4e-05	0.002268
ENSG00000084112	SSH1	dti42	12	109000000	109000000	0.0243	rs7955873	5.61	rs3741782	0.003454	3.59	4.952	112	112	bslmm	0.014	0.015	4.8673	1.13e-06	0.000366
ENSG00000110880	CORO1C	dti42	12	109000000	109000000	0.1745	rs7955873	5.61	rs1861642	0.123212	-7.97	4.096	128	128	blup	0.17	3e-17	-4.5315	5.86e-06	0.001187
ENSG00000211890	IGHA2	dti42	14	106000000	106000000	0.0915	rs8021330	-4.02	rs10142224	0.011138	-3.13	-3.995	12	12	bslmm	0.031	0.001	4.9704	6.68e-07	0.000271
ENSG00000115073	ACTR1B	dti42	2	98272431	98280570	0.5135	rs11692435	-3.301	rs11692435	0.259	-10.01	-3.301	42	42	bslmm	0.29	2.9e-30	3.5143	0.000441	0.039123
ENSG00000115840	SLC25A12	dti42	2	173000000	173000000	0.1035	rs6715929	-4.327	rs7608403	0.0746	6.5	3.541	141	141	blup	0.095	5.3e-10	4.0912	4.29e-05	0.005792
ENSG00000163586	FABP1	dti42	2	88422510	88427635	0.2692	rs17350803	3.659	rs17350803	0.204	7.71	3.659	115	3	lasso	0.22	9.1e-18	3.8742	0.000107	0.013334
ENSG00000163596	ICA1L	dti42	2	204000000	204000000	0.1511	rs4510208	4.423	rs4510208	0.163	8.19	4.423	61	2	enet	0.18	7.5e-18	3.4901	0.000483	0.039123
ENSG00000100003	SEC14L2	dti42	22	30792846	30821305	0.1641	rs3804077	4.76	rs2240422	0.054638	-5.85	-4.381	129	129	bslmm	0.093	8.7e-10	6.34711	2.19e-10	3.55e-07
ENSG00000100288	CHKB	dti42	22	51017378	51039884	0.0847	rs7284093	4.08	rs131749	0.000479	3.4	1.039	101	101	blup	0.037	0.0001	3.64248	0.00027	0.02916
ENSG00000241878	PISD	dti42	22	32014477	32058418	0.7361	rs16989753	3.55	rs2295251	0.084379	6.37	1.319	89	89	bslmm	0.33	3.3e-34	4.66913	3.02e-06	0.000815
ENSG00000170458	CD14	dti42	5	140000000	140000000	0.0426	rs12517200	4.678	rs778587	0.034918	3.8	4.27	74	1	top1	0.035	0.00017	4.27	1.95e-05	0.002872
ENSG00000197860	SGTB	dti42	5	64961755	65018862	0.1263	rs1549192	5.24	rs16894005	0.117351	-6.88	5.016	123	1	top1	0.12	4.9e-12	-5.016	5.28e-07	0.000271
ENSG00000213523	SRA1	dti42	5	140000000	140000000	0.0688	rs12517200	4.678	rs6871703	0.031763	4.51	-4.379	58	58	bslmm	0.048	1.4e-05	-3.552	0.000383	0.036498
ENSG00000213722	DDAH2	dti42	6	31694815	31698394	0.2217	rs3131379	5.56	rs1144708	0.222953	-9.21	3.211	39	4	lasso	0.24	2.8e-24	-3.50079	0.000464	0.039123
ENSG00000178685	PARP10	dti42	8	145000000	145000000	0.056	rs6993938	4.77	rs11989052	0.04468	4.25	4.103	51	51	blup	0.06	4.7e-05	4.407	1.05e-05	0.00189
ENSG00000125459	MSTO1	dti420	1	156000000	156000000	0.0338	rs860295	-3.836	rs2175391	0.04568	4.389	-3.46	40	1	top1	0.046	2e-05	-3.46	0.00054	0.04205
ENSG00000132692	BCAN	dti420	1	157000000	157000000	0.1183	rs3795736	-4.256	rs3795736	0.07612	-6.655	-4.256	104	19	enet	0.1	1.2e-10	4.47389	7.68e-06	0.001777
ENSG00000132780	NASP	dti420	1	46049518	46084566	0.0314	rs3014210	5.185	rs3014210	0.0254	4.572	5.185	84	84	blup	0.038	8.7e-05	5.25421	1.49e-07	0.000106
ENSG00000160803	UBQLN4	dti420	1	156000000	156000000	0.0396	rs12118795	5.207	rs1111102	0.02446	4.097	-5.202	71	1	top1	0.024	0.0014	-5.202	1.97e-07	0.000106
ENSG00000162390	ACOT11	dti420	1	55007930	55104865	0.3431	rs300269	4.019	rs1368883	0.31384	-11.101	3.883	157	12	enet	0.34	3.8e-34	-3.83801	0.000124	0.013392
ENSG00000142082	SIRT3	dti420	11	215458	236931	0.0794	rs1045577	-5.723	rs1045288	0.00289	4.267	-0.577	83	83	bslmm	0.054	3.3e-06	3.45437	0.000552	0.04205
ENSG00000177963	RIC8A	dti420	11	207511	215113	0.1552	rs1045577	-5.723	rs473151	0.0475	-5.185	-3.441	82	82	blup	0.12	1.3e-12	4.89866	9.65e-07	0.000391
ENSG00000084112	SSH1	dti420	12	109000000	109000000	0.0243	rs11114055	-4.17	rs3741782	0.003454	3.59	-3.492	112	112	bslmm	0.014	0.015	-3.4117	0.000646	0.043605
ENSG00000211890	IGHA2	dti420	14	106000000	106000000	0.0915	rs10142224	3.3	rs10142224	0.011138	-3.13	3.297	12	12	bslmm	0.031	0.001	-3.9407	8.12e-05	0.010119
ENSG00000087157	PGS1	dti420	17	76374721	76421195	0.1062	rs9900792	3.52	rs2292645	0.092092	5.96	1.931	131	22	enet	0.1	2.9e-10	3.438	0.000586	0.04205
ENSG00000172992	DCAKD	dti420	17	43100708	43138473	0.0671	rs755547	-5.83	rs6503410	0.017086	4.04	3.105	111	111	blup	0.042	3.8e-05	4.2704	1.95e-05	0.003159
ENSG00000115073	ACTR1B	dti420	2	98272431	98280570	0.5135	rs11692435	3.26	rs11692435	0.259	-10.01	3.263	42	42	bslmm	0.29	2.9e-30	-3.5782	0.000346	0.032972
ENSG00000115840	SLC25A12	dti420	2	173000000	173000000	0.1035	rs6715929	4.31	rs7608403	0.0746	6.5	-3.835	141	141	blup	0.095	5.3e-10	-4.303	1.69e-05	0.003042
ENSG00000163586	FABP1	dti420	2	88422510	88427635	0.2692	rs2919872	3.64	rs17350803	0.204	7.71	-2.777	115	3	lasso	0.22	9.1e-18	-3.4417	0.000578	0.04205
ENSG00000124181	PLCG1	dti420	20	39765600	39811629	0.1362	rs17263588	-3.44	rs6016505	0.08734	-7.15	-2.117	56	15	enet	0.15	1.8e-15	3.4327	0.000597	0.04205
ENSG00000100003	SEC14L2	dti420	22	30792846	30821305	0.1641	rs2074733	-5.61	rs2240422	0.054638	-5.85	5.353	129	129	bslmm	0.093	8.7e-10	-7.23378	4.7e-13	7.61e-10
ENSG00000100288	CHKB	dti420	22	51017378	51039884	0.0847	rs7284093	-4.07	rs131749	0.000479	3.4	-1.482	101	101	blup	0.037	0.0001	-4.16816	3.07e-05	0.004521
ENSG00000241878	PISD	dti420	22	32014477	32058418	0.7361	rs760908	-3.31	rs2295251	0.084379	6.37	-1.485	89	89	bslmm	0.33	3.3e-34	-4.48864	7.17e-06	0.001777
ENSG00000164303	ENPP6	dti420	4	185000000	185000000	0.1122	rs6820454	4.09	rs1882328	0.05002	5.87	3.82	207	6	enet	0.076	3.4e-08	3.79207	0.000149	0.015086
ENSG00000170458	CD14	dti420	5	140000000	140000000	0.0426	rs3733681	4.85	rs778587	0.034918	3.8	-4.302	74	1	top1	0.035	0.00017	-4.302	1.69e-05	0.003042
ENSG00000213523	SRA1	dti420	5	140000000	140000000	0.0688	rs1019933	4.96	rs6871703	0.031763	4.51	4.776	58	58	bslmm	0.048	1.4e-05	3.909	9.26e-05	0.010715
ENSG00000213722	DDAH2	dti420	6	31694815	31698394	0.2217	rs3117574	-7.02	rs1144708	0.222953	-9.21	-4.467	39	4	lasso	0.24	2.8e-24	4.794	1.63e-06	0.000528
ENSG00000178685	PARP10	dti420	8	145000000	145000000	0.056	rs4073082	-4.51	rs11989052	0.04468	4.25	-3.786	51	51	blup	0.06	4.7e-05	-4.03853	5.38e-05	0.007263
ENSG00000165118	C9orf64	dti420	9	86553226	86571901	0.2515	rs7039995	4.39	rs1572030	0.19616	8.81	3.179	53	6	enet	0.2	2.5e-20	3.4702	0.00052	0.04205
ENSG00000132692	BCAN	dti423	1	157000000	157000000	0.1183	rs744224	-3.49	rs3795736	0.07612	-6.655	-3.475	104	19	enet	0.1	1.2e-10	3.73476	0.000188	0.023428
ENSG00000178922	HYI	dti423	1	43916824	43919660	0.3343	rs11210839	-4.38	rs6954	0.22543	-9.262	-3.286	76	15	enet	0.26	1.2e-26	3.88537	0.000102	0.01962
ENSG00000074590	NUAK1	dti423	12	106000000	107000000	0.0787	rs12146713	-6.56	rs10746054	0.058204	5.01	4.308	183	1	top1	0.058	1.3e-06	4.308	1.65e-05	0.005265
ENSG00000172992	DCAKD	dti423	17	43100708	43138473	0.0671	rs755547	-7.12	rs6503410	0.017086	4.04	3.732	111	111	blup	0.042	3.8e-05	4.9585	7.1e-07	0.000383
ENSG00000100003	SEC14L2	dti423	22	30792846	30821305	0.1641	rs1476659	5.787	rs2240422	0.054638	-5.85	5.449	129	129	bslmm	0.093	8.7e-10	-6.77731	1.22e-11	1.98e-08
ENSG00000100100	PIK3IP1	dti423	22	31677579	31688520	0.0278	rs714909	3.915	rs7287267	0.022617	-3.6	3.788	64	1	top1	0.023	0.0032	-3.788	0.000152	0.023428
ENSG00000241878	PISD	dti423	22	32014477	32058418	0.7361	rs3804087	-3.253	rs2295251	0.084379	6.37	-2.618	89	89	bslmm	0.33	3.3e-34	-5.04055	4.64e-07	0.000376
ENSG00000164303	ENPP6	dti423	4	185000000	185000000	0.1122	rs6820454	4.42	rs1882328	0.05002	5.87	4.022	207	6	enet	0.076	3.4e-08	4.27001	1.95e-05	0.005265
ENSG00000170458	CD14	dti423	5	140000000	140000000	0.0426	rs250429	4.77	rs778587	0.034918	3.8	-4.435	74	1	top1	0.035	0.00017	-4.435	9.21e-06	0.00373
ENSG00000213523	SRA1	dti423	5	140000000	140000000	0.0688	rs6871703	4.82	rs6871703	0.031763	4.51	4.815	58	58	bslmm	0.048	1.4e-05	4.2244	2.4e-05	0.005554
ENSG00000146648	EGFR	dti423	7	55086714	55324313	0.068	rs723527	-5.06	rs763317	0.00489	4.3	-3.758	215	10	enet	0.038	8.8e-05	-3.87	0.000109	0.01962
ENSG00000160972	PPP1R16A	dti423	8	146000000	146000000	0.033	rs2721149	4.03	rs6989368	0.02363	-4.12	3.43	53	53	blup	0.033	0.00028	-3.7374	0.000186	0.023428
ENSG00000167701	GPT	dti423	8	146000000	146000000	0.0441	rs2721149	4.03	rs13254911	0.06912	-5.39	3.736	49	1	top1	0.069	1.3e-07	-3.736	0.000187	0.023428
ENSG00000132692	BCAN	dti426	1	157000000	157000000	0.1183	rs1056695	-5.201	rs3795736	0.07612	-6.655	-4.926	104	19	enet	0.1	1.2e-10	5.26394	1.41e-07	3.81e-05
ENSG00000073969	NSF	dti426	17	44668035	44834830	0.1975	rs199536	-5.963	rs4968239	0.010549	4.81	2.076	51	11	enet	0.099	2.3e-10	3.61708	0.000298	0.034483
ENSG00000161714	PLCD3	dti426	17	43186335	43210721	0.0455	rs2027995	5.815	rs12944434	0.006963	3.99	-1.567	92	92	bslmm	0.038	8e-05	-3.8707	0.000109	0.01593
ENSG00000172992	DCAKD	dti426	17	43100708	43138473	0.0671	rs744281	-6.253	rs6503410	0.017086	4.04	2.852	111	111	blup	0.042	3.8e-05	4.2599	2.05e-05	0.00369
ENSG00000185624	P4HB	dti426	17	79801035	79818570	0.0233	rs34829162	-3.86	rs35170948	0.018477	-3.32	-3.84	12	12	bslmm	0.019	0.004	3.85486	0.000116	0.01593
ENSG00000163586	FABP1	dti426	2	88422510	88427635	0.2692	rs2919872	3.48	rs17350803	0.204	7.71	-3.091	115	3	lasso	0.22	9.1e-18	-3.6314	0.000282	0.034483
ENSG00000100003	SEC14L2	dti426	22	30792846	30821305	0.1641	rs2074733	-6.1	rs2240422	0.054638	-5.85	5.452	129	129	bslmm	0.093	8.7e-10	-6.8728	6.29e-12	3.4e-09
ENSG00000164303	ENPP6	dti426	4	185000000	185000000	0.1122	rs1877034	5.55	rs1882328	0.05002	5.87	5.152	207	6	enet	0.076	3.4e-08	5.7938	6.88e-09	2.79e-06
ENSG00000112855	HARS2	dti426	5	140000000	140000000	0.0273	rs2563298	-9.788	rs778596	-0.00047	3.36	-4.326	76	76	blup	0.014	0.013	-5.3304	9.8e-08	3.18e-05
ENSG00000170445	HARS	dti426	5	140000000	140000000	0.1084	rs2563298	-9.788	rs2262572	-0.00155	3.38	-5.851	75	75	bslmm	0.001	0.24	-4.625	3.75e-06	0.000786
ENSG00000170458	CD14	dti426	5	140000000	140000000	0.0426	rs2563298	-9.788	rs778587	0.034918	3.8	-9.366	74	1	top1	0.035	0.00017	-9.366	7.53e-21	1.22e-17
ENSG00000213523	SRA1	dti426	5	140000000	140000000	0.0688	rs2563298	-9.788	rs6871703	0.031763	4.51	9.216	58	58	bslmm	0.048	1.4e-05	8.9879	2.52e-19	2.04e-16
ENSG00000146648	EGFR	dti426	7	55086714	55324313	0.068	rs10234806	6.06	rs763317	0.00489	4.3	-4.982	215	10	enet	0.038	8.8e-05	-4.6177	3.88e-06	0.000786
ENSG00000165118	C9orf64	dti426	9	86553226	86571901	0.2515	rs7039995	4.27	rs1572030	0.19616	8.81	3.419	53	6	enet	0.2	2.5e-20	3.8502	0.000118	0.01593
ENSG00000132692	BCAN	dti427	1	157000000	157000000	0.1183	rs3795736	-4.147	rs3795736	0.07612	-6.655	-4.147	104	19	enet	0.1	1.2e-10	4.338	1.44e-05	0.003333
ENSG00000160803	UBQLN4	dti427	1	156000000	156000000	0.0396	rs1111102	-3.642	rs1111102	0.02446	4.097	-3.642	71	1	top1	0.024	0.0014	-3.642	0.000271	0.025825
ENSG00000133805	AMPD3	dti427	11	10329860	10529126	0.1743	rs2071020	4.23	rs11604833	0.137	7.282	3.715	215	13	lasso	0.14	6.5e-14	4.078	4.54e-05	0.006686
ENSG00000103811	CTSH	dti427	15	79213400	79241916	0.4259	rs12148472	3.6	rs12148472	0.33261	-11.22	3.597	93	1	top1	0.33	2.6e-34	-3.597	0.000322	0.02898
ENSG00000138621	PPCDC	dti427	15	75315896	75409803	0.0714	rs3812945	-3.38	rs4886649	0.01946	-4.48	-2.784	77	77	blup	0.06	1.8e-05	3.56542	0.000363	0.030951
ENSG00000073969	NSF	dti427	17	44668035	44834830	0.1975	rs199501	-6.33	rs4968239	0.010549	4.81	2.234	51	11	enet	0.099	2.3e-10	4.00928	6.09e-05	0.008222
ENSG00000161714	PLCD3	dti427	17	43186335	43210721	0.0455	rs2027995	6.52	rs12944434	0.006963	3.99	-1.153	92	92	bslmm	0.038	8e-05	-3.87552	0.000106	0.012266
ENSG00000172992	DCAKD	dti427	17	43100708	43138473	0.0671	rs2027995	6.52	rs6503410	0.017086	4.04	3.634	111	111	blup	0.042	3.8e-05	4.81701	1.46e-06	0.000591
ENSG00000105655	ISYNA1	dti427	19	18545198	18549111	0.0189	rs11673604	4.1	rs34053595	0.0233	3.62	3.467	70	1	top1	0.023	0.0017	3.467	0.000526	0.042606
ENSG00000115840	SLC25A12	dti427	2	173000000	173000000	0.1035	rs3770445	-5.034	rs7608403	0.0746	6.5	-4.783	141	141	blup	0.095	5.3e-10	-5.25374	1.49e-07	0.000121
ENSG00000163596	ICA1L	dti427	2	204000000	204000000	0.1511	rs4510208	-5.602	rs4510208	0.163	8.19	-5.602	61	2	enet	0.18	7.5e-18	-4.26192	2.03e-05	0.004111
ENSG00000100003	SEC14L2	dti427	22	30792846	30821305	0.1641	rs2074733	-5.788	rs2240422	0.054638	-5.85	5.039	129	129	bslmm	0.093	8.7e-10	-6.5615	5.33e-11	8.63e-08
ENSG00000100100	PIK3IP1	dti427	22	31677579	31688520	0.0278	rs714909	4.236	rs7287267	0.022617	-3.6	4.139	64	1	top1	0.023	0.0032	-4.139	3.49e-05	0.005654
ENSG00000241878	PISD	dti427	22	32014477	32058418	0.7361	rs5749298	3.537	rs2295251	0.084379	6.37	-1.163	89	89	bslmm	0.33	3.3e-34	-4.5494	5.38e-06	0.001743
ENSG00000243477	NAT6	dti427	3	50333833	50336852	0.0969	rs13100173	3.82	rs13100173	0.100258	6.09	3.816	54	1	top1	0.1	8.7e-10	3.816	0.000136	0.01377
ENSG00000164303	ENPP6	dti427	4	185000000	185000000	0.1122	rs6820454	5.19	rs1882328	0.05002	5.87	4.757	207	6	enet	0.076	3.4e-08	4.8561	1.2e-06	0.000591
ENSG00000213523	SRA1	dti427	5	140000000	140000000	0.0688	rs917302	-3.97	rs6871703	0.031763	4.51	3.922	58	58	bslmm	0.048	1.4e-05	3.9349	8.32e-05	0.010368
ENSG00000160972	PPP1R16A	dti427	8	146000000	146000000	0.033	rs2721173	4.652	rs6989368	0.02363	-4.12	4.139	53	53	blup	0.033	0.00028	-4.434	9.24e-06	0.002495
ENSG00000167701	GPT	dti427	8	146000000	146000000	0.0441	rs2721173	4.652	rs13254911	0.06912	-5.39	4.184	49	1	top1	0.069	1.3e-07	-4.184	2.86e-05	0.005148
ENSG00000165118	C9orf64	dti427	9	86553226	86571901	0.2515	rs1572030	3.46	rs1572030	0.19616	8.81	3.465	53	6	enet	0.2	2.5e-20	3.816	0.000136	0.01377
ENSG00000088387	DOCK9	dti430	13	99445741	99738879	0.0544	rs1289320	4.06	rs9517505	0.008465	-4.01	-3.154	270	19	enet	0.03	0.00039	3.83145	0.000127	0.048924
ENSG00000163596	ICA1L	dti430	2	204000000	204000000	0.1511	rs6705330	-7.509	rs4510208	0.163	8.19	-7.505	61	2	enet	0.18	7.5e-18	-5.53932	3.04e-08	4.92e-05
ENSG00000168397	ATG4B	dti430	2	243000000	243000000	0.1264	rs4675930	-3.961	rs6751972	0.072	6.27	-2.769	46	5	lasso	0.089	2.1e-09	-3.78926	0.000151	0.048924
ENSG00000100003	SEC14L2	dti430	22	30792846	30821305	0.1641	rs2240422	3.93	rs2240422	0.054638	-5.85	3.93	129	129	bslmm	0.093	8.7e-10	-4.08059	4.49e-05	0.036369
ENSG00000241878	PISD	dti430	22	32014477	32058418	0.7361	rs5998067	-2.62	rs2295251	0.084379	6.37	-1.691	89	89	bslmm	0.33	3.3e-34	-3.88701	0.000101	0.048924
ENSG00000076356	PLXNA2	dti433	1	208000000	208000000	0.0462	rs4844634	4.64	rs556625	0.00276	4.159	-2.344	211	7	enet	0.012	0.021	-3.71804	0.000201	0.014157
ENSG00000088280	ASAP3	dti433	1	23755056	23811061	0.1392	rs2077066	3.44	rs1555024	0.07774	5.607	3.403	89	1	top1	0.078	3.1e-08	3.403	0.000667	0.031781
ENSG00000132692	BCAN	dti433	1	157000000	157000000	0.1183	rs3795736	-4.04	rs3795736	0.07612	-6.655	-4.044	104	19	enet	0.1	1.2e-10	4.98486	6.2e-07	0.000251
ENSG00000135823	STX6	dti433	1	181000000	181000000	0.0562	rs3795503	4.6	rs6665134	0.03723	-4.844	2.838	115	23	enet	0.048	1e-05	-3.34759	0.000815	0.035597
ENSG00000160803	UBQLN4	dti433	1	156000000	156000000	0.0396	rs4661218	-4.88	rs1111102	0.02446	4.097	-4.75	71	1	top1	0.024	0.0014	-4.75	2.03e-06	0.000532
ENSG00000138175	ARL3	dti433	10	104000000	104000000	0.0965	rs11191375	4.635	rs2298278	0.0567	-5.22	3.993	99	99	blup	0.066	2.4e-07	-4.0797	4.51e-05	0.005219
ENSG00000166171	DPCD	dti433	10	103000000	103000000	0.1143	rs3127255	3.665	rs7006	0.054	4.49	3.613	67	1	top1	0.054	1.1e-05	3.613	0.000303	0.018879
ENSG00000111540	RAB5B	dti433	12	56367697	56388490	0.0309	rs10876864	-3.44	rs10876864	0.012229	3.85	-3.442	46	1	top1	0.012	0.018	-3.442	0.000577	0.028325
ENSG00000103811	CTSH	dti433	15	79213400	79241916	0.4259	rs12148472	3.37	rs12148472	0.33261	-11.22	3.367	93	1	top1	0.33	2.6e-34	-3.367	0.00076	0.0342
ENSG00000138621	PPCDC	dti433	15	75315896	75409803	0.0714	rs12901243	4.23	rs4886649	0.01946	-4.48	-2.355	77	77	blup	0.06	1.8e-05	3.7725	0.000162	0.011929
ENSG00000198794	SCAMP5	dti433	15	75249560	75313837	0.0374	rs12901243	4.23	rs2304903	0.02093	4.23	3.452	76	76	bslmm	0.034	0.0002	3.6988	0.000217	0.014648
ENSG00000103356	EARS2	dti433	16	23533335	23569052	0.2385	rs7186974	-3.64	rs375237	0.46611	-13.75	3.402	93	22	enet	0.5	4.8e-58	-3.5529	0.000381	0.021451
ENSG00000261609	GAN	dti433	16	81348557	81424489	0.0741	rs16955203	3.67	rs2290948	0.00245	-4.14	-1.183	189	189	bslmm	0.019	0.0042	3.8063	0.000141	0.010954
ENSG00000161714	PLCD3	dti433	17	43186335	43210721	0.0455	rs2027995	6.36	rs12944434	0.006963	3.99	-2.052	92	92	bslmm	0.038	8e-05	-4.7247	2.3e-06	0.000532
ENSG00000172992	DCAKD	dti433	17	43100708	43138473	0.0671	rs2027995	6.36	rs6503410	0.017086	4.04	3.509	111	111	blup	0.042	3.8e-05	3.9474	7.9e-05	0.007528
ENSG00000175662	TOM1L2	dti433	17	17746828	17875736	0.1132	rs4925109	-5.17	rs12941039	0.170001	8.28	-3.823	116	7	lasso	0.17	2.7e-17	-3.8443	0.000121	0.010317
ENSG00000065000	AP3D1	dti433	19	2100988	2164464	0.0564	rs10413398	3.84	rs2072304	0.03528	-4.29	3.551	59	1	top1	0.035	0.00014	-3.551	0.000384	0.021451
ENSG00000130479	MAP1S	dti433	19	17830051	17845325	0.1678	rs10415815	-3.69	rs12979056	0.15035	-8.46	-2.236	87	3	lasso	0.23	3.2e-23	3.4557	0.000549	0.027793
ENSG00000115840	SLC25A12	dti433	2	173000000	173000000	0.1035	rs6715929	3.42	rs7608403	0.0746	6.5	-3.013	141	141	blup	0.095	5.3e-10	-3.5776	0.000347	0.02082
ENSG00000143924	EML4	dti433	2	42396490	42559688	0.1673	rs222467	-3.6	rs1017476	0.0178	4.2	-1.875	176	176	blup	0.068	1.7e-07	-4.4198	9.88e-06	0.001778
ENSG00000163596	ICA1L	dti433	2	204000000	204000000	0.1511	rs4510208	-3.94	rs4510208	0.163	8.19	-3.935	61	2	enet	0.18	7.5e-18	-3.8053	0.000142	0.010954
ENSG00000100003	SEC14L2	dti433	22	30792846	30821305	0.1641	rs2074733	-5.92	rs2240422	0.054638	-5.85	5.217	129	129	bslmm	0.093	8.7e-10	-7.0716	1.53e-12	2.48e-09
ENSG00000100100	PIK3IP1	dti433	22	31677579	31688520	0.0278	rs1858821	-4.38	rs7287267	0.022617	-3.6	4.289	64	1	top1	0.023	0.0032	-4.289	1.79e-05	0.002417
ENSG00000241878	PISD	dti433	22	32014477	32058418	0.7361	rs5749298	3.6	rs2295251	0.084379	6.37	-1.665	89	89	bslmm	0.33	3.3e-34	-4.3787	1.19e-05	0.001928
ENSG00000114491	UMPS	dti433	3	124000000	124000000	0.2497	rs4678169	-5.04	rs6768588	0.356653	11.64	-3.548	147	46	enet	0.4	2.2e-42	-4.0105	6.06e-05	0.006545
ENSG00000114742	WDR48	dti433	3	39093489	39138155	0.0259	rs4076478	-3.52	rs811971	0.012175	3.68	2.86	97	97	blup	0.016	0.008	3.472	0.000517	0.027279
ENSG00000243477	NAT6	dti433	3	50333833	50336852	0.0969	rs13100173	4.27	rs13100173	0.100258	6.09	4.267	54	1	top1	0.1	8.7e-10	4.267	1.98e-05	0.002467
ENSG00000164303	ENPP6	dti433	4	185000000	185000000	0.1122	rs6820454	5.03	rs1882328	0.05002	5.87	4.922	207	6	enet	0.076	3.4e-08	5.30792	1.11e-07	8.99e-05
ENSG00000170458	CD14	dti433	5	140000000	140000000	0.0426	rs3733681	4.911	rs778587	0.034918	3.8	-4.321	74	1	top1	0.035	0.00017	-4.321	1.55e-05	0.002283
ENSG00000197860	SGTB	dti433	5	64961755	65018862	0.1263	rs1549192	-3.512	rs16894005	0.117351	-6.88	-3.341	123	1	top1	0.12	4.9e-12	3.341	0.000835	0.035597
ENSG00000213523	SRA1	dti433	5	140000000	140000000	0.0688	rs1019933	4.937	rs6871703	0.031763	4.51	4.782	58	58	bslmm	0.048	1.4e-05	5.1546	2.54e-07	0.000137
ENSG00000136279	DBNL	dti433	7	44084239	44109055	0.3936	rs17546439	-3.47	rs1894752	0.18	-8.38	-2.778	71	23	enet	0.24	3.8e-24	3.3924	0.000693	0.032076
ENSG00000146648	EGFR	dti433	7	55086714	55324313	0.068	rs17172451	-4.27	rs763317	0.00489	4.3	-3.967	215	10	enet	0.038	8.8e-05	-4.5153	6.32e-06	0.00128
ENSG00000015592	STMN4	dti433	8	27092840	27115937	0.078	rs3739212	-4.197	rs11786687	0.05929	-5.59	-4.155	92	8	enet	0.06	1.2e-06	3.9936	6.51e-05	0.006591
ENSG00000160972	PPP1R16A	dti433	8	146000000	146000000	0.033	rs3757966	3.748	rs6989368	0.02363	-4.12	3.152	53	53	blup	0.033	0.00028	-3.4693	0.000522	0.027279
ENSG00000167701	GPT	dti433	8	146000000	146000000	0.0441	rs3757966	3.748	rs13254911	0.06912	-5.39	3.668	49	1	top1	0.069	1.3e-07	-3.668	0.000244	0.015811
ENSG00000119326	CTNNAL1	dti433	9	112000000	112000000	0.0597	rs1140064	-6.11	rs3750457	0.03273	4.16	-4.727	160	1	top1	0.033	0.001	-4.727	2.28e-06	0.000532
ENSG00000165118	C9orf64	dti433	9	86553226	86571901	0.2515	rs6559758	4.89	rs1572030	0.19616	8.81	3.503	53	6	enet	0.2	2.5e-20	3.8957	9.79e-05	0.008811
ENSG00000132692	BCAN	dti436	1	157000000	157000000	0.1183	rs3795736	-4.448	rs3795736	0.07612	-6.655	-4.448	104	19	enet	0.1	1.2e-10	4.48616	7.25e-06	0.001958
ENSG00000178096	BOLA1	dti436	1	150000000	150000000	0.2211	rs15931	-3.683	rs15931	0.3967	12.374	-3.683	23	23	blup	0.4	2.6e-43	-3.73284	0.000189	0.023552
ENSG00000142082	SIRT3	dti436	11	215458	236931	0.0794	rs1045577	-6.575	rs1045288	0.00289	4.267	-0.765	83	83	bslmm	0.054	3.3e-06	3.64558	0.000267	0.028249
ENSG00000177963	RIC8A	dti436	11	207511	215113	0.1552	rs1045577	-6.575	rs473151	0.0475	-5.185	-4.262	82	82	blup	0.12	1.3e-12	5.81853	5.94e-09	4.81e-06
ENSG00000138621	PPCDC	dti436	15	75315896	75409803	0.0714	rs12901243	3.49	rs4886649	0.01946	-4.48	-2.213	77	77	blup	0.06	1.8e-05	3.7128	0.000205	0.023721
ENSG00000161714	PLCD3	dti436	17	43186335	43210721	0.0455	rs6503422	6.83	rs12944434	0.006963	3.99	-0.943	92	92	bslmm	0.038	8e-05	-4.0444	5.25e-05	0.008505
ENSG00000172992	DCAKD	dti436	17	43100708	43138473	0.0671	rs6503422	6.83	rs6503410	0.017086	4.04	3.567	111	111	blup	0.042	3.8e-05	4.49436	6.98e-06	0.001958
ENSG00000115073	ACTR1B	dti436	2	98272431	98280570	0.5135	rs11692435	3.226	rs11692435	0.259	-10.01	3.226	42	42	bslmm	0.29	2.9e-30	-3.46946	0.000522	0.045104
ENSG00000115840	SLC25A12	dti436	2	173000000	173000000	0.1035	rs6715929	4.148	rs7608403	0.0746	6.5	-3.699	141	141	blup	0.095	5.3e-10	-4.10002	4.13e-05	0.007434
ENSG00000100003	SEC14L2	dti436	22	30792846	30821305	0.1641	rs2074733	-5.38	rs2240422	0.054638	-5.85	5.341	129	129	bslmm	0.093	8.7e-10	-6.825	8.79e-12	1.42e-08
ENSG00000100100	PIK3IP1	dti436	22	31677579	31688520	0.0278	rs714909	4.33	rs7287267	0.022617	-3.6	4.272	64	1	top1	0.023	0.0032	-4.272	1.94e-05	0.00449
ENSG00000100288	CHKB	dti436	22	51017378	51039884	0.0847	rs7284093	-3.76	rs131749	0.000479	3.4	-1.161	101	101	blup	0.037	0.0001	-3.4899	0.000483	0.045104
ENSG00000241878	PISD	dti436	22	32014477	32058418	0.7361	rs5749298	3.3	rs2295251	0.084379	6.37	-1.895	89	89	bslmm	0.33	3.3e-34	-4.1515	3.3e-05	0.006683
ENSG00000164303	ENPP6	dti436	4	185000000	185000000	0.1122	rs6819977	4.69	rs1882328	0.05002	5.87	4.069	207	6	enet	0.076	3.4e-08	4.57679	4.72e-06	0.001958
ENSG00000176783	RUFY1	dti436	5	179000000	179000000	0.0922	rs6601062	-3.62	rs4701140	0.03255	4.55	-3.309	99	99	bslmm	0.062	6.1e-07	-3.7864	0.000153	0.020655
ENSG00000213722	DDAH2	dti436	6	31694815	31698394	0.2217	rs3117574	-5.72	rs1144708	0.222953	-9.21	-3.469	39	4	lasso	0.24	2.8e-24	3.8821	0.000104	0.015316
ENSG00000120896	SORBS3	dti436	8	22402499	22433301	0.0807	rs1545837	3.93	rs11779261	0.00334	-3.78	2.491	118	118	bslmm	0.018	0.0059	-3.4654	0.000529	0.045104
ENSG00000178685	PARP10	dti436	8	145000000	145000000	0.056	rs7015048	-4.17	rs11989052	0.04468	4.25	-3.387	51	51	blup	0.06	4.7e-05	-3.63368	0.000279	0.028249
ENSG00000165118	C9orf64	dti436	9	86553226	86571901	0.2515	rs6559758	5.52	rs1572030	0.19616	8.81	4.271	53	6	enet	0.2	2.5e-20	4.54369	5.53e-06	0.001958
ENSG00000132780	NASP	dti439	1	46049518	46084566	0.0314	rs3014210	3.471	rs3014210	0.0254	4.572	3.471	84	84	blup	0.038	8.7e-05	3.6597	0.000253	0.040986
ENSG00000177963	RIC8A	dti439	11	207511	215113	0.1552	rs11245997	-4.438	rs473151	0.0475	-5.185	-1.352	82	82	blup	0.12	1.3e-12	3.70505	0.000211	0.03798
ENSG00000132471	WBP2	dti439	17	73841780	73852588	0.0619	rs3744017	7.49	rs7370	0.058736	-5.1	4.553	54	1	top1	0.059	1.1e-06	-4.553	5.29e-06	0.002333
ENSG00000141569	TRIM65	dti439	17	73876416	73893084	0.1934	rs3744017	7.49	rs8066711	0.180095	6.93	5.865	60	6	lasso	0.21	4.8e-15	5.0976	3.44e-07	0.000557
ENSG00000172992	DCAKD	dti439	17	43100708	43138473	0.0671	rs2027995	3.6	rs6503410	0.017086	4.04	2.59	111	111	blup	0.042	3.8e-05	3.7931	0.000149	0.03645
ENSG00000115380	EFEMP1	dti439	2	56093102	56151274	0.1121	rs4233964	5.13	rs11685113	0.0466	5.24	0.351	133	133	bslmm	0.085	4.8e-09	4.5352	5.76e-06	0.002333
ENSG00000144909	OSBPL11	dti439	3	125000000	125000000	0.0393	rs9838753	-3.75	rs9838753	0.046562	-4.26	-3.747	111	1	top1	0.047	2.8e-05	3.747	0.000179	0.03645
ENSG00000164077	MON1A	dti439	3	49946302	49967606	0.0201	rs7613875	5.6	rs17657664	0.000369	-3.4	4.797	66	66	bslmm	0.0084	0.051	-4.6952	2.66e-06	0.002155
ENSG00000087274	ADD1	dti439	4	2845584	2931803	0.2134	rs16843452	4.426	rs2285084	0.295948	-11.03	3.868	119	119	bslmm	0.31	1.2e-32	-3.7456	0.00018	0.03645
ENSG00000197860	SGTB	dti439	5	64961755	65018862	0.1263	rs3213798	-4.42	rs16894005	0.117351	-6.88	-3.991	123	1	top1	0.12	4.9e-12	3.991	6.58e-05	0.021319
ENSG00000178922	HYI	dti45	1	43916824	43919660	0.3343	rs4141741	4.549	rs6954	0.22543	-9.262	4.222	76	15	enet	0.26	1.2e-26	-4.4062	1.05e-05	0.004253
ENSG00000110619	CARS	dti45	11	3022152	3078843	0.0511	rs6578304	3.765	rs4758506	0.0163	-3.918	2.241	138	138	bslmm	0.019	0.0043	-3.5669	0.000361	0.038988
ENSG00000074590	NUAK1	dti45	12	106000000	107000000	0.0787	rs12146713	7.71	rs10746054	0.058204	5.01	-4.683	183	1	top1	0.058	1.3e-06	-4.683	2.83e-06	0.001528
ENSG00000084112	SSH1	dti45	12	109000000	109000000	0.0243	rs968360	4.87	rs3741782	0.003454	3.59	4.244	112	112	bslmm	0.014	0.015	3.988	6.66e-05	0.013487
ENSG00000110880	CORO1C	dti45	12	109000000	109000000	0.1745	rs968360	4.87	rs1861642	0.123212	-7.97	4.254	128	128	blup	0.17	3e-17	-3.7573	0.000172	0.027864
ENSG00000176915	ANKLE2	dti45	12	133000000	133000000	0.0397	rs11147046	3.82	rs1132375	0.026051	-4.21	3.526	105	1	top1	0.026	0.0012	-3.526	0.000422	0.042728
ENSG00000211890	IGHA2	dti45	14	106000000	106000000	0.0915	rs10142224	-3.13	rs10142224	0.011138	-3.13	-3.129	12	12	bslmm	0.031	0.001	3.77655	0.000159	0.027864
ENSG00000172992	DCAKD	dti45	17	43100708	43138473	0.0671	rs8073976	6.1	rs6503410	0.017086	4.04	-4.379	111	111	blup	0.042	3.8e-05	-4.87222	1.1e-06	0.000891
ENSG00000100003	SEC14L2	dti45	22	30792846	30821305	0.1641	rs1476659	-4.48	rs2240422	0.054638	-5.85	-4.183	129	129	bslmm	0.093	8.7e-10	5.8795	4.11e-09	6.66e-06
ENSG00000241878	PISD	dti45	22	32014477	32058418	0.7361	rs8142355	3.68	rs2295251	0.084379	6.37	2.432	89	89	bslmm	0.33	3.3e-34	4.2442	2.19e-05	0.007096
ENSG00000114742	WDR48	dti45	3	39093489	39138155	0.0259	rs11710221	3.17	rs811971	0.012175	3.68	-2.541	97	97	blup	0.016	0.008	-3.6232	0.000291	0.036263
ENSG00000175193	PARL	dti45	3	184000000	184000000	0.174	rs3792587	-3.23	rs9290776	0.078208	-5.97	-3.011	78	78	bslmm	0.11	1.4e-10	3.596	0.000323	0.037376
ENSG00000170458	CD14	dti45	5	140000000	140000000	0.0426	rs250429	-4.04	rs778587	0.034918	3.8	3.702	74	1	top1	0.035	0.00017	3.702	0.000214	0.031516
ENSG00000146648	EGFR	dti45	7	55086714	55324313	0.068	rs723527	5.08	rs763317	0.00489	4.3	3.535	215	10	enet	0.038	8.8e-05	3.6237	0.00029	0.036263
ENSG00000160972	PPP1R16A	dti45	8	146000000	146000000	0.033	rs2721197	-4.26	rs6989368	0.02363	-4.12	-4.067	53	53	blup	0.033	0.00028	4.06529	4.8e-05	0.01296
ENSG00000167701	GPT	dti45	8	146000000	146000000	0.0441	rs2721197	-4.26	rs13254911	0.06912	-5.39	-3.996	49	1	top1	0.069	1.3e-07	3.996	6.44e-05	0.013487
ENSG00000132692	BCAN	dti48	1	157000000	157000000	0.1183	rs1056695	5	rs3795736	0.07612	-6.655	4.749	104	19	enet	0.1	1.2e-10	-4.80574	1.54e-06	0.000416
ENSG00000137944	CCBL2	dti48	1	89401456	89458636	0.5579	rs6659626	-3.74	rs2765527	0.68078	16.193	-3.464	93	11	enet	0.71	NA	-3.5361	0.000406	0.04698
ENSG00000161714	PLCD3	dti48	17	43186335	43210721	0.0455	rs2027995	-5.58	rs12944434	0.006963	3.99	1.601	92	92	bslmm	0.038	8e-05	3.9395	8.17e-05	0.01103
ENSG00000172992	DCAKD	dti48	17	43100708	43138473	0.0671	rs4793165	6.15	rs6503410	0.017086	4.04	-2.661	111	111	blup	0.042	3.8e-05	-3.9573	7.58e-05	0.01103
ENSG00000185624	P4HB	dti48	17	79801035	79818570	0.0233	rs34829162	4.04	rs35170948	0.018477	-3.32	3.939	12	12	bslmm	0.019	0.004	-4.0499	5.12e-05	0.008294
ENSG00000163586	FABP1	dti48	2	88422510	88427635	0.2692	rs2919872	-3.48	rs17350803	0.204	7.71	3.137	115	3	lasso	0.22	9.1e-18	3.5833	0.000339	0.042245
ENSG00000100003	SEC14L2	dti48	22	30792846	30821305	0.1641	rs2074733	5.95	rs2240422	0.054638	-5.85	-5.342	129	129	bslmm	0.093	8.7e-10	6.6989	2.1e-11	1.13e-08
ENSG00000164303	ENPP6	dti48	4	185000000	185000000	0.1122	rs6820454	-5.138	rs1882328	0.05002	5.87	-4.78	207	6	enet	0.076	3.4e-08	-5.3381	9.39e-08	3.04e-05
ENSG00000112855	HARS2	dti48	5	140000000	140000000	0.0273	rs2563298	10.39	rs778596	-0.00047	3.36	4.623	76	76	blup	0.014	0.013	5.6664	1.46e-08	5.91e-06
ENSG00000120306	CYSTM1	dti48	5	140000000	140000000	0.1331	rs4150212	12.29	rs269782	0.170805	-7.21	-4.316	83	1	top1	0.17	8.9e-14	4.316	1.59e-05	0.002862
ENSG00000170445	HARS	dti48	5	140000000	140000000	0.1084	rs2563298	10.39	rs2262572	-0.00155	3.38	6.009	75	75	bslmm	0.001	0.24	4.4567	8.32e-06	0.001685
ENSG00000170458	CD14	dti48	5	140000000	140000000	0.0426	rs250431	-10.53	rs778587	0.034918	3.8	9.803	74	1	top1	0.035	0.00017	9.803	1.09e-22	1.36e-19
ENSG00000213523	SRA1	dti48	5	140000000	140000000	0.0688	rs250431	-10.53	rs6871703	0.031763	4.51	-10.258	58	58	bslmm	0.048	1.4e-05	-9.7598	1.68e-22	1.36e-19
ENSG00000146648	EGFR	dti48	7	55086714	55324313	0.068	rs10234806	-5.32	rs763317	0.00489	4.3	4.641	215	10	enet	0.038	8.8e-05	4.5391	5.65e-06	0.001308
ENSG00000132692	BCAN	dti49	1	157000000	157000000	0.1183	rs3795736	3.49	rs3795736	0.07612	-6.655	3.489	104	19	enet	0.1	1.2e-10	-3.9785	6.94e-05	0.016686
ENSG00000074590	NUAK1	dti49	12	106000000	107000000	0.0787	rs12146713	11.72	rs10746054	0.058204	5.01	-3.82	183	1	top1	0.058	1.3e-06	-3.82	0.000133	0.019587
ENSG00000172992	DCAKD	dti49	17	43100708	43138473	0.0671	rs8073976	4.32	rs6503410	0.017086	4.04	-2.001	111	111	blup	0.042	3.8e-05	-3.6318	0.000281	0.032516
ENSG00000185624	P4HB	dti49	17	79801035	79818570	0.0233	rs876016	3.3	rs35170948	0.018477	-3.32	3.158	12	12	bslmm	0.019	0.004	-3.73198	0.00019	0.02565
ENSG00000105655	ISYNA1	dti49	19	18545198	18549111	0.0189	rs10442	-4.33	rs34053595	0.0233	3.62	-3.893	70	1	top1	0.023	0.0017	-3.893	9.9e-05	0.016686
ENSG00000105726	ATP13A1	dti49	19	19756007	19774502	0.1583	rs12610185	-3.7	rs2304130	0.12304	7.01	-3.647	93	3	lasso	0.14	8.5e-14	-3.687	0.000227	0.028288
ENSG00000115840	SLC25A12	dti49	2	173000000	173000000	0.1035	rs3770445	4.299	rs7608403	0.0746	6.5	4.043	141	141	blup	0.095	5.3e-10	4.3562	1.32e-05	0.009072
ENSG00000144036	EXOC6B	dti49	2	72403113	73053170	0.0431	rs4852873	-4.356	rs4852883	0.00219	-4.09	-4.352	92	92	blup	0.03	0.00042	3.8878	0.000101	0.016686
ENSG00000168393	DTYMK	dti49	2	243000000	243000000	0.105	rs7591047	-3.95	rs4425107	0.0484	4.95	-3.883	33	1	top1	0.048	9.7e-06	-3.8828	0.000103	0.016686
ENSG00000168397	ATG4B	dti49	2	243000000	243000000	0.1264	rs7591047	-3.897	rs6751972	0.072	6.27	3.678	46	5	lasso	0.089	2.1e-09	4.3039	1.68e-05	0.009072
ENSG00000100003	SEC14L2	dti49	22	30792846	30821305	0.1641	rs2074733	3.64	rs2240422	0.054638	-5.85	-2.248	129	129	bslmm	0.093	8.7e-10	3.5891	0.000332	0.035856
ENSG00000164303	ENPP6	dti49	4	185000000	185000000	0.1122	rs6820454	-4.14	rs1882328	0.05002	5.87	-3.776	207	6	enet	0.076	3.4e-08	-3.93841	8.2e-05	0.016686
ENSG00000170632	ARMC10	dti49	7	103000000	103000000	0.1988	rs10808120	4.27	rs4729873	0.145	8.2	-3.591	32	6	enet	0.18	4.2e-18	-3.992	6.55e-05	0.016686
ENSG00000160972	PPP1R16A	dti49	8	146000000	146000000	0.033	rs2721173	-4.74	rs6989368	0.02363	-4.12	-4.374	53	53	blup	0.033	0.00028	4.5896	4.44e-06	0.007193
ENSG00000167701	GPT	dti49	8	146000000	146000000	0.0441	rs2721173	-4.74	rs13254911	0.06912	-5.39	-4.165	49	1	top1	0.069	1.3e-07	4.165	3.11e-05	0.012596
ENSG00000132692	BCAN	dti52	1	157000000	157000000	0.1183	rs12408758	6.24	rs3795736	0.07612	-6.655	5.671	104	19	enet	0.1	1.2e-10	-6.1042	1.03e-09	1.67e-06
ENSG00000163382	APOA1BP	dti52	1	157000000	157000000	0.2428	rs12408758	6.24	rs12567958	0.32741	11.209	-4.637	98	27	enet	0.38	1.2e-40	-4.2426	2.21e-05	0.005115
ENSG00000176986	SEC24C	dti52	10	75504120	75531919	0.0331	rs7098573	-3.92	rs10740418	0.025	3.72	-3.779	56	1	top1	0.025	0.0012	-3.779	0.000157	0.020188
ENSG00000110880	CORO1C	dti52	12	109000000	109000000	0.1745	rs1861642	5.23	rs1861642	0.123212	-7.97	5.226	128	128	blup	0.17	3e-17	-4.126	3.69e-05	0.007472
ENSG00000138621	PPCDC	dti52	15	75315896	75409803	0.0714	rs7166105	-4.46	rs4886649	0.01946	-4.48	0.906	77	77	blup	0.06	1.8e-05	-3.6783	0.000235	0.02538
ENSG00000198794	SCAMP5	dti52	15	75249560	75313837	0.0374	rs7166105	-4.53	rs2304903	0.02093	4.23	-3.603	76	76	bslmm	0.034	0.0002	-3.7293	0.000192	0.022217
ENSG00000141556	TBCD	dti52	17	80709940	80900724	0.3042	rs8079088	5	rs8074277	0.110287	-8.15	-2.196	86	5	lasso	0.33	4.6e-35	3.7724	0.000162	0.020188
ENSG00000074582	BCS1L	dti52	2	220000000	220000000	0.0819	rs2303566	-3.554	rs3845836	0.0164	3.94	3.276	87	87	bslmm	0.041	4.7e-05	3.7855	0.000153	0.020188
ENSG00000115657	ABCB6	dti52	2	220000000	220000000	0.0399	rs13419988	5.497	rs6710315	0.0345	-4.33	2.952	85	85	blup	0.039	6.3e-05	-4.8697	1.12e-06	0.000605
ENSG00000127824	TUBA4A	dti52	2	220000000	220000000	0.024	rs13419988	5.497	rs4485556	0.0191	-3.46	-3.953	97	1	top1	0.019	0.0042	3.953	7.72e-05	0.013896
ENSG00000163596	ICA1L	dti52	2	204000000	204000000	0.1511	rs934287	-6.618	rs4510208	0.163	8.19	6.546	61	2	enet	0.18	7.5e-18	4.8831	1.04e-06	0.000605
ENSG00000168397	ATG4B	dti52	2	243000000	243000000	0.1264	rs1130905	3.596	rs6751972	0.072	6.27	2.693	46	5	lasso	0.089	2.1e-09	3.8766	0.000106	0.017172
ENSG00000100003	SEC14L2	dti52	22	30792846	30821305	0.1641	rs5753103	-4.15	rs2240422	0.054638	-5.85	-3.984	129	129	bslmm	0.093	8.7e-10	4.3517	1.35e-05	0.003645
ENSG00000160972	PPP1R16A	dti52	8	146000000	146000000	0.033	rs1063739	-4.81	rs6989368	0.02363	-4.12	-4.581	53	53	blup	0.033	0.00028	4.6314	3.63e-06	0.00147
ENSG00000167701	GPT	dti52	8	146000000	146000000	0.0441	rs1063739	-4.81	rs13254911	0.06912	-5.39	-4.542	49	1	top1	0.069	1.3e-07	4.542	5.57e-06	0.001805
ENSG00000088280	ASAP3	dti55	1	23755056	23811061	0.1392	rs2077066	-3.9	rs1555024	0.07774	5.607	-3.639	89	1	top1	0.078	3.1e-08	-3.639	0.000274	0.017755
ENSG00000132692	BCAN	dti55	1	157000000	157000000	0.1183	rs3795736	4.54	rs3795736	0.07612	-6.655	4.541	104	19	enet	0.1	1.2e-10	-5.0538	4.33e-07	0.000213
ENSG00000135823	STX6	dti55	1	181000000	181000000	0.0562	rs3795503	-5.36	rs6665134	0.03723	-4.844	-4.197	115	23	enet	0.048	1e-05	4.4918	7.06e-06	0.000953
ENSG00000160803	UBQLN4	dti55	1	156000000	156000000	0.0396	rs1111102	3.9	rs1111102	0.02446	4.097	3.904	71	1	top1	0.024	0.0014	3.904	9.46e-05	0.007298
ENSG00000244414	CFHR1	dti55	1	197000000	197000000	0.1962	rs1329428	-3.34	rs16840522	0.20843	-8.011	-2.672	29	6	enet	0.25	3.8e-20	3.3408	0.000835	0.039785
ENSG00000138175	ARL3	dti55	10	104000000	104000000	0.0965	rs11191375	-4.062	rs2298278	0.0567	-5.22	-3.612	99	99	blup	0.066	2.4e-07	3.5594	0.000372	0.02232
ENSG00000166171	DPCD	dti55	10	103000000	103000000	0.1143	rs3127255	-3.479	rs7006	0.054	4.49	-3.436	67	1	top1	0.054	1.1e-05	-3.436	0.00059	0.029602
ENSG00000172375	C2CD2L	dti55	11	119000000	119000000	0.1173	rs2239896	3.29	rs4938626	0.116	-6.708	3.19	98	4	enet	0.12	3.4e-12	-3.24128	0.00119	0.04781
ENSG00000169609	C15orf40	dti55	15	83657193	83680393	0.1727	rs11855722	-2.8	rs4842860	0.25072	-9.92	-2.703	66	10	enet	0.31	2.6e-32	3.2425	0.001185	0.04781
ENSG00000198794	SCAMP5	dti55	15	75249560	75313837	0.0374	rs7173833	-3.9	rs2304903	0.02093	4.23	-3.348	76	76	bslmm	0.034	0.0002	-3.65	0.000262	0.017755
ENSG00000103356	EARS2	dti55	16	23533335	23569052	0.2385	rs4968018	4.35	rs375237	0.46611	-13.75	-4.252	93	22	enet	0.5	4.8e-58	4.29589	1.74e-05	0.002013
ENSG00000168434	COG7	dti55	16	23399814	23464501	0.0404	rs4968018	4.35	rs181835	0.04314	5.37	-3.422	100	10	enet	0.045	1.9e-05	-3.45252	0.000555	0.029003
ENSG00000261609	GAN	dti55	16	81348557	81424489	0.0741	rs2446085	3.95	rs2290948	0.00245	-4.14	1.682	189	189	bslmm	0.019	0.0042	-4.97373	6.57e-07	0.000213
ENSG00000087157	PGS1	dti55	17	76374721	76421195	0.1062	rs4789576	2.81	rs2292645	0.092092	5.96	-2.734	131	22	enet	0.1	2.9e-10	-3.2361	0.00121	0.04781
ENSG00000141485	SLC13A5	dti55	17	6588032	6616886	0.0489	rs4796547	-3.63	rs1983177	0.060376	4.91	-3.274	148	1	top1	0.06	8.2e-07	-3.274	0.00106	0.046411
ENSG00000141556	TBCD	dti55	17	80709940	80900724	0.3042	rs7224427	-3.84	rs8074277	0.110287	-8.15	-2.622	86	5	lasso	0.33	4.6e-35	4.0621	4.86e-05	0.004144
ENSG00000161714	PLCD3	dti55	17	43186335	43210721	0.0455	rs2027995	-5.23	rs12944434	0.006963	3.99	1.424	92	92	bslmm	0.038	8e-05	3.4301	0.000603	0.029602
ENSG00000175662	TOM1L2	dti55	17	17746828	17875736	0.1132	rs4925109	4.89	rs12941039	0.170001	8.28	4.236	116	7	lasso	0.17	2.7e-17	4.2187	2.46e-05	0.00244
ENSG00000065000	AP3D1	dti55	19	2100988	2164464	0.0564	rs2072304	-5	rs2072304	0.03528	-4.29	-4.996	59	1	top1	0.035	0.00014	4.996	5.85e-07	0.000213
ENSG00000143924	EML4	dti55	2	42396490	42559688	0.1673	rs4453730	4.08	rs1017476	0.0178	4.2	2.089	176	176	blup	0.068	1.7e-07	4.647	3.37e-06	0.000496
ENSG00000163596	ICA1L	dti55	2	204000000	204000000	0.1511	rs4510208	4.46	rs4510208	0.163	8.19	4.459	61	2	enet	0.18	7.5e-18	4.209	2.56e-05	0.00244
ENSG00000100997	ABHD12	dti55	20	25275379	25371619	0.3957	rs746748	-4.03	rs746748	0.14413	-7.5	-4.033	139	139	bslmm	0.15	2.1e-15	3.715	0.000203	0.014948
ENSG00000100003	SEC14L2	dti55	22	30792846	30821305	0.1641	rs2074733	5.47	rs2240422	0.054638	-5.85	-4.374	129	129	bslmm	0.093	8.7e-10	6.57224	4.96e-11	8.04e-08
ENSG00000100100	PIK3IP1	dti55	22	31677579	31688520	0.0278	rs737887	4.08	rs7287267	0.022617	-3.6	-4.042	64	1	top1	0.023	0.0032	4.042	5.3e-05	0.004293
ENSG00000185666	SYN3	dti55	22	32908539	33454358	0.264	rs3788488	-4.27	rs10483168	0.15767	-7.75	-2.497	515	4	lasso	0.26	3.8e-26	3.28901	0.00101	0.04545
ENSG00000241878	PISD	dti55	22	32014477	32058418	0.7361	rs5749298	-3.42	rs2295251	0.084379	6.37	1.313	89	89	bslmm	0.33	3.3e-34	3.4574	0.000545	0.029003
ENSG00000114742	WDR48	dti55	3	39093489	39138155	0.0259	rs4076478	4.133	rs811971	0.012175	3.68	-3.778	97	97	blup	0.016	0.008	-4.7615	1.92e-06	0.000437
ENSG00000152952	PLOD2	dti55	3	146000000	146000000	0.0766	rs2218733	-3.436	rs1449453	0.036352	3.5	-3.22	122	122	bslmm	0.077	3.1e-05	-3.4694	0.000522	0.029003
ENSG00000170248	PDCD6IP	dti55	3	33839844	33911194	0.036	rs1127732	3.543	rs9843488	0.003465	-3.38	3.248	88	1	top1	0.0035	0.13	-3.248	0.00116	0.04781
ENSG00000243477	NAT6	dti55	3	50333833	50336852	0.0969	rs13100173	-4.442	rs13100173	0.100258	6.09	-4.442	54	1	top1	0.1	8.7e-10	-4.442	8.91e-06	0.00111
ENSG00000164303	ENPP6	dti55	4	185000000	185000000	0.1122	rs6820454	-4.29	rs1882328	0.05002	5.87	-4.182	207	6	enet	0.076	3.4e-08	-4.26199	2.03e-05	0.002192
ENSG00000170458	CD14	dti55	5	140000000	140000000	0.0426	rs3733681	-5.43	rs778587	0.034918	3.8	4.714	74	1	top1	0.035	0.00017	4.714	2.43e-06	0.000437
ENSG00000213523	SRA1	dti55	5	140000000	140000000	0.0688	rs1019933	-5.49	rs6871703	0.031763	4.51	-5.343	58	58	bslmm	0.048	1.4e-05	-5.5126	3.54e-08	2.87e-05
ENSG00000075618	FSCN1	dti55	7	5632439	5646286	0.0441	rs2908425	-3.62	rs3779096	0.0153	-3.07	2.253	67	67	bslmm	0.022	0.002	-3.61703	0.000298	0.018568
ENSG00000136279	DBNL	dti55	7	44084239	44109055	0.3936	rs17546439	3.87	rs1894752	0.18	-8.38	2.817	71	23	enet	0.24	3.8e-24	-3.64232	0.00027	0.017755
ENSG00000146648	EGFR	dti55	7	55086714	55324313	0.068	rs763317	4.25	rs763317	0.00489	4.3	4.253	215	10	enet	0.038	8.8e-05	4.89486	9.84e-07	0.000266
ENSG00000164708	PGAM2	dti55	7	44102326	44105186	0.1823	rs17546439	3.87	rs17546439	0.0239	-5.24	3.865	62	10	enet	0.071	1.1e-07	-3.33126	0.000865	0.040037
ENSG00000015592	STMN4	dti55	8	27092840	27115937	0.078	rs3739212	4.351	rs11786687	0.05929	-5.59	4.299	92	8	enet	0.06	1.2e-06	-4.1172	3.84e-05	0.003456
ENSG00000160972	PPP1R16A	dti55	8	146000000	146000000	0.033	rs2721149	-4.9	rs6989368	0.02363	-4.12	-4.324	53	53	blup	0.033	0.00028	4.6648	3.09e-06	0.000496
ENSG00000167701	GPT	dti55	8	146000000	146000000	0.0441	rs2721149	-4.9	rs13254911	0.06912	-5.39	-4.719	49	1	top1	0.069	1.3e-07	4.719	2.37e-06	0.000437
ENSG00000119326	CTNNAL1	dti55	9	112000000	112000000	0.0597	rs1140064	4.86	rs3750457	0.03273	4.16	3.486	160	1	top1	0.033	0.001	3.486	0.00049	0.02835
ENSG00000011009	LYPLA2	dti58	1	24117460	24122029	0.061	rs550850	-3.58	rs7514394	0.00943	-3.75	-3.274	58	58	bslmm	0.032	0.00026	3.82237	0.000132	0.01782
ENSG00000088280	ASAP3	dti58	1	23755056	23811061	0.1392	rs1555024	-3.41	rs1555024	0.07774	5.607	-3.412	89	1	top1	0.078	3.1e-08	-3.412	0.000645	0.049757
ENSG00000132692	BCAN	dti58	1	157000000	157000000	0.1183	rs3795736	3.92	rs3795736	0.07612	-6.655	3.922	104	19	enet	0.1	1.2e-10	-3.43464	0.000593	0.048276
ENSG00000177963	RIC8A	dti58	11	207511	215113	0.1552	rs532483	6.355	rs473151	0.0475	-5.185	4.119	82	82	blup	0.12	1.3e-12	-6.13662	8.43e-10	6.83e-07
ENSG00000100889	PCK2	dti58	14	24563262	24579807	0.0559	rs2277483	4.36	rs2759409	0.008082	-3.76	-2.201	70	70	blup	0.032	0.00027	4.143	3.43e-05	0.007938
ENSG00000211890	IGHA2	dti58	14	106000000	106000000	0.0915	rs10142224	-3.59	rs10142224	0.011138	-3.13	-3.589	12	12	bslmm	0.031	0.001	3.7358	0.000187	0.020304
ENSG00000172992	DCAKD	dti58	17	43100708	43138473	0.0671	rs8073976	6.36	rs6503410	0.017086	4.04	-3.579	111	111	blup	0.042	3.8e-05	-4.19985	2.67e-05	0.007209
ENSG00000175662	TOM1L2	dti58	17	17746828	17875736	0.1132	rs752579	5.21	rs12941039	0.170001	8.28	3.702	116	7	lasso	0.17	2.7e-17	4.01805	5.87e-05	0.010566
ENSG00000105726	ATP13A1	dti58	19	19756007	19774502	0.1583	rs10402308	-3.667	rs2304130	0.12304	7.01	-2.805	93	3	lasso	0.14	8.5e-14	-3.43358	0.000596	0.048276
ENSG00000115840	SLC25A12	dti58	2	173000000	173000000	0.1035	rs6715929	-4.01	rs7608403	0.0746	6.5	3.72	141	141	blup	0.095	5.3e-10	4.06417	4.82e-05	0.009761
ENSG00000163586	FABP1	dti58	2	88422510	88427635	0.2692	rs2919872	-3.73	rs17350803	0.204	7.71	3.187	115	3	lasso	0.22	9.1e-18	3.77064	0.000163	0.020304
ENSG00000163596	ICA1L	dti58	2	204000000	204000000	0.1511	rs4510208	4.24	rs4510208	0.163	8.19	4.239	61	2	enet	0.18	7.5e-18	3.94651	7.93e-05	0.012847
ENSG00000100003	SEC14L2	dti58	22	30792846	30821305	0.1641	rs2074733	5.32	rs2240422	0.054638	-5.85	-5.271	129	129	bslmm	0.093	8.7e-10	6.5128	7.38e-11	1.2e-07
ENSG00000100100	PIK3IP1	dti58	22	31677579	31688520	0.0278	rs714909	-4.69	rs7287267	0.022617	-3.6	-4.614	64	1	top1	0.023	0.0032	4.614	3.95e-06	0.0016
ENSG00000100116	GCAT	dti58	22	38203912	38213183	0.5526	rs5756843	5.17	rs5756825	0.485573	-13.28	2.508	60	6	lasso	0.55	3.1e-64	-3.5689	0.000359	0.036349
ENSG00000241878	PISD	dti58	22	32014477	32058418	0.7361	rs5749298	-3.44	rs2295251	0.084379	6.37	1.914	89	89	bslmm	0.33	3.3e-34	3.735	0.000188	0.020304
ENSG00000176783	RUFY1	dti58	5	179000000	179000000	0.0922	rs6601062	4.44	rs4701140	0.03255	4.55	3.069	99	99	bslmm	0.062	6.1e-07	3.89572	9.79e-05	0.014418
ENSG00000197860	SGTB	dti58	5	64961755	65018862	0.1263	rs1549192	5.38	rs16894005	0.117351	-6.88	5.125	123	1	top1	0.12	4.9e-12	-5.125	2.98e-07	0.000161
ENSG00000120896	SORBS3	dti58	8	22402499	22433301	0.0807	rs1545837	-4.192	rs11779261	0.00334	-3.78	-2.317	118	118	bslmm	0.018	0.0059	3.4915	0.00048	0.045741
ENSG00000165118	C9orf64	dti58	9	86553226	86571901	0.2515	rs7039995	-4.9	rs1572030	0.19616	8.81	-4.087	53	6	enet	0.2	2.5e-20	-4.26357	2.01e-05	0.006512
ENSG00000187764	SEMA4D	dti58	9	91975702	92113045	0.058	rs3002329	-3.27	rs9410321	0.0046	-3.69	1.407	141	141	blup	0.031	0.00035	-3.45127	0.000558	0.048276
ENSG00000177963	RIC8A	dti61	11	207511	215113	0.1552	rs11245997	3.64	rs473151	0.0475	-5.185	2.641	82	82	blup	0.12	1.3e-12	-4.0366	5.42e-05	0.023895
ENSG00000164077	MON1A	dti61	3	49946302	49967606	0.0201	rs7613875	-5.094	rs17657664	0.000369	-3.4	-4.188	66	66	bslmm	0.0084	0.051	4.0168	5.9e-05	0.023895
ENSG00000243477	NAT6	dti61	3	50333833	50336852	0.0969	rs34136796	-4.819	rs13100173	0.100258	6.09	-4.422	54	1	top1	0.1	8.7e-10	-4.422	9.78e-06	0.007922
ENSG00000164733	CTSB	dti61	8	11700033	11726957	0.1229	rs1293328	4.29	rs3947	0.07549	6.1	4.172	140	15	enet	0.088	2.5e-09	4.4588	8.24e-06	0.007922
ENSG00000076356	PLXNA2	dti64	1	208000000	208000000	0.0462	rs12743454	-3.927	rs556625	0.00276	4.159	-2.639	211	7	enet	0.012	0.021	-3.40862	0.000653	0.04134
ENSG00000155380	SLC16A1	dti64	1	113000000	113000000	0.046	rs12727968	-3.793	rs1539624	0.03304	-4.234	3.572	56	1	top1	0.033	0.00023	-3.572	0.000354	0.027309
ENSG00000160803	UBQLN4	dti64	1	156000000	156000000	0.0396	rs4661175	-4.259	rs1111102	0.02446	4.097	-3.613	71	1	top1	0.024	0.0014	-3.613	0.000303	0.024543
ENSG00000133805	AMPD3	dti64	11	10329860	10529126	0.1743	rs2071020	6.526	rs11604833	0.137	7.282	5.988	215	13	lasso	0.14	6.5e-14	6.63487	3.25e-11	5.27e-08
ENSG00000142082	SIRT3	dti64	11	215458	236931	0.0794	rs1045577	-4.018	rs1045288	0.00289	4.267	-0.1	83	83	bslmm	0.054	3.3e-06	3.3939	0.000689	0.04134
ENSG00000177963	RIC8A	dti64	11	207511	215113	0.1552	rs1045577	-4.018	rs473151	0.0475	-5.185	-1.919	82	82	blup	0.12	1.3e-12	3.91578	9.01e-05	0.009264
ENSG00000111540	RAB5B	dti64	12	56367697	56388490	0.0309	rs7971751	-5.06	rs10876864	0.012229	3.85	-4.897	46	1	top1	0.012	0.018	-4.897	9.73e-07	0.000197
ENSG00000111786	SRSF9	dti64	12	121000000	121000000	0.2775	rs4767913	-3.82	rs11065126	0.128219	-7.3	-3.799	81	1	top1	0.13	4.6e-13	3.799	0.000145	0.01305
ENSG00000080815	PSEN1	dti64	14	73603126	73690399	0.0955	rs362412	-4.1	rs17781801	0.011215	-5.46	-3.28	87	6	lasso	0.03	0.0004	3.657	0.000255	0.021742
ENSG00000103811	CTSH	dti64	15	79213400	79241916	0.4259	rs12148472	3.4	rs12148472	0.33261	-11.22	3.398	93	1	top1	0.33	2.6e-34	-3.398	0.000679	0.04134
ENSG00000161714	PLCD3	dti64	17	43186335	43210721	0.0455	rs7213273	6.97	rs12944434	0.006963	3.99	-3.251	92	92	bslmm	0.038	8e-05	-5.265	1.4e-07	5.67e-05
ENSG00000172992	DCAKD	dti64	17	43100708	43138473	0.0671	rs7213273	6.97	rs6503410	0.017086	4.04	3.325	111	111	blup	0.042	3.8e-05	4.1966	2.71e-05	0.003659
ENSG00000232859	LYRM9	dti64	17	26205340	26221778	0.1974	rs8078361	-4.44	rs4796222	0.338118	11.5	-4.331	74	2	lasso	0.37	2.2e-39	-3.912	9.15e-05	0.009264
ENSG00000100003	SEC14L2	dti64	22	30792846	30821305	0.1641	rs4820845	4.385	rs2240422	0.054638	-5.85	3.029	129	129	bslmm	0.093	8.7e-10	-4.8673	1.13e-06	0.000203
ENSG00000100100	PIK3IP1	dti64	22	31677579	31688520	0.0278	rs4141404	-5.157	rs7287267	0.022617	-3.6	4.936	64	1	top1	0.023	0.0032	-4.936	7.97e-07	0.000184
ENSG00000100288	CHKB	dti64	22	51017378	51039884	0.0847	rs17001608	-3.136	rs131749	0.000479	3.4	-1.722	101	101	blup	0.037	0.0001	-3.8127	0.000137	0.01305
ENSG00000241878	PISD	dti64	22	32014477	32058418	0.7361	rs5998058	-4.293	rs2295251	0.084379	6.37	-1.824	89	89	bslmm	0.33	3.3e-34	-5.0351	4.78e-07	0.000129
ENSG00000114331	ACAP2	dti64	3	195000000	195000000	0.0594	rs1538767	-4.6	rs6791943	0.013459	-4.53	-4.093	113	113	blup	0.033	0.00022	4.58667	4.5e-06	0.000729
ENSG00000164303	ENPP6	dti64	4	185000000	185000000	0.1122	rs6819977	5.288	rs1882328	0.05002	5.87	5.131	207	6	enet	0.076	3.4e-08	5.4762	4.35e-08	2.35e-05
ENSG00000197894	ADH5	dti64	4	99992132	100000000	0.1864	rs1230154	2.924	rs6827292	0.066172	-6.21	2.864	132	5	lasso	0.1	9.8e-11	-3.4603	0.000539	0.036383
ENSG00000197860	SGTB	dti64	5	64961755	65018862	0.1263	rs1549192	-3.74	rs16894005	0.117351	-6.88	-3.463	123	1	top1	0.12	4.9e-12	3.463	0.000534	0.036383
ENSG00000213523	SRA1	dti64	5	140000000	140000000	0.0688	rs917302	-3	rs6871703	0.031763	4.51	2.778	58	58	bslmm	0.048	1.4e-05	3.55575	0.000377	0.027761
ENSG00000196586	MYO6	dti64	6	76458909	76629254	0.2276	rs3798434	-4.12	rs1280054	0.337131	11.43	3.641	143	12	enet	0.34	2.1e-36	3.96665	7.29e-05	0.008436
ENSG00000178685	PARP10	dti64	8	145000000	145000000	0.056	rs4977183	-5.23	rs11989052	0.04468	4.25	-4.676	51	51	blup	0.06	4.7e-05	-5.1381	2.78e-07	9.01e-05
ENSG00000107021	TBC1D13	dti64	9	132000000	132000000	0.0869	rs2900269	-4.47	rs2900269	0.10133	-6.64	-4.475	48	1	top1	0.1	1.5e-10	4.475	7.64e-06	0.001125
ENSG00000136802	LRRC8A	dti64	9	132000000	132000000	0.0523	rs2900269	-4.47	rs10988151	0.04554	4.78	-3.367	69	1	top1	0.046	1.7e-05	-3.367	0.00076	0.043971
ENSG00000165118	C9orf64	dti64	9	86553226	86571901	0.2515	rs1572030	5.84	rs1572030	0.19616	8.81	5.844	53	6	enet	0.2	2.5e-20	6.0015	1.96e-09	1.59e-06
ENSG00000167136	ENDOG	dti64	9	132000000	132000000	0.0599	rs2900269	-4.47	rs2997922	0.05566	5.14	-4.242	54	54	blup	0.061	2.4e-06	-4.1261	3.69e-05	0.004598
ENSG00000117748	RPA2	dti67	1	28218035	28241257	0.0902	rs17257252	-3.87	rs17257252	0.09468	6.235	-3.871	67	1	top1	0.095	6.2e-10	-3.871	0.000108	0.015905
ENSG00000121769	FABP3	dti67	1	31838472	31849697	0.0636	rs10493047	3.94	rs17495262	0.05567	-5.584	3.798	92	1	top1	0.056	2.2e-06	-3.798	0.000146	0.019315
ENSG00000135823	STX6	dti67	1	181000000	181000000	0.0562	rs12754041	-4.57	rs6665134	0.03723	-4.844	-4.541	115	23	enet	0.048	1e-05	4.4211	9.82e-06	0.005303
ENSG00000135862	LAMC1	dti67	1	183000000	183000000	0.1083	rs41475048	4.61	rs3118182	0.01003	-3.55	4.017	171	171	bslmm	0.021	0.0027	-3.6534	0.000259	0.027972
ENSG00000158716	DUSP23	dti67	1	160000000	160000000	0.6683	rs1129923	-3.33	rs1129923	0.55574	-14.554	-3.329	104	5	lasso	0.56	2e-69	3.4445	0.000572	0.044329
ENSG00000148482	SLC39A12	dti67	10	18240768	18332221	0.1473	rs532813	5.82	rs2165899	0.0381	-4.73	1.317	138	33	enet	0.066	3.5e-07	-3.7824	0.000155	0.019315
ENSG00000133805	AMPD3	dti67	11	10329860	10529126	0.1743	rs2071020	7.77	rs11604833	0.137	7.282	7.36	215	13	lasso	0.14	6.5e-14	7.6623	1.83e-14	2.96e-11
ENSG00000137500	CCDC90B	dti67	11	82970139	82997450	0.0654	rs7933220	-4.02	rs494791	0.042	4.488	3.96	71	1	top1	0.042	3.6e-05	3.96	7.49e-05	0.014544
ENSG00000178301	AQP11	dti67	11	77300436	77321400	0.0493	rs12577552	-3.48	rs12577552	0.000986	3.087	-3.479	32	32	bslmm	0.031	0.0061	-3.9109	9.2e-05	0.014904
ENSG00000180776	ZDHHC20	dti67	13	21950263	22033509	0.0983	rs1744905	-5.36	rs9506668	-0.00355	3.15	-4.294	127	127	blup	0.042	0.00042	-4.0954	4.21e-05	0.011367
ENSG00000103316	CRYM	dti67	16	21250195	21314404	0.0848	rs741720	-3.355	rs741720	0.03357	-4.3	-3.355	79	13	enet	0.052	4.3e-06	3.58485	0.000337	0.032114
ENSG00000161714	PLCD3	dti67	17	43186335	43210721	0.0455	rs2306828	-3.56	rs12944434	0.006963	3.99	-2.053	92	92	bslmm	0.038	8e-05	-3.6665	0.000246	0.027972
ENSG00000131941	RHPN2	dti67	19	33469499	33555794	0.0544	rs2287680	4.84	rs1981818	0.06198	-5.02	4.015	116	1	top1	0.062	3.9e-05	-4.015	5.94e-05	0.013747
ENSG00000127824	TUBA4A	dti67	2	220000000	220000000	0.024	rs12694457	3.78	rs4485556	0.0191	-3.46	-3.636	97	1	top1	0.019	0.0042	3.636	0.000277	0.028046
ENSG00000183527	PSMG1	dti67	21	40546695	40555777	0.0322	rs2836912	4.81	rs2142113	0.0108	3.92	3.417	112	112	blup	0.026	0.0016	3.447	0.000566	0.044329
ENSG00000100116	GCAT	dti67	22	38203912	38213183	0.5526	rs2285179	3.5	rs5756825	0.485573	-13.28	3.095	60	6	lasso	0.55	3.1e-64	-3.431	0.000601	0.044329
ENSG00000241878	PISD	dti67	22	32014477	32058418	0.7361	rs3804087	-4.18	rs2295251	0.084379	6.37	-2.691	89	89	bslmm	0.33	3.3e-34	-4.742	2.12e-06	0.001717
ENSG00000114331	ACAP2	dti67	3	195000000	195000000	0.0594	rs752206	-4.19	rs6791943	0.013459	-4.53	-3.645	113	113	blup	0.033	0.00022	3.942	8.08e-05	0.014544
ENSG00000144559	TAMM41	dti67	3	11831916	11888393	0.342	rs440746	-2.73	rs402731	0.368201	-11.72	-2.661	136	20	enet	0.44	8.1e-48	3.4309	0.000602	0.044329
ENSG00000168575	SLC20A2	dti67	8	42273993	42397069	0.0732	rs2923427	4.73	rs2923428	0.08346	-5.87	4.334	94	1	top1	0.083	9.1e-09	-4.334	1.46e-05	0.005913
ENSG00000119383	PPP2R4	dti67	9	132000000	132000000	0.2432	rs3118634	4.08	rs3118634	0.15327	-7.73	4.08	84	84	bslmm	0.15	1.7e-15	-4.1919	2.77e-05	0.008975
ENSG00000187024	PTRH1	dti67	9	130000000	130000000	0.0427	rs2233500	-3.34	rs504434	0.01711	-3.66	1.428	80	80	bslmm	0.024	0.0036	-3.5403	0.0004	0.036
ENSG00000011009	LYPLA2	dti7	1	24117460	24122029	0.061	rs550850	-4.243	rs7514394	0.00943	-3.75	-3.015	58	58	bslmm	0.032	0.00026	3.8274	0.00013	0.01053
ENSG00000088280	ASAP3	dti7	1	23755056	23811061	0.1392	rs2077066	-3.595	rs1555024	0.07774	5.607	-3.578	89	1	top1	0.078	3.1e-08	-3.578	0.000346	0.018134
ENSG00000132692	BCAN	dti7	1	157000000	157000000	0.1183	rs3795736	5.543	rs3795736	0.07612	-6.655	5.543	104	19	enet	0.1	1.2e-10	-5.787	7.17e-09	5.81e-06
ENSG00000163382	APOA1BP	dti7	1	157000000	157000000	0.2428	rs3795736	5.543	rs12567958	0.32741	11.209	-4.117	98	27	enet	0.38	1.2e-40	-3.2917	0.000996	0.042461
ENSG00000165609	NUDT5	dti7	10	12207324	12238143	0.0613	rs10906105	3.59	rs11257576	0.0268	4.06	-2.119	92	92	blup	0.031	0.00036	-3.2343	0.00122	0.047057
ENSG00000142082	SIRT3	dti7	11	215458	236931	0.0794	rs28365927	-3.55	rs1045288	0.00289	4.267	-1.744	83	83	bslmm	0.054	3.3e-06	-3.69586	0.000219	0.012234
ENSG00000084112	SSH1	dti7	12	109000000	109000000	0.0243	rs3741775	3.95	rs3741782	0.003454	3.59	3.299	112	112	bslmm	0.014	0.015	3.2456	0.001172	0.04702
ENSG00000176915	ANKLE2	dti7	12	133000000	133000000	0.0397	rs11147046	3.71	rs1132375	0.026051	-4.21	3.562	105	1	top1	0.026	0.0012	-3.562	0.000368	0.01863
ENSG00000102531	FNDC3A	dti7	13	49550048	49783915	0.0742	rs9535179	3.75	rs9535179	0.031114	-4.35	3.747	41	1	top1	0.031	0.00039	-3.747	0.000179	0.011599
ENSG00000138621	PPCDC	dti7	15	75315896	75409803	0.0714	rs7173833	-5.31	rs4886649	0.01946	-4.48	2.708	77	77	blup	0.06	1.8e-05	-4.643	3.44e-06	0.000557
ENSG00000198794	SCAMP5	dti7	15	75249560	75313837	0.0374	rs7173833	-5.31	rs2304903	0.02093	4.23	-4.475	76	76	bslmm	0.034	0.0002	-4.693	2.69e-06	0.000484
ENSG00000103356	EARS2	dti7	16	23533335	23569052	0.2385	rs460186	-3.81	rs375237	0.46611	-13.75	-2.835	93	22	enet	0.5	4.8e-58	3.21198	0.001318	0.04824
ENSG00000261609	GAN	dti7	16	81348557	81424489	0.0741	rs2550746	4.85	rs2290948	0.00245	-4.14	1.395	189	189	bslmm	0.019	0.0042	-3.70143	0.000214	0.012234
ENSG00000087157	PGS1	dti7	17	76374721	76421195	0.1062	rs4969178	3.17	rs2292645	0.092092	5.96	-2.455	131	22	enet	0.1	2.9e-10	-3.5772	0.000347	0.018134
ENSG00000141556	TBCD	dti7	17	80709940	80900724	0.3042	rs7224427	-4.05	rs8074277	0.110287	-8.15	-3.074	86	5	lasso	0.33	4.6e-35	3.726	0.000195	0.01215
ENSG00000161714	PLCD3	dti7	17	43186335	43210721	0.0455	rs2027995	-4.95	rs12944434	0.006963	3.99	1.401	92	92	bslmm	0.038	8e-05	3.4703	0.00052	0.024037
ENSG00000172992	DCAKD	dti7	17	43100708	43138473	0.0671	rs8073976	5.84	rs6503410	0.017086	4.04	-3.181	111	111	blup	0.042	3.8e-05	-3.8043	0.000142	0.010954
ENSG00000065000	AP3D1	dti7	19	2100988	2164464	0.0564	rs2072304	-3.46	rs2072304	0.03528	-4.29	-3.457	59	1	top1	0.035	0.00014	3.457	0.000546	0.024037
ENSG00000105655	ISYNA1	dti7	19	18545198	18549111	0.0189	rs11673604	-5.11	rs34053595	0.0233	3.62	-4.404	70	1	top1	0.023	0.0017	-4.404	1.06e-05	0.001431
ENSG00000115073	ACTR1B	dti7	2	98272431	98280570	0.5135	rs11692435	-4.44	rs11692435	0.259	-10.01	-4.436	42	42	bslmm	0.29	2.9e-30	4.8138	1.48e-06	0.0003
ENSG00000115457	IGFBP2	dti7	2	217000000	218000000	0.0794	rs4550645	-5.16	rs4674091	0.0171	4.49	-4.42	118	3	lasso	0.023	0.0021	-5.0408	4.64e-07	0.000107
ENSG00000115840	SLC25A12	dti7	2	173000000	173000000	0.1035	rs3770445	3.62	rs7608403	0.0746	6.5	3.507	141	141	blup	0.095	5.3e-10	3.8587	0.000114	0.00972
ENSG00000143727	ACP1	dti7	2	264140	278283	0.3809	rs17714252	3.23	rs2290911	0.606	-15.14	3.198	93	17	enet	0.61	1.5e-78	-3.2422	0.00119	0.04702
ENSG00000143924	EML4	dti7	2	42396490	42559688	0.1673	rs6724757	3.12	rs1017476	0.0178	4.2	2.229	176	176	blup	0.068	1.7e-07	3.9218	8.79e-05	0.008376
ENSG00000144118	RALB	dti7	2	121000000	121000000	0.0483	rs6542572	4.12	rs4849849	0.0348	4.42	3.697	68	1	top1	0.035	0.00016	3.697	0.000218	0.012234
ENSG00000163596	ICA1L	dti7	2	204000000	204000000	0.1511	rs4510208	5.38	rs4510208	0.163	8.19	5.382	61	2	enet	0.18	7.5e-18	4.0431	5.27e-05	0.005336
ENSG00000100003	SEC14L2	dti7	22	30792846	30821305	0.1641	rs2074733	4.6	rs2240422	0.054638	-5.85	-4.536	129	129	bslmm	0.093	8.7e-10	5.5395	3.03e-08	1.23e-05
ENSG00000100100	PIK3IP1	dti7	22	31677579	31688520	0.0278	rs714909	-3.54	rs7287267	0.022617	-3.6	-3.484	64	1	top1	0.023	0.0032	3.484	0.000494	0.023538
ENSG00000185666	SYN3	dti7	22	32908539	33454358	0.264	rs5754403	-4.16	rs10483168	0.15767	-7.75	-2.877	515	4	lasso	0.26	3.8e-26	3.7933	0.000149	0.010972
ENSG00000241878	PISD	dti7	22	32014477	32058418	0.7361	rs5749298	-3.19	rs2295251	0.084379	6.37	0.889	89	89	bslmm	0.33	3.3e-34	4.3189	1.57e-05	0.001817
ENSG00000114491	UMPS	dti7	3	124000000	124000000	0.2497	rs4678169	4.89	rs6768588	0.356653	11.64	3.257	147	46	enet	0.4	2.2e-42	3.7672	0.000165	0.011543
ENSG00000164303	ENPP6	dti7	4	185000000	185000000	0.1122	rs6820454	-5.32	rs1882328	0.05002	5.87	-4.808	207	6	enet	0.076	3.4e-08	-4.5595	5.13e-06	0.000756
ENSG00000112855	HARS2	dti7	5	140000000	140000000	0.0273	rs2563298	6.2	rs778596	-0.00047	3.36	3.144	76	76	blup	0.014	0.013	3.759	0.000171	0.011543
ENSG00000170445	HARS	dti7	5	140000000	140000000	0.1084	rs2563298	6.2	rs2262572	-0.00155	3.38	3.792	75	75	bslmm	0.001	0.24	3.2749	0.00106	0.044031
ENSG00000170458	CD14	dti7	5	140000000	140000000	0.0426	rs2563298	6.2	rs778587	0.034918	3.8	5.822	74	1	top1	0.035	0.00017	5.822	5.81e-09	5.81e-06
ENSG00000197860	SGTB	dti7	5	64961755	65018862	0.1263	rs1549192	4.49	rs16894005	0.117351	-6.88	4.323	123	1	top1	0.12	4.9e-12	-4.323	1.54e-05	0.001817
ENSG00000213523	SRA1	dti7	5	140000000	140000000	0.0688	rs2563298	6.2	rs6871703	0.031763	4.51	-5.816	58	58	bslmm	0.048	1.4e-05	-5.123	3.01e-07	8.13e-05
ENSG00000111911	HINT3	dti7	6	126000000	126000000	0.0208	rs9375419	3.26	rs4897166	0.027373	3.66	3.207	61	1	top1	0.027	0.00074	3.207	0.00134	0.04824
ENSG00000146648	EGFR	dti7	7	55086714	55324313	0.068	rs11760406	4.04	rs763317	0.00489	4.3	3.613	215	10	enet	0.038	8.8e-05	3.892	9.94e-05	0.008946
ENSG00000015592	STMN4	dti7	8	27092840	27115937	0.078	rs3739212	3.7	rs11786687	0.05929	-5.59	3.652	92	8	enet	0.06	1.2e-06	-3.5286	0.000418	0.02052
ENSG00000160972	PPP1R16A	dti7	8	146000000	146000000	0.033	rs9071	-5.71	rs6989368	0.02363	-4.12	-5.078	53	53	blup	0.033	0.00028	5.5432	2.97e-08	1.23e-05
ENSG00000167701	GPT	dti7	8	146000000	146000000	0.0441	rs9071	-5.71	rs13254911	0.06912	-5.39	-5.328	49	1	top1	0.069	1.3e-07	5.328	9.93e-08	3.22e-05
ENSG00000119326	CTNNAL1	dti7	9	112000000	112000000	0.0597	rs1140064	5.46	rs3750457	0.03273	4.16	4.184	160	1	top1	0.033	0.001	4.184	2.86e-05	0.003089
ENSG00000119383	PPP2R4	dti7	9	132000000	132000000	0.2432	rs3118634	3.37	rs3118634	0.15327	-7.73	3.371	84	84	bslmm	0.15	1.7e-15	-3.214	0.00131	0.04824
ENSG00000165118	C9orf64	dti7	9	86553226	86571901	0.2515	rs7039995	-4.53	rs1572030	0.19616	8.81	-2.986	53	6	enet	0.2	2.5e-20	-3.456	0.000549	0.024037
ENSG00000117280	RAB7L1	dti70	1	206000000	206000000	0.1329	rs708723	-5.229	rs823114	0.07232	5.36	-5.02	92	1	top1	0.072	2.1e-07	-5.02	5.17e-07	0.000105
ENSG00000132692	BCAN	dti70	1	157000000	157000000	0.1183	rs2298133	-3.723	rs3795736	0.07612	-6.655	-2.977	104	19	enet	0.1	1.2e-10	4.17549	2.97e-05	0.00401
ENSG00000076685	NT5C2	dti70	10	105000000	105000000	0.0391	rs7913461	-5.162	rs12764154	0.00192	3.54	-3.804	95	95	bslmm	0.019	0.0041	-5.2807	1.29e-07	3.48e-05
ENSG00000133805	AMPD3	dti70	11	10329860	10529126	0.1743	rs2071020	8.34	rs11604833	0.137	7.282	8.022	215	13	lasso	0.14	6.5e-14	8.61185	7.19e-18	1.16e-14
ENSG00000111540	RAB5B	dti70	12	56367697	56388490	0.0309	rs11171739	-5.51	rs10876864	0.012229	3.85	-5.377	46	1	top1	0.012	0.018	-5.377	7.57e-08	2.45e-05
ENSG00000111786	SRSF9	dti70	12	121000000	121000000	0.2775	rs11065126	-3.4	rs11065126	0.128219	-7.3	-3.395	81	1	top1	0.13	4.6e-13	3.395	0.000686	0.042743
ENSG00000030582	GRN	dti70	17	42422614	42430470	0.0596	rs2037958	3.96	rs4793105	0.044984	3.58	3.915	60	1	top1	0.045	0.00051	3.915	9.04e-05	0.009153
ENSG00000126861	OMG	dti70	17	29599031	29624557	0.2354	rs2854311	6.11	rs11080149	0.042119	-4.48	-3.524	70	1	top1	0.042	3.5e-05	3.524	0.000425	0.028688
ENSG00000132471	WBP2	dti70	17	73841780	73852588	0.0619	rs17581728	4.46	rs7370	0.058736	-5.1	3.505	54	1	top1	0.059	1.1e-06	-3.505	0.000457	0.029614
ENSG00000161714	PLCD3	dti70	17	43186335	43210721	0.0455	rs2157839	6.51	rs12944434	0.006963	3.99	-3.648	92	92	bslmm	0.038	8e-05	-5.9656	2.44e-09	1.32e-06
ENSG00000100003	SEC14L2	dti70	22	30792846	30821305	0.1641	rs757660	4.26	rs2240422	0.054638	-5.85	4.192	129	129	bslmm	0.093	8.7e-10	-4.905	9.34e-07	0.000168
ENSG00000100100	PIK3IP1	dti70	22	31677579	31688520	0.0278	rs737887	-4.11	rs7287267	0.022617	-3.6	3.984	64	1	top1	0.023	0.0032	-3.984	6.78e-05	0.007845
ENSG00000100288	CHKB	dti70	22	51017378	51039884	0.0847	rs131750	-3.38	rs131749	0.000479	3.4	-2.106	101	101	blup	0.037	0.0001	-4.2919	1.77e-05	0.002607
ENSG00000100401	RANGAP1	dti70	22	41641615	41682255	0.0361	rs2273085	-4.04	rs9611528	0.023576	3.72	-4.031	73	10	enet	0.029	0.00053	-3.8013	0.000144	0.013722
ENSG00000241878	PISD	dti70	22	32014477	32058418	0.7361	rs1018490	4.19	rs2295251	0.084379	6.37	-2.617	89	89	bslmm	0.33	3.3e-34	-5.3821	7.36e-08	2.45e-05
ENSG00000114331	ACAP2	dti70	3	195000000	195000000	0.0594	rs752206	-4.101	rs6791943	0.013459	-4.53	-3.4	113	113	blup	0.033	0.00022	3.9585	7.54e-05	0.008143
ENSG00000114491	UMPS	dti70	3	124000000	124000000	0.2497	rs6438856	-4.027	rs6768588	0.356653	11.64	-2.571	147	46	enet	0.4	2.2e-42	-3.7483	0.000178	0.015177
ENSG00000164303	ENPP6	dti70	4	185000000	185000000	0.1122	rs2310001	6.866	rs1882328	0.05002	5.87	6.61	207	6	enet	0.076	3.4e-08	7.2332	4.72e-13	3.82e-10
ENSG00000197894	ADH5	dti70	4	99992132	100000000	0.1864	rs1230154	3.462	rs6827292	0.066172	-6.21	2.474	132	5	lasso	0.1	9.8e-11	-3.5393	0.000401	0.028244
ENSG00000170458	CD14	dti70	5	140000000	140000000	0.0426	rs801460	4.6	rs778587	0.034918	3.8	-3.646	74	1	top1	0.035	0.00017	-3.646	0.000266	0.019587
ENSG00000213523	SRA1	dti70	5	140000000	140000000	0.0688	rs801460	4.6	rs6871703	0.031763	4.51	3.913	58	58	bslmm	0.048	1.4e-05	3.7818	0.000156	0.01404
ENSG00000213722	DDAH2	dti70	6	31694815	31698394	0.2217	rs3117577	-5.04	rs1144708	0.222953	-9.21	-4.006	39	4	lasso	0.24	2.8e-24	4.4463	8.74e-06	0.001416
ENSG00000146648	EGFR	dti70	7	55086714	55324313	0.068	rs723527	-5.239	rs763317	0.00489	4.3	-5.207	215	10	enet	0.038	8.8e-05	-3.65	0.000263	0.019587
ENSG00000106780	MEGF9	dti70	9	123000000	123000000	0.0341	rs10760112	-3.7	rs10985008	0.0121	3.52	-3.606	74	74	blup	0.015	0.0098	-3.6727	0.00024	0.01944
ENSG00000119326	CTNNAL1	dti70	9	112000000	112000000	0.0597	rs1140064	-4.55	rs3750457	0.03273	4.16	-4.028	160	1	top1	0.033	0.001	-4.028	5.63e-05	0.007016
ENSG00000165118	C9orf64	dti70	9	86553226	86571901	0.2515	rs4877815	-5.12	rs1572030	0.19616	8.81	5.06	53	6	enet	0.2	2.5e-20	5.1576	2.5e-07	5.79e-05
ENSG00000070785	EIF2B3	dti71	1	45316450	45452282	0.0331	rs7554177	5.216	rs264011	0.02947	4.458	4.813	99	99	blup	0.032	0.00027	5.468	4.55e-08	2.08e-05
ENSG00000126088	UROD	dti71	1	45477819	45481247	0.0194	rs452989	5.08	rs998418	0.0229	3.763	-3.535	52	7	enet	0.026	0.00097	-3.536	0.000406	0.042461
ENSG00000162482	AKR7A3	dti71	1	19609052	19615744	0.103	rs214336	-4.114	rs1738023	0.07314	6.075	1.765	117	117	blup	0.1	2.5e-10	3.9962	6.44e-05	0.011592
ENSG00000133805	AMPD3	dti71	11	10329860	10529126	0.1743	rs6484290	6.69	rs11604833	0.137	7.282	6.51	215	13	lasso	0.14	6.5e-14	6.5563	5.52e-11	8.94e-08
ENSG00000149541	B3GAT3	dti71	11	62382768	62389647	0.0833	rs35587183	-3.8	rs2516633	0.0563	5.385	3.482	50	1	top1	0.056	1.9e-06	3.482	0.000498	0.042461
ENSG00000254986	DPP3	dti71	11	66247484	66277130	0.2952	rs2242663	-4.3	rs11110	0.0848	2.848	-3.759	68	1	top1	0.085	5e-09	-3.759	0.000171	0.027702
ENSG00000183828	NUDT14	dti71	14	106000000	106000000	0.1728	rs2072675	-4.708	rs4983590	0.091478	5.98	-4.392	61	4	lasso	0.092	2.2e-08	-4.289	1.8e-05	0.004166
ENSG00000007516	BAIAP3	dti71	16	1383602	1399439	0.2771	rs4984814	-3.53	rs4984814	0.14027	7.81	-3.531	68	6	lasso	0.17	6.2e-17	-3.4955	0.000473	0.042461
ENSG00000073969	NSF	dti71	17	44668035	44834830	0.1975	rs17698176	4.296	rs4968239	0.010549	4.81	1.09	51	11	enet	0.099	2.3e-10	5.4464	5.14e-08	2.08e-05
ENSG00000132471	WBP2	dti71	17	73841780	73852588	0.0619	rs8074216	3.782	rs7370	0.058736	-5.1	3.506	54	1	top1	0.059	1.1e-06	-3.506	0.000455	0.042461
ENSG00000100288	CHKB	dti71	22	51017378	51039884	0.0847	rs6151425	-3.14	rs131749	0.000479	3.4	-0.902	101	101	blup	0.037	0.0001	-3.5002	0.000465	0.042461
ENSG00000100401	RANGAP1	dti71	22	41641615	41682255	0.0361	rs2273085	-3.33	rs9611528	0.023576	3.72	-2.786	73	10	enet	0.029	0.00053	-3.4282	0.000608	0.046903
ENSG00000109339	MAPK10	dti71	4	86936276	87515284	0.0583	rs9884282	3.683	rs2282598	0.030786	4.36	3.15	242	4	lasso	0.052	5e-06	3.611	0.000305	0.041175
ENSG00000164303	ENPP6	dti71	4	185000000	185000000	0.1122	rs2310001	5.937	rs1882328	0.05002	5.87	5.081	207	6	enet	0.076	3.4e-08	5.641	1.69e-08	1.37e-05
ENSG00000176783	RUFY1	dti71	5	179000000	179000000	0.0922	rs28533619	4.686	rs4701140	0.03255	4.55	-4.272	99	99	bslmm	0.062	6.1e-07	-4.408	1.04e-05	0.002808
ENSG00000196586	MYO6	dti71	6	76458909	76629254	0.2276	rs276695	3.73	rs1280054	0.337131	11.43	3.314	143	12	enet	0.34	2.1e-36	3.5895	0.000331	0.041248
ENSG00000197157	SND1	dti71	7	127000000	128000000	0.0316	rs17151668	4.53	rs17151739	0.0105	-3.64	3.602	239	239	blup	0.018	0.0056	-3.43333	0.000596	0.046903
ENSG00000015592	STMN4	dti71	8	27092840	27115937	0.078	rs17366947	-3.42	rs11786687	0.05929	-5.59	-3.282	92	8	enet	0.06	1.2e-06	3.50664	0.000454	0.042461
ENSG00000147592	LACTB2	dti71	8	71547553	71581409	0.0996	rs268561	4.13	rs2035196	0.13396	6.65	-1.326	28	2	lasso	0.15	1e-14	-4.12891	3.64e-05	0.007371
ENSG00000070610	GBA2	dti71	9	35736863	35749983	0.279	rs1570249	4.57	rs1570249	0.33257	-11.31	4.568	104	1	top1	0.33	5.1e-35	-4.568	4.92e-06	0.001594
ENSG00000107021	TBC1D13	dti71	9	132000000	132000000	0.0869	rs2900269	-3.64	rs2900269	0.10133	-6.64	-3.637	48	1	top1	0.1	1.5e-10	3.637	0.000276	0.040647
ENSG00000007923	DNAJC11	dti73	1	6694228	6761984	0.2359	rs200448	3.802	rs200448	0.09427	-6.783	3.802	109	20	enet	0.2	5.6e-20	-4.1273	3.67e-05	0.007432
ENSG00000176986	SEC24C	dti73	10	75504120	75531919	0.0331	rs11000785	3.68	rs10740418	0.025	3.72	3.541	56	1	top1	0.025	0.0012	3.541	0.000399	0.04617
ENSG00000021300	PLEKHB1	dti73	11	73357223	73373864	0.0297	rs11235876	6.18	rs1525749	0.00958	-3.524	5.391	73	1	top1	0.0096	0.032	-5.391	7.01e-08	5.68e-05
ENSG00000181924	COA4	dti73	11	73583712	73588033	0.0505	rs1792174	-6.07	rs1792163	0.00634	-3.814	-4.064	75	5	lasso	0.01	0.032	4.83496	1.33e-06	0.000632
ENSG00000111275	ALDH2	dti73	12	112000000	112000000	0.0701	rs9971942	4.11	rs4648328	0.145625	-7.99	3.826	59	1	top1	0.15	9.8e-15	-3.826	0.00013	0.02106
ENSG00000183828	NUDT14	dti73	14	106000000	106000000	0.1728	rs3825761	-5.21	rs4983590	0.091478	5.98	-5.09	61	4	lasso	0.092	2.2e-08	-4.58264	4.59e-06	0.001487
ENSG00000159322	ADPGK	dti73	15	73043710	73078187	0.1032	rs11631352	-3.85	rs11072380	0.06307	5.41	-3.642	67	1	top1	0.063	1.2e-06	-3.642	0.000271	0.036585
ENSG00000115896	PLCL1	dti73	2	199000000	199000000	0.0653	rs700655	-4.83	rs700640	0.0392	-5.12	-4.804	78	1	lasso	0.045	2e-05	4.804	1.56e-06	0.000632
ENSG00000124207	CSE1L	dti73	20	47662849	47713489	0.1231	rs1115535	-4.63	rs1556876	0.07834	-6.7	-4.305	79	6	lasso	0.14	2.1e-14	4.41857	9.94e-06	0.002684
ENSG00000157601	MX1	dti73	21	42792231	42831141	0.0675	rs364199	4.4	rs469066	0.066	5.84	3.292	150	2	lasso	0.067	1.9e-07	4.0465	5.2e-05	0.00936
ENSG00000100003	SEC14L2	dti73	22	30792846	30821305	0.1641	rs4820845	4.64	rs2240422	0.054638	-5.85	4.16	129	129	bslmm	0.093	8.7e-10	-5.63524	1.75e-08	2.84e-05
ENSG00000164303	ENPP6	dti73	4	185000000	185000000	0.1122	rs2310001	5	rs1882328	0.05002	5.87	3.319	207	6	enet	0.076	3.4e-08	4.26254	2.02e-05	0.004675
ENSG00000099810	MTAP	dti73	9	21802542	21931646	0.1965	rs10965143	-3.93	rs10757257	0.24742	-9.82	-3.596	148	1	top1	0.25	3.5e-25	3.596	0.000323	0.040251
ENSG00000119383	PPP2R4	dti73	9	132000000	132000000	0.2432	rs7856501	-3.99	rs3118634	0.15327	-7.73	3.543	84	84	bslmm	0.15	1.7e-15	-3.6773	0.000236	0.034756
ENSG00000162384	C1orf123	dti76	1	53679771	53686289	0.0968	rs869988	-4.32	rs2297656	0.15618	-7.766	-3.839	105	1	top1	0.16	9.2e-16	3.839	0.000124	0.0486
ENSG00000114742	WDR48	dti76	3	39093489	39138155	0.0259	rs17792058	-4.99	rs811971	0.012175	3.68	-2.676	97	97	blup	0.016	0.008	-3.79126	0.00015	0.0486
ENSG00000120265	PCMT1	dti76	6	150000000	150000000	0.1725	rs9479810	4.39	rs1112730	0.265633	-10.41	4.385	86	86	bslmm	0.28	2.8e-28	-4.1944	2.74e-05	0.022194
ENSG00000146648	EGFR	dti76	7	55086714	55324313	0.068	rs10234806	6.04	rs763317	0.00489	4.3	-5.061	215	10	enet	0.038	8.8e-05	-5.5976	2.17e-08	3.52e-05
ENSG00000070061	IKBKAP	dti76	9	112000000	112000000	0.1241	rs4978763	-3.45	rs1759842	0.02354	-4.97	3.312	183	183	bslmm	0.08	1.3e-08	-3.8185	0.000134	0.0486
ENSG00000132692	BCAN	dti8	1	157000000	157000000	0.1183	rs1750300	3.992	rs3795736	0.07612	-6.655	3.802	104	19	enet	0.1	1.2e-10	-3.91682	8.97e-05	0.014531
ENSG00000162377	COA7	dti8	1	53152508	53164038	0.1862	rs12067454	4.538	rs443751	0.30674	-10.822	4.384	79	1	top1	0.31	6.6e-32	-4.384	1.17e-05	0.002106
ENSG00000138175	ARL3	dti8	10	104000000	104000000	0.0965	rs7077678	-4.96	rs2298278	0.0567	-5.22	-3.6	99	99	blup	0.066	2.4e-07	4.45959	8.21e-06	0.001663
ENSG00000169062	UPF3A	dti8	13	115000000	115000000	0.1662	rs11147327	3.54	rs9525204	0.167698	-7.44	3.365	52	8	enet	0.17	9.8e-13	-3.8484	0.000119	0.016065
ENSG00000006007	GDE1	dti8	16	19513015	19533467	0.0452	rs9935995	3.64	rs2187659	0.05154	4.68	-3.544	114	1	top1	0.052	5.1e-06	-3.544	0.000394	0.030117
ENSG00000261609	GAN	dti8	16	81348557	81424489	0.0741	rs4889298	-4.08	rs2290948	0.00245	-4.14	1.474	189	189	bslmm	0.019	0.0042	-3.7227	0.000197	0.019946
ENSG00000087157	PGS1	dti8	17	76374721	76421195	0.1062	rs4969178	3.68	rs2292645	0.092092	5.96	-2.966	131	22	enet	0.1	2.9e-10	-3.5394	0.000401	0.030117
ENSG00000108387	2024-09-04	dti8	17	56597611	56618179	0.1255	rs2302190	-3.39	rs11650710	0.016059	-3.63	-2.973	63	63	bslmm	0.047	1.4e-05	3.87531	0.000106	0.015611
ENSG00000161714	PLCD3	dti8	17	43186335	43210721	0.0455	rs1053733	4.12	rs12944434	0.006963	3.99	1.687	92	92	bslmm	0.038	8e-05	3.69211	0.000222	0.021155
ENSG00000115073	ACTR1B	dti8	2	98272431	98280570	0.5135	rs11692435	-4.59	rs11692435	0.259	-10.01	-4.59	42	42	bslmm	0.29	2.9e-30	5.00399	5.62e-07	0.000154
ENSG00000115457	IGFBP2	dti8	2	217000000	218000000	0.0794	rs12463731	-4.63	rs4674091	0.0171	4.49	-3.478	118	3	lasso	0.023	0.0021	-3.80457	0.000142	0.017695
ENSG00000143924	EML4	dti8	2	42396490	42559688	0.1673	rs12329348	2.97	rs1017476	0.0178	4.2	2.777	176	176	blup	0.068	1.7e-07	3.53436	0.000409	0.030117
ENSG00000100003	SEC14L2	dti8	22	30792846	30821305	0.1641	rs2074733	4.41	rs2240422	0.054638	-5.85	-3.484	129	129	bslmm	0.093	8.7e-10	3.649	0.000263	0.02367
ENSG00000100100	PIK3IP1	dti8	22	31677579	31688520	0.0278	rs737887	5.07	rs7287267	0.022617	-3.6	-4.906	64	1	top1	0.023	0.0032	4.906	9.3e-07	0.000215
ENSG00000241878	PISD	dti8	22	32014477	32058418	0.7361	rs5749298	-4.83	rs2295251	0.084379	6.37	0.724	89	89	bslmm	0.33	3.3e-34	3.7536	0.000174	0.018792
ENSG00000087274	ADD1	dti8	4	2845584	2931803	0.2134	rs16843452	-5.6	rs2285084	0.295948	-11.03	-4.944	119	119	bslmm	0.31	1.2e-32	5.0006	5.72e-07	0.000154
ENSG00000170458	CD14	dti8	5	140000000	140000000	0.0426	rs12517200	6.58	rs778587	0.034918	3.8	6.172	74	1	top1	0.035	0.00017	6.172	6.74e-10	3.64e-07
ENSG00000197226	TBC1D9B	dti8	5	179000000	179000000	0.4331	rs565280	-4.68	rs30386	0.112765	-7.27	-1.584	98	35	enet	0.3	1.1e-30	3.7865	0.000153	0.017704
ENSG00000213523	SRA1	dti8	5	140000000	140000000	0.0688	rs12517200	6.58	rs6871703	0.031763	4.51	-6.133	58	58	bslmm	0.048	1.4e-05	-6.2024	5.56e-10	3.64e-07
ENSG00000146648	EGFR	dti8	7	55086714	55324313	0.068	rs1558542	-4.42	rs763317	0.00489	4.3	3.291	215	10	enet	0.038	8.8e-05	3.6297	0.000284	0.024215
ENSG00000178685	PARP10	dti8	8	145000000	145000000	0.056	rs11136342	7.79	rs11989052	0.04468	4.25	6.956	51	51	blup	0.06	4.7e-05	7.1643	7.82e-13	1.27e-09
ENSG00000165118	C9orf64	dti8	9	86553226	86571901	0.2515	rs1572030	-5.42	rs1572030	0.19616	8.81	-5.423	53	6	enet	0.2	2.5e-20	-5.4368	5.43e-08	2.2e-05
ENSG00000117280	RAB7L1	dti85	1	206000000	206000000	0.1329	rs708724	-4.75	rs823114	0.07232	5.36	-3.761	92	1	top1	0.072	2.1e-07	-3.761	0.000169	0.039111
ENSG00000135862	LAMC1	dti85	1	183000000	183000000	0.1083	rs640496	4.59	rs3118182	0.01003	-3.55	4.407	171	171	bslmm	0.021	0.0027	-3.9412	8.11e-05	0.032846
ENSG00000133805	AMPD3	dti85	11	10329860	10529126	0.1743	rs2071020	4.79	rs11604833	0.137	7.282	4.417	215	13	lasso	0.14	6.5e-14	4.5434	5.54e-06	0.008975
ENSG00000126861	OMG	dti85	17	29599031	29624557	0.2354	rs2854320	4.985	rs11080149	0.042119	-4.48	-4.125	70	1	top1	0.042	3.5e-05	4.125	3.71e-05	0.020034
ENSG00000161714	PLCD3	dti85	17	43186335	43210721	0.0455	rs7217321	-4.084	rs12944434	0.006963	3.99	-2.2	92	92	bslmm	0.038	8e-05	-4.1302	3.63e-05	0.020034
ENSG00000163596	ICA1L	dti85	2	204000000	204000000	0.1511	rs934287	6.64	rs4510208	0.163	8.19	-5.559	61	2	enet	0.18	7.5e-18	-3.77779	0.000158	0.039111
ENSG00000241878	PISD	dti85	22	32014477	32058418	0.7361	rs3804087	-3.773	rs2295251	0.084379	6.37	-3.19	89	89	bslmm	0.33	3.3e-34	-3.8262	0.00013	0.039111
ENSG00000114331	ACAP2	dti85	3	195000000	195000000	0.0594	rs752206	-4.066	rs6791943	0.013459	-4.53	-3.741	113	113	blup	0.033	0.00022	3.6778	0.000235	0.04284
ENSG00000187024	PTRH1	dti85	9	130000000	130000000	0.0427	rs3780652	-4.08	rs504434	0.01711	-3.66	3.817	80	80	bslmm	0.024	0.0036	-3.6746	0.000238	0.04284
ENSG00000178922	HYI	dti88	1	43916824	43919660	0.3343	rs11210839	5.778	rs6954	0.22543	-9.262	4.676	76	15	enet	0.26	1.2e-26	-5.1003	3.39e-07	0.000549
ENSG00000074590	NUAK1	dti88	12	106000000	107000000	0.0787	rs12146713	10.06	rs10746054	0.058204	5.01	-3.944	183	1	top1	0.058	1.3e-06	-3.944	8.01e-05	0.043254
ENSG00000120306	CYSTM1	dti88	5	140000000	140000000	0.1331	rs13385	-5.04	rs269782	0.170805	-7.21	-4.107	83	1	top1	0.17	8.9e-14	4.107	4.01e-05	0.032481
ENSG00000142634	EFHD2	dti91	1	15736391	15756839	0.125	rs10803382	3.475	rs742361	0.02405	-4.497	2.624	99	99	bslmm	0.034	0.0002	-3.9276	8.58e-05	0.034749
ENSG00000110514	MADD	dti91	11	47290712	47351582	0.3678	rs11570115	3.84	rs11570115	0.169	-8.24	3.837	98	98	bslmm	0.21	4.7e-21	-4.2179	2.47e-05	0.013338
ENSG00000100767	PAPLN	dti91	14	73704205	73741348	0.0619	rs7160247	-3.99	rs177374	0.006993	-3.66	-3.572	83	83	blup	0.03	0.0005	4.2516	2.12e-05	0.013338
ENSG00000234745	HLA-B	dti91	6	31321649	31324965	0.195	rs2523578	5.53	rs2523589	0.056203	-5.77	3.585	13	10	enet	0.2	2.5e-18	-5.23348	1.66e-07	0.000269
ENSG00000070785	EIF2B3	dti92	1	45316450	45452282	0.0331	rs12141099	-5.331	rs264011	0.02947	4.458	4.396	99	99	blup	0.032	0.00027	4.7978	1.6e-06	0.000864
ENSG00000134369	NAV1	dti92	1	202000000	202000000	0.0594	rs903676	3.655	rs481530	0.02913	-3.794	-3.458	192	1	top1	0.029	0.00051	3.458	0.000544	0.038317
ENSG00000135823	STX6	dti92	1	181000000	181000000	0.0562	rs6665134	-4.112	rs6665134	0.03723	-4.844	-4.112	115	23	enet	0.048	1e-05	3.7697	0.000163	0.017604
ENSG00000178096	BOLA1	dti92	1	150000000	150000000	0.2211	rs17643644	-4.264	rs15931	0.3967	12.374	-3.69	23	23	blup	0.4	2.6e-43	-3.814	0.000137	0.015853
ENSG00000133805	AMPD3	dti92	11	10329860	10529126	0.1743	rs2071020	7.4	rs11604833	0.137	7.282	7.138	215	13	lasso	0.14	6.5e-14	7.40855	1.28e-13	2.07e-10
ENSG00000254986	DPP3	dti92	11	66247484	66277130	0.2952	rs7951189	-3.98	rs11110	0.0848	2.848	-3.831	68	1	top1	0.085	5e-09	-3.831	0.000128	0.015853
ENSG00000110871	COQ5	dti92	12	121000000	121000000	0.1207	rs11065126	-3.74	rs10774555	0.123755	7.02	-3.409	91	1	top1	0.12	1.2e-12	-3.409	0.000652	0.04225
ENSG00000111540	RAB5B	dti92	12	56367697	56388490	0.0309	rs877636	-4.11	rs10876864	0.012229	3.85	-3.499	46	1	top1	0.012	0.018	-3.499	0.000467	0.034388
ENSG00000111786	SRSF9	dti92	12	121000000	121000000	0.2775	rs11065126	-3.74	rs11065126	0.128219	-7.3	-3.743	81	1	top1	0.13	4.6e-13	3.743	0.000182	0.017725
ENSG00000126602	TRAP1	dti92	16	3701640	3767598	0.2062	rs758748	-3.74	rs2791	0.13247	-8.66	-3.258	72	18	enet	0.24	3.9e-24	3.5945	0.000325	0.026325
ENSG00000073969	NSF	dti92	17	44668035	44834830	0.1975	rs199498	5.68	rs4968239	0.010549	4.81	0.847	51	11	enet	0.099	2.3e-10	4.00686	6.15e-05	0.008546
ENSG00000132471	WBP2	dti92	17	73841780	73852588	0.0619	rs4393627	5.23	rs7370	0.058736	-5.1	4.536	54	1	top1	0.059	1.1e-06	-4.536	5.73e-06	0.002321
ENSG00000105254	TBCB	dti92	19	36605191	36616849	0.1055	rs2311004	-3.42	rs2301736	0.04195	4.43	-3.357	76	1	top1	0.042	3.6e-05	-3.357	0.000788	0.049098
ENSG00000183527	PSMG1	dti92	21	40546695	40555777	0.0322	rs2836959	4.03	rs2142113	0.0108	3.92	2.561	112	112	blup	0.026	0.0016	4	6.33e-05	0.008546
ENSG00000100100	PIK3IP1	dti92	22	31677579	31688520	0.0278	rs737887	-4.37	rs7287267	0.022617	-3.6	4.264	64	1	top1	0.023	0.0032	-4.264	2.01e-05	0.003305
ENSG00000100401	RANGAP1	dti92	22	41641615	41682255	0.0361	rs2273085	-3.38	rs9611528	0.023576	3.72	-2.776	73	10	enet	0.029	0.00053	-3.5242	0.000425	0.032786
ENSG00000241878	PISD	dti92	22	32014477	32058418	0.7361	rs5998058	-4.01	rs2295251	0.084379	6.37	-1.622	89	89	bslmm	0.33	3.3e-34	-4.3841	1.16e-05	0.003305
ENSG00000164303	ENPP6	dti92	4	185000000	185000000	0.1122	rs1877034	4.58	rs1882328	0.05002	5.87	3.119	207	6	enet	0.076	3.4e-08	3.70563	0.000211	0.018502
ENSG00000213523	SRA1	dti92	5	140000000	140000000	0.0688	rs917302	-4.57	rs6871703	0.031763	4.51	3.787	58	58	bslmm	0.048	1.4e-05	5.0795	3.78e-07	0.000306
ENSG00000106603	COA1	dti92	7	43648055	43769316	0.0842	rs10248844	3.15	rs2286297	0.0265	-4.52	-2.22	126	19	enet	0.058	1.5e-06	3.7367	0.000186	0.017725
ENSG00000197157	SND1	dti92	7	127000000	128000000	0.0316	rs6467157	4.88	rs17151739	0.0105	-3.64	3.902	239	239	blup	0.018	0.0056	-4.26	2.04e-05	0.003305
ENSG00000015592	STMN4	dti92	8	27092840	27115937	0.078	rs1446684	-3.64	rs11786687	0.05929	-5.59	-3.312	92	8	enet	0.06	1.2e-06	3.4216	0.000623	0.042053
ENSG00000178685	PARP10	dti92	8	145000000	145000000	0.056	rs4073455	-4.67	rs11989052	0.04468	4.25	-3.58	51	51	blup	0.06	4.7e-05	-4.2851	1.83e-05	0.003305
ENSG00000070610	GBA2	dti92	9	35736863	35749983	0.279	rs10814274	3.72	rs1570249	0.33257	-11.31	3.698	104	1	top1	0.33	5.1e-35	-3.698	0.000217	0.018502
ENSG00000107021	TBC1D13	dti92	9	132000000	132000000	0.0869	rs2900269	-4.3	rs2900269	0.10133	-6.64	-4.298	48	1	top1	0.1	1.5e-10	4.298	1.72e-05	0.003305
ENSG00000165118	C9orf64	dti92	9	86553226	86571901	0.2515	rs1572030	4.17	rs1572030	0.19616	8.81	4.167	53	6	enet	0.2	2.5e-20	4.3046	1.67e-05	0.003305
ENSG00000135823	STX6	dti96	1	181000000	181000000	0.0562	rs12740112	3.603	rs6665134	0.03723	-4.844	-3.396	115	23	enet	0.048	1e-05	4.1133	3.9e-05	0.02106
ENSG00000073969	NSF	dti96	17	44668035	44834830	0.1975	rs199448	7.222	rs4968239	0.010549	4.81	0.556	51	11	enet	0.099	2.3e-10	4.6801	2.87e-06	0.004649
ENSG00000132182	NUP210	dti96	3	13357737	13461809	0.0705	rs365691	-4.24	rs9874760	0.047966	-4.5	-4.171	68	1	top1	0.048	1.1e-05	4.171	3.03e-05	0.02106
ENSG00000076356	PLXNA2	dti99	1	208000000	208000000	0.0462	rs895241	-4.814	rs556625	0.00276	4.159	-1.679	211	7	enet	0.012	0.021	-3.98462	6.76e-05	0.018252
ENSG00000133805	AMPD3	dti99	11	10329860	10529126	0.1743	rs2071020	6.01	rs11604833	0.137	7.282	5.645	215	13	lasso	0.14	6.5e-14	5.9827	2.19e-09	3.55e-06
ENSG00000181924	COA4	dti99	11	73583712	73588033	0.0505	rs2306819	3.545	rs1792163	0.00634	-3.814	3.278	75	5	lasso	0.01	0.032	-3.9862	6.71e-05	0.018252
ENSG00000258429	PDF	dti99	16	69362524	69364498	0.0917	rs16958711	4.63	rs877534	0.13694	7.48	3.097	63	2	lasso	0.14	1.5e-14	3.73035	0.000191	0.028129
ENSG00000126861	OMG	dti99	17	29599031	29624557	0.2354	rs2905877	5.25	rs11080149	0.042119	-4.48	-3.801	70	1	top1	0.042	3.5e-05	3.801	0.000144	0.028129
ENSG00000132471	WBP2	dti99	17	73841780	73852588	0.0619	rs9900122	4.68	rs7370	0.058736	-5.1	3.557	54	1	top1	0.059	1.1e-06	-3.557	0.000375	0.043393
ENSG00000161714	PLCD3	dti99	17	43186335	43210721	0.0455	rs2239919	5.32	rs12944434	0.006963	3.99	-2.313	92	92	bslmm	0.038	8e-05	-5.3189	1.04e-07	8.42e-05
ENSG00000100003	SEC14L2	dti99	22	30792846	30821305	0.1641	rs5753103	4.54	rs2240422	0.054638	-5.85	3.762	129	129	bslmm	0.093	8.7e-10	-4.6279	3.69e-06	0.001993
ENSG00000100100	PIK3IP1	dti99	22	31677579	31688520	0.0278	rs4141404	-3.83	rs7287267	0.022617	-3.6	3.686	64	1	top1	0.023	0.0032	-3.686	0.000228	0.028412
ENSG00000100288	CHKB	dti99	22	51017378	51039884	0.0847	rs6151425	-2.87	rs131749	0.000479	3.4	-1.792	101	101	blup	0.037	0.0001	-3.9226	8.76e-05	0.020273
ENSG00000241878	PISD	dti99	22	32014477	32058418	0.7361	rs131250	-3.31	rs2295251	0.084379	6.37	-1.648	89	89	bslmm	0.33	3.3e-34	-3.7419	0.000183	0.028129
ENSG00000137364	TPMT	dti99	6	18128542	18155305	0.5865	rs9396834	-4.36	rs1142345	0.489461	-14.33	3.305	108	7	lasso	0.56	1.5e-69	-3.69166	0.000223	0.028412
ENSG00000146574	CCZ1B	dti99	7	6833765	6866401	0.1154	rs12673800	3.83	rs4724860	0.0408	-5.14	-3.748	28	1	top1	0.041	4.6e-05	3.748	0.000178	0.028129
ENSG00000106780	MEGF9	dti99	9	123000000	123000000	0.0341	rs10760112	-3.45	rs10985008	0.0121	3.52	-3.261	74	74	blup	0.015	0.0098	-3.53821	0.000403	0.043524
ENSG00000165118	C9orf64	dti99	9	86553226	86571901	0.2515	rs1572030	4.4	rs1572030	0.19616	8.81	4.399	53	6	enet	0.2	2.5e-20	4.38971	1.14e-05	0.004617

## Sheet: Table S9
Table S9. MR results with plasma protein as exposure and DTI as outcome
Uniprot_id(exposure)	Gene	DTI	Num_SNP	Method	BETA	SE	95%CILower	95%CIUpper	P-value	pval.FDR	F	PVE
SeqId_12571_14	ARL3	dti1	5	IVW	-0.0386	0.0136	-0.0652	-0.012	0.00443218	0.00559563	281.426	0.163351
SeqId_15579_26	ENPP6	dti1	2	IVW	0.2065	0.0657	0.0777	0.3352	0.00167139	0.00235863	24.2803	0.00669012
SeqId_5102_55	MICB	dti1	8	IVW	0.0398	0.0124	0.0154	0.0641	0.00135888	0.00197274	447.873	0.332158
SeqId_11368_32	AK2	dti10	2	IVW	-0.1751	0.0799	-0.3318	-0.0184	0.0284741	0.0305018	19.1787	0.00529189
SeqId_6367_66	FMOD	dti10	4	IVW	0.0671	0.0224	0.0233	0.111	0.00270813	0.00367495	109.786	0.0574259
SeqId_11530_37	HMBS	dti10	3	IVW	-0.1578	0.0364	-0.2292	-0.0864	1.48124e-05	6.54522e-05	55.1779	0.0224467
SeqId_7841_84	ESAM	dti10	4	IVW	0.0802	0.0242	0.0329	0.1276	0.000894929	0.00140129	128.113	0.0663758
SeqId_8900_28	NEO1	dti10	6	IVW	0.0844	0.0178	0.0494	0.1194	2.23219e-06	1.77321e-05	120.532	0.0912064
SeqId_11493_169	DYNLL2	dti10	5	IVW	0.0664	0.019	0.0292	0.1036	0.00046437	0.000812647	125.304	0.0799793
SeqId_7955_195	ITIH1	dti10	7	IVW	-0.0591	0.0145	-0.0875	-0.0307	4.55694e-05	0.000152434	209.175	0.168899
SeqId_18220_141	SRA1	dti10	6	IVW	-0.0575	0.0156	-0.0881	-0.0269	0.000227304	0.000471272	189.286	0.136149
SeqId_3186_2	C2	dti10	8	IVW	0.0673	0.0168	0.0343	0.1002	6.30092e-05	0.000190839	99.7279	0.0997052
SeqId_15582_25	FCN1	dti10	11	IVW	0.0497	0.0122	0.0258	0.0735	4.38217e-05	0.000148952	157.303	0.193738
SeqId_17836_17	S100A16	dti102	2	IVW	0.0728	0.0222	0.0292	0.1164	0.00105446	0.00159296	218.472	0.0571396
SeqId_15596_7	HEXIM1	dti102	2	IVW	-0.1174	0.0374	-0.1907	-0.0441	0.00169951	0.00239354	74.1475	0.0201535
SeqId_18922_27	CD68	dti102	4	IVW	0.0817	0.016	0.0503	0.113	3.29678e-07	6.13375e-06	211.272	0.10494
SeqId_3041_55	MRC2	dti102	9	IVW	-0.0563	0.0223	-0.0999	-0.0126	0.0115267	0.013316	87.8109	0.0988701
SeqId_9253_52	ABO	dti102	13	IVW	0.0433	0.0097	0.0243	0.0623	7.86201e-06	4.23848e-05	254.962	0.315262
SeqId_15596_7	HEXIM1	dti105	2	IVW	-0.2225	0.0376	-0.2962	-0.1488	3.31655e-09	2.60533e-07	74.1475	0.0201535
SeqId_4929_55	SHBG	dti105	4	IVW	0.0719	0.0241	0.0247	0.1191	0.0028423	0.00383493	94.4685	0.0498129
SeqId_11308_8	CREB3L4	dti108	2	IVW	0.0857	0.0252	0.0364	0.1351	0.000662889	0.00109501	169.662	0.0449476
SeqId_3186_2	C2	dti108	8	IVW	-0.0906	0.0169	-0.1237	-0.0574	8.83814e-08	2.31428e-06	99.7279	0.0997052
SeqId_9212_22	CTSF	dti111	2	IVW	-0.1205	0.0273	-0.1741	-0.0669	1.0453e-05	5.30578e-05	130.549	0.0349478
SeqId_18871_24	AIF1L	dti111	8	IVW	0.0399	0.0179	0.0049	0.075	0.025439	0.0275006	180.764	0.167178
SeqId_15596_7	HEXIM1	dti112	2	IVW	-0.1363	0.0357	-0.2062	-0.0664	0.000132651	0.000323394	74.1475	0.0201535
SeqId_4249_64	NME2	dti112	8	IVW	-0.041	0.0113	-0.0632	-0.0188	0.000286681	0.0005599	235.034	0.206981
SeqId_7761_125	CHKB	dti112	2	IVW	-0.1032	0.0303	-0.1626	-0.0439	0.000655257	0.00108493	101.079	0.0272739
SeqId_8956_96	SCARF2	dti112	5	IVW	0.0976	0.0231	0.0523	0.1428	2.40891e-05	9.56796e-05	91.4368	0.059652
SeqId_2849_49	AIF1	dti112	5	IVW	-0.116	0.0303	-0.1753	-0.0566	0.000128934	0.000316515	57.6793	0.0384765
SeqId_8275_31	PEAR1	dti118	5	IVW	-0.0491	0.0179	-0.0843	-0.0139	0.00620299	0.00758128	140.725	0.088947
SeqId_15596_7	HEXIM1	dti118	2	IVW	-0.1716	0.0369	-0.2439	-0.0994	3.25551e-06	2.19204e-05	74.1475	0.0201535
SeqId_18174_79	PDCD6IP	dti118	12	IVW	-0.0384	0.0113	-0.0605	-0.0162	0.0006774	0.00111377	172.695	0.223497
SeqId_2844_53	TIE1	dti121	2	IVW	0.1063	0.0292	0.0491	0.1636	0.000273378	0.000541396	127.969	0.0342808
SeqId_15596_7	HEXIM1	dti121	2	IVW	-0.1918	0.0378	-0.2658	-0.1178	3.7949e-07	6.21379e-06	74.1475	0.0201535
SeqId_8403_18	FASN	dti121	1	IVW	-0.1689	0.0425	-0.2522	-0.0855	7.15141e-05	0.000203873	120.256	0.0164031
SeqId_15579_26	ENPP6	dti121	2	IVW	0.2237	0.0663	0.0938	0.3536	0.000738112	0.00119689	24.2803	0.00669012
SeqId_15472_16	LRP11	dti121	18	IVW	0.0374	0.0082	0.0214	0.0534	4.86398e-06	3.01652e-05	322.566	0.446624
SeqId_2614_28	EFNA4	dti13	1	IVW	-0.3022	0.0742	-0.4476	-0.1569	4.61296e-05	0.000153116	37.4456	0.00516602
SeqId_2938_55	APOE	dti13	2	IVW	-0.2104	0.0657	-0.3392	-0.0815	0.00137224	0.00198806	23.6634	0.00652125
SeqId_4811_33	ITIH4	dti13	1	IVW	-0.1395	0.0468	-0.2313	-0.0477	0.0028894	0.00385435	95.1502	0.0130233
SeqId_14079_14	IL18R1	dti19	11	IVW	-0.0408	0.0104	-0.0612	-0.0204	8.59909e-05	0.000232933	395.862	0.376833
SeqId_2844_53	TIE1	dti22	2	IVW	-0.1304	0.029	-0.1872	-0.0736	6.84977e-06	3.87423e-05	127.969	0.0342808
SeqId_6471_53	CFHR4	dti22	14	IVW	0.0341	0.0107	0.0131	0.0551	0.00148128	0.00211568	492.064	0.489029
SeqId_3363_31	CSK	dti22	5	IVW	-0.0976	0.02	-0.1368	-0.0584	1.05726e-06	1.10399e-05	126.473	0.0806656
SeqId_5634_39	POFUT1	dti22	3	IVW	-0.0573	0.0148	-0.0863	-0.0282	0.000110621	0.000283367	369.224	0.133187
SeqId_17680_12	EPHB1	dti22	7	IVW	-0.0526	0.0187	-0.0892	-0.016	0.00487834	0.00613698	160.399	0.134825
SeqId_2615_60	EFNA5	dti22	6	IVW	-0.0591	0.0236	-0.1052	-0.0129	0.0121278	0.0138473	91.0198	0.0704477
SeqId_6556_5	ENPP5	dti22	12	IVW	-0.0261	0.01	-0.0457	-0.0065	0.00909569	0.0107178	318.288	0.34661
SeqId_16015_19	GPT	dti22	1	IVW	0.2409	0.0549	0.1333	0.3484	1.14608e-05	5.64376e-05	69.1735	0.00950162
SeqId_2844_53	TIE1	dti25	2	IVW	0.126	0.0253	0.0765	0.1755	6.02223e-07	8.51543e-06	127.969	0.0342808
SeqId_11308_8	CREB3L4	dti253	2	IVW	0.1131	0.024	0.066	0.1601	2.45488e-06	1.84638e-05	169.662	0.0449476
SeqId_11368_32	AK2	dti253	2	IVW	0.1854	0.0767	0.035	0.3357	0.0156555	0.017569	19.1787	0.00529189
SeqId_15503_20	LEFTY2	dti253	15	IVW	-0.0265	0.0089	-0.044	-0.009	0.00293935	0.0039136	238.479	0.332015
SeqId_12571_14	ARL3	dti253	5	IVW	-0.0655	0.013	-0.091	-0.0399	4.93026e-07	7.26186e-06	281.426	0.163351
SeqId_15594_47	HTRA1	dti253	5	IVW	-0.0764	0.0291	-0.1334	-0.0194	0.0085765	0.0102088	47.9553	0.0321987
SeqId_2617_56	ERBB3	dti253	2	IVW	-0.0641	0.0296	-0.1221	-0.006	0.0306366	0.0326299	114.802	0.0308625
SeqId_8465_52	CTSH	dti253	11	IVW	-0.0329	0.009	-0.0505	-0.0153	0.000239215	0.000488801	346.727	0.346255
SeqId_11493_169	DYNLL2	dti253	5	IVW	-0.0806	0.0226	-0.125	-0.0363	0.00036448	0.000671062	125.304	0.0799793
SeqId_15596_7	HEXIM1	dti253	2	IVW	-0.2234	0.0359	-0.2938	-0.1531	4.83866e-10	5.70155e-08	74.1475	0.0201535
SeqId_5634_39	POFUT1	dti253	3	IVW	0.0539	0.0142	0.0261	0.0817	0.000147622	0.000347897	369.224	0.133187
SeqId_15579_26	ENPP6	dti253	2	IVW	0.338	0.063	0.2145	0.4615	8.14273e-08	2.2142e-06	24.2803	0.00669012
SeqId_15472_16	LRP11	dti253	18	IVW	0.0323	0.0084	0.0158	0.0487	0.000125675	0.000310672	322.566	0.446624
SeqId_2849_49	AIF1	dti253	5	IVW	-0.0961	0.0362	-0.1671	-0.0252	0.00791993	0.00955528	57.6793	0.0384765
SeqId_3186_2	C2	dti253	8	IVW	-0.0881	0.0203	-0.1278	-0.0483	1.41435e-05	6.54522e-05	99.7279	0.0997052
SeqId_5102_55	MICB	dti253	8	IVW	0.043	0.0106	0.0221	0.0638	5.23894e-05	0.000167599	447.873	0.332158
SeqId_10816_150	PILRA	dti253	18	IVW	0.0439	0.0098	0.0247	0.0631	7.35956e-06	4.04304e-05	288.088	0.418882
SeqId_6402_8	PILRA	dti253	10	IVW	0.044	0.009	0.0263	0.0617	1.06182e-06	1.10399e-05	357.838	0.331934
SeqId_15594_47	HTRA1	dti256	5	IVW	-0.1216	0.0324	-0.1851	-0.0581	0.00017368	0.000388583	47.9553	0.0321987
SeqId_11308_8	CREB3L4	dti259	2	IVW	0.1021	0.0235	0.0559	0.1482	1.46447e-05	6.54522e-05	169.662	0.0449476
SeqId_4834_61	EPHA2	dti259	6	IVW	0.0645	0.0202	0.0249	0.104	0.00139041	0.00200616	151.536	0.112038
SeqId_12571_14	ARL3	dti259	5	IVW	-0.0582	0.0136	-0.0847	-0.0316	1.78528e-05	7.6555e-05	281.426	0.163351
SeqId_2617_56	ERBB3	dti259	2	IVW	-0.064	0.0291	-0.121	-0.0071	0.0275772	0.0296308	114.802	0.0308625
SeqId_15596_7	HEXIM1	dti259	2	IVW	-0.1907	0.0352	-0.2597	-0.1217	6.15315e-08	1.9774e-06	74.1475	0.0201535
SeqId_2938_55	APOE	dti259	2	IVW	0.2176	0.0617	0.0967	0.3386	0.0004192	0.00075222	23.6634	0.00652125
SeqId_16288_17	EPHA4	dti259	8	IVW	-0.083	0.0174	-0.1172	-0.0489	1.89309e-06	1.61255e-05	85.4817	0.0866971
SeqId_18241_18	CPOX	dti259	2	IVW	-0.0851	0.0338	-0.1514	-0.0188	0.0118421	0.0136329	87.0884	0.0235878
SeqId_15579_26	ENPP6	dti259	2	IVW	0.3506	0.0618	0.2295	0.4718	1.41738e-08	6.25322e-07	24.2803	0.00669012
SeqId_18220_141	SRA1	dti259	6	IVW	0.0772	0.0185	0.0409	0.1134	2.95826e-05	0.000111844	189.286	0.136149
SeqId_5102_55	MICB	dti259	8	IVW	0.0372	0.0107	0.0161	0.0583	0.000536967	0.000912205	447.873	0.332158
SeqId_11308_8	CREB3L4	dti260	2	IVW	0.0862	0.0238	0.0396	0.1327	0.000285922	0.0005599	169.662	0.0449476
SeqId_6897_38	B3GAT3	dti260	4	IVW	0.0871	0.0302	0.028	0.1462	0.00386287	0.00493861	159.371	0.0812549
SeqId_9212_22	CTSF	dti260	2	IVW	-0.1012	0.0269	-0.1539	-0.0486	0.000165214	0.000373283	130.549	0.0349478
SeqId_15596_7	HEXIM1	dti260	2	IVW	-0.1519	0.0355	-0.2215	-0.0822	1.91755e-05	8.11677e-05	74.1475	0.0201535
SeqId_15579_26	ENPP6	dti260	2	IVW	0.2547	0.0624	0.1324	0.3769	4.4393e-05	0.000149456	24.2803	0.00669012
SeqId_11308_8	CREB3L4	dti262	2	IVW	0.0925	0.0254	0.0428	0.1422	0.000265612	0.000530781	169.662	0.0449476
SeqId_2844_53	TIE1	dti262	2	IVW	0.1254	0.0293	0.0679	0.1829	1.92283e-05	8.11677e-05	127.969	0.0342808
SeqId_17694_32	PSME2	dti262	2	IVW	-0.0858	0.0258	-0.1363	-0.0353	0.000871947	0.00136993	178.583	0.0471993
SeqId_8465_52	CTSH	dti262	11	IVW	-0.0361	0.0095	-0.0546	-0.0175	0.000136557	0.000328386	346.727	0.346255
SeqId_15596_7	HEXIM1	dti262	2	IVW	-0.1713	0.0379	-0.2457	-0.097	6.25459e-06	3.74745e-05	74.1475	0.0201535
SeqId_7218_87	ATP1B2	dti262	6	IVW	-0.0629	0.0143	-0.0909	-0.0348	1.11037e-05	5.52837e-05	201.88	0.143904
[truncated: 450 more rows]

## Sheet: Table S10
Table S10. MR results with brain protein as exposure and DTI as outcome
[truncated: 1,453 more rows]

[truncated: 20 more sheets: Table S11, Table S12, Table S13, Table S14, Table S15, Table S16, Table S17, Table S18, Table S19, Table S20, Table S21, Table S22, Table S23, Table S24, Table S25, Table S26, Table S27, Table S28, Table S29, Table S30]
